# Supplementary material for: How and when plume zonation appeared during the 132 Myr evolution of the Tristan Hotspot
Source: Nat Commun. 2015 Jul 27;6:7799. doi: 10.1038/ncomms8799 (PMC4525177; doi:10.1038/ncomms8799)
Supplement: Supplementary Dataset 1 — Correlated major element, trace element and isotope data. [file ncomms8799-s2.xls]

## Sheet: Supplement Table 1
Supplementary Dataset 1: Correlated major element, trace element and isotope data
Sample	Ar/Ar Age	Lat. (˚)	Long. (˚)	Cruise (Ship)	Rock type	Method	SiO2	TiO2	Al2O3	Fe2O3	MnO	MgO	CaO	Na2O	K2O	P2O5	LOI	TOTAL	Method	Li	Sc	V	Cr	Co	Ni	Cu	Zn	Ga	Rb	Sr	Y	Zr	Nb	Ba	La	Ce	Pr	Nd	Sm	Eu	Gd	Tb	Dy	Ho	Er	Tm	Yb	Lu	Hf
	(Ma)						wt%	wt%	wt%	wt%	wt%	wt%	wt%	wt%	wt%	wt%	wt%	wt%		ppm	ppm	ppm	ppm	ppm	ppm	ppm	ppm	ppm	ppm	ppm	ppm	ppm	ppm	ppm	ppm	ppm	ppm	ppm	ppm	ppm	ppm	ppm	ppm	ppm	ppm	ppm	ppm	ppm	ppm
Tristan Track
AK-1695-6a	27	-36.45	-7.81	(R/V Akademik Kurchatov)	Trachyte	XRFc	60.92	0.54	17.34	6.02	0.08	0.24	0.5	6	6.5	0.19	0.99	99.32	ICPMS	8.36848	5.65073	86.4119	4.96183	23.2462	28.3871	11.67	116.025	33.035	120.434	22.3457	45.7758	567.662	98.6175	225.674	89.9861	155.578	19.0347	68.5271	12.5616	2.41007	10.9762	1.68382	9.61606	1.84831	4.98593	0.73487	4.79133	0.694381	13.5519
Gough Track
SO233 DR3-1a	66	-32.8586	2.50458	SO233	Trachybasalt	XRFd	49.46	3.31	16.35	9.12	0.1	4.21	9.13	3.04	2.2	0.63	2.92	100.47	ICPMSa	35.9405	21.9657	224.008	158.38	38.2507	86.6967	28.861	156.381	24.1161	33.7239	842.032	27.8706	295.155	42.4576	660.324	44.6208	88.8246	10.9125	44.8072	9.20059	2.94041	8.20112	1.14752	5.97503	1.04249	2.50541	0.320412	1.89737	0.268471	6.65209
AII-93-11-8a	47	-32.9702	-0.018337	AII-93 (R/V Atlantis II)	Trachyte	XRFc	59.53	0.5	16.72	7.66	0.12	0.69	2.3	5.19	6	0.17	1.18	100.06	ICPMSa	14.3793	14.1696	4.3561	4.50069	0.414282	2.90202	4.52273	158.47	33.157	109.811	73.4245	52.4566	717.872	90.4643	1008.97	85.7624	172.332	20.7999	79.4563	15.6188	4.62294	13.7888	2.09765	11.7595	2.15667	5.58817	0.786491	5.03173	0.732007	16.6088
PS69/420-1-DR 21-1a #	47	-32.81	2.55	ANT-XXIII/5 (R/V Polarstern)	Trachyte	XRFc	60.66	0.2	18.3	4.4	0.1	0.53	1.2	5.75	6.34	0.09	2.08	99.65	ICPMSa	15.967	2.18572	1.54451	4.54295	0.373824	2.40718	5.58035	113.701	30.2072	182.808	29.6122	56.8785	1251.33	201.371	8.95885	172.282	293.126	29.7706	91.954	13.6698	0.615425	10.9819	1.70369	9.83964	1.97246	5.63728	0.86015	5.76789	0.883806	26.0302
PS69/420-1-DR 21-1 **	47	-32.81	2.55	ANT-XXIII/5 (R/V Polarstern)	Trachyte
PS69/423-1-DR 25-4a #	46	-34.92	0.55	ANT-XXIII/5 (R/V Polarstern)	Trachyte	XRFc	60.7	0.7	17.96	4.47	0.16	0.72	1.94	5.33	6.64	0.37	0.69	99.68	ICPMSa	15.7279	3.1678	28.0191	9.09118	5.66009	41.0753	28.6228	89.0026	26.0862	158.549	220.394	24.3006	608.315	130.006	258.026	102.488	172.502	17.3155	54.1046	8.24117	1.74675	6.42451	0.90693	4.75448	0.873804	2.29104	0.319257	2.04122	0.291251	17.9563
PS69/424-1-DR 26-1a #	46.5	-34.92	0.55	ANT-XXIII/5 (R/V Polarstern)	Picrobasalt	XRFc	39.6	4.08	15.04	15.82	0.1	8.26	10.25	1.41	0.93	0.61	4.54	100.64	ICPMSa	70.2234	34.8834	339.848	482.593	42.1183	247.422	84.2131	206.596	18.4521	11.9374	948.367	33.1058	377.331	75.178	506.275	54.3197	113.95	13.6305	53.7633	10.7274	3.32146	9.57193	1.33321	7.11618	1.27403	3.12553	0.412152	2.50558	0.352572	8.79941
PS69/424-1-DR 26-1 **	46.5	-34.92	0.55	ANT-XXIII/5 (R/V Polarstern)	Picrobasalt
V29-9-1a	47	-32.6333	1.1166	VM 29 (R/V Vema)	Alkali Basalt	ICP-ES	45.89	3.7	14.08	14.37	0.17	4.87	9.97	2.84	0.92	0.54	2.3	99.65	ICPMSa	18.5479	33.097	419.769	28.1292	37.132	27.3519	57.4184	163.573	25.5312	11.4835	419.769	39.671	281.011	31.4556	236.535	29.5863	62.7946	8.47235	37.0665	8.47235	2.73788	8.56028	1.29841	7.63181	1.46042	3.78874	0.527357	3.33855	0.490743	6.41332
AG51-6-1a	8	-40.1667	-8.55011	51 (R/V S. A. Agulhas)	Trachyte	ICP-ES	60.99	0.42	17.68	4.64	0.19	0.62	1.38	5.94	6.39	0.22	1.3	99.77	ICPMSa	17.7351	5.29364	8.79206	0.340865	3.27928	14.4971	3.9527	130.322	32.8902	145.426	79.5472	37.255	1032.4	146.165	105.875	119.939	207.789	22.8529	78.42	12.9878	1.9457	10.1052	1.47429	7.95548	1.40581	3.619	0.508712	3.23032	0.459602	23.5964
AG51-6-5a	8	-40.1667	-8.55011	51 (R/V S. A. Agulhas)	Trachyte	ICP-ES	61.2	0.44	17.63	4.66	0.26	0.59	1.4	5.92	6.31	0.23	1.1	99.74	ICPMSa	18.4961	4.98656	16.5896	0.254296	14.773	22.0911	5.68527	116.498	32.7756	151.457	73.6785	34.1745	867.386	140.901	111.276	116.29	209.029	22.5272	77.0178	12.7448	1.90828	9.73527	1.40423	7.44267	1.30252	3.31759	0.460212	2.95077	0.426566	22.2178
AG51-7-1a	8	-40.1667	-8.55011	51 (R/V S. A. Agulhas)	Tephrite	ICP-ES	43.07	4.02	12.58	11.83	0.14	10.68	9.05	2.6	1.84	1.09	2.5	99.4	ICPMSa	23.4281	20.6865	227.641	250.207	46.3767	220.059	24.086	117.152	18.6428	31.0903	871.031	29.8066	340.79	46.796	765.42	50.1453	98.089	12.323	51.4427	10.1981	3.06793	8.96234	1.19928	6.26276	1.07937	2.58638	0.330829	1.96414	0.280114	7.58765
AG51-7-2a	8	-40.1667	-8.55011	51 (R/V S. A. Agulhas)	Trachybasalt	ICP-ES	44.91	3.94	12.58	11.75	0.14	10.05	8.67	2.84	2.16	0.83	1.5	99.37	ICPMSa	13.1474	21.2769	228.433	262.89	46.5261	217.064	25.9217	119.048	20.2266	42.2117	851.113	28.9185	353.124	46.5844	750.099	49.2905	98.1048	12.1836	50.5665	10.0638	3.02899	8.8626	1.18731	6.18416	1.06847	2.56928	0.329873	1.9541	0.275211	7.61641
Walvis Ridge Gough Composition
CH19 DR3-2a	114	-19.3717	9.3334	CH19 (R/V Jean Charcot)	Tephrite	ICP-ES	46.8	3.6	16.35	15.48	0.25	1.82	5.39	3.27	3.65	0.54	2.5	99.65	ICPMSa	26.3994	38.4583	595.946	71.6846	32.5852	50.9238	290.657	249.423	26.632	52.8049	322.34	37.3002	323.309	24.127	338.156	29.8258	61.5802	8.73449	38.1216	9.11714	2.93629	9.10412	1.35915	7.79064	1.43925	3.68601	0.517335	3.33972	0.476673	7.46289
CH19 DR3-22b	109	-19.3717	9.3334	CH19 (R/V Jean Charcot)	Alkali Basalt	ICP-ES	46.25	1.2	16.92	10.44	0.16	7.29	7.73	2.68	1.58	0.13	5.3	99.68	ICPMSb		29	199		27.7	131.4	46.6	92	15.4	15.5	304.3	15.2	76.8	5.8	141	8.7	20.8	2.59	12.1	3.02	1.13	3.16	0.52	3.01	0.57	1.53	0.21	1.37	0.19	1.9
CH19 DR4-1a	113	-19.8468	9.01667	CH19 (R/V Jean Charcot)	Basaltic Andesite	ICP-ES	51.31	3.29	15.59	9.73	0.15	3.03	7.43	3.59	0.99	0.42	4.2	99.73	ICPMSa	291.812	38.5087	430.183	54.1483	43.0299	27.9583	40.7408	153.831	24.9666	12.2616	395.4	45.1352	309.16	23.8057	289.027	32.4103	70.351	9.34193	40.5813	9.53624	3.08716	9.72582	1.49571	8.81878	1.694	4.4289	0.622297	3.96995	0.567989	7.15751
CH19 DR4-2a	112	-19.8468	9.01667	CH19 (R/V Jean Charcot)	Basaltic Andesite	ICP-ES	50.98	2.65	17.71	9.33	0.07	2.43	7.42	3.29	1.74	0.38	3.7	99.7	ICPMSa	29.7216	36.6776	320.957	168.268	27.0067	45.0478	36.9816	164.332	22.9657	21.0664	406.386	32.0895	253.124	22.2504	308.694	26.0464	57.2141	7.37782	31.5478	6.95771	2.46062	6.89973	1.06446	6.24154	1.18269	3.05405	0.419703	2.62265	0.381294	5.81343
CH19 DR4-3b	112	-19.8468	9.01667	CH19 (R/V Jean Charcot)	Basaltic Andesite	ICP-ES	50.72	2.65	18.25	8.99	0.09	2.45	6.83	3.36	1.89	0.38	4.1	99.71	ICPMSb		36	343		35	40.9	41.1	229	21.2	19.5	422.9	28.3	223.9	22.4	294	25.3	59.3	7.03	30.5	6.68	2.35	6.45	1.02	5.61	1.08	2.98	0.41	2.6	0.37	5.4
CH19 DR4-H2b	112	-19.8468	9.01667	CH19 (R/V Jean Charcot)	Basaltic Andesite	ICP-ES	50.93	2.63	18.03	9.23	0.09	2.29	7.4	3.24	1.89	0.4	3.6	99.73	ICPMSb		38	343		27.6	28.1	10.4	129	22.5	24.4	433.2	34.7	236.4	22.9	306	26.9	62.4	7.65	33.6	6.66	2.33	7.04	1.1	5.97	1.23	3.28	0.45	2.78	0.41	5.9
WALDA-002-CH19-DR4-03a	113	-19.8468	9.01667	WALDA-002 (CH19) (R/V Jean Charcot)	Basaltic Andesite	ICP-ES	50.78	2.62	18.11	8.98	0.06	2.71	7.18	3.33	1.8	0.37	3.8	99.74	ICPMSa	42.409	37.086	330.922	178.291	31.8244	46.5524	81.2476	218.964	22.9982	20.6071	438.151	30.4544	247.128	22.4614	305.52	27.1606	58.6544	7.55871	31.528	6.96338	2.41097	6.80541	1.02377	5.93864	1.13112	2.92145	0.407848	2.58284	0.369884	5.62794
SO233 DR84-2a	114	-20.3471	7.64028	SO233	Alkali Basalt	XRFd	49.38	1.82	17.76	9.94	0.09	4.99	4.83	3.73	2.72	0.22	4.3	99.78	ICPMSa	40.7274	25.3632	199.465	162.456	25.0703	68.6416	56.0648	212.71	19.9452	45.8531	317.634	20.247	164.499	13.2704	418.09	17.9201	38.6367	4.99514	21.9673	5.12381	1.89588	5.03744	0.772923	4.32912	0.791655	1.99702	0.274354	1.75473	0.255433	3.94011
SO233 DR66-1a	107	-22.7217	7.57875	SO233	Tholeiitic Basalt	XRFd	48.49	2.15	15.53	10.34	0.12	5.78	10.63	2.48	0.9	0.45	3.42	100.3	ICPMSa	37.6924	32.1687	247.477	309.047	35.2029	106.728	58.6924	119.612	19.9963	14.14	405.067	28.4534	153.539	19.527	189.344	20.4369	40.0616	5.25129	22.9539	5.41334	1.86216	5.67297	0.890052	5.23078	1.01026	2.63662	0.361847	2.25026	0.333744	3.70062
SO233 DR71-1a	101	-22.6736	5.12681	SO233	Tholeiitic Basalt	XRFd	44.44	1.74	19.4	12.16	0.07	3.41	7.87	2.61	1.05	0.34	6.49	99.59	ICPMSa	50.1093	34.1185	164.215	572.029	30.267	171.485	206.866	175.579	16.5542	21.2833	471.608	33.5442	134.245	27.6234	263.385	26.933	42.9208	6.11296	26.1326	5.7868	1.98376	6.15594	0.958064	5.80881	1.16957	3.11181	0.435411	2.70931	0.402595	3.06999
SO233 DR62-1a	96	-25.8508	6.61583	SO233	Tholeiitic Basalt	XRFd	50.96	2.7	13.49	12.88	0.21	5.03	9.63	2.63	0.96	0.36	1.46	100.32	ICPMSa	9.27476	36.9578	403.934	57.2562	40.1976	47.5163	217.672	114.981	22.7372	18.8016	368.853	36.0807	226.987	20.8291	305.873	26.4411	58.1254	7.46073	32.6175	7.52259	2.44734	7.5641	1.18332	6.97092	1.35097	3.54864	0.495255	3.1229	0.46453	5.32633
SO233 DR34-1-Aa	87	-26.2922	3.47222	SO233	Tholeiitic Basalt	XRFd	48.66	2.14	15.64	12.94	0.12	4.24	9.56	2.71	0.85	0.25	3.2	100.32	ICPMSa	14.0082	46.0966	317.342	174.598	36.4031	42.1093	59.9447	119.984	21.9764	19.8697	283.976	37.6884	167.493	11.3043	115.511	16.5704	39.5673	5.26693	24.1141	6.26164	2.13209	6.92038	1.15748	7.08152	1.41711	3.7398	0.520062	3.23129	0.472436	4.42133
V29-11-1a	85	-26.15	5.5833	VM 29 (R/V Vema)	Basaltic Andesite	ICP-ES	52.14	4.04	15.05	12.88	0.11	3.93	0.93	4.27	0.58	0.58	5.3	99.81	ICPMSa	41.0071	38.1977	397.961	12.0117	19.1776	41.0349	68.4388	108.653	25.1549	9.81284	130.526	42.6142	317.791	28.7295	129	43.8205	86.3116	11.5952	48.434	10.3397	3.41261	9.72296	1.4121	8.21265	1.60117	4.26024	0.605609	3.89855	0.566712	7.14003
CIR 139D-2a	85	-26.45	5.89	CIRCE (R/V Argo)	Tholeiitic Basalt	ICP-ES	47.51	2.06	16.1	11.62	0.12	4.96	10.41	2.8	0.77	0.3	3.1	99.75	ICPMSa	22.9194	31.9264	294.525	92.2253	50.9963	73.502	62.7259	121.736	21.3683	15.0809	492.613	25.2189	145.901	14.7398	208.098	20.2265	43.2359	5.61518	24.1364	5.52126	1.87907	5.60745	0.845736	4.94046	0.932732	2.40894	0.333549	2.0617	0.296477	3.58352
CIR 139D-2a *	85	-26.45	5.89	CIRCE (R/V Argo)	Tholeiitic Basalt														ICPMSa	23.0286	31.9015	291.926	92.7201	50.5031	73.2137	62.9552	123.22	21.1914	15.0469	490.193	25.2649	144.915	14.7789	209.77	20.285	43.2988	5.63284	24.076	5.51102	1.88873	5.62278	0.846874	4.93604	0.936045	2.40896	0.332951	2.06846	0.293531	3.60917
CIR 139D-3a	85	-26.45	5.89	CIRCE (R/V Argo)	Tholeiitic Basalt	ICP-ES	48.35	2.04	16.49	10.68	0.12	4.57	10.91	2.73	0.9	0.26	2.7	99.75	ICPMSa	17.1853	31.9084	292.216	90.2986	45.3095	50.4704	140.155	118.703	22.0137	18.872	470.179	23.6296	158.862	14.504	242.825	18.4345	40.8687	5.36196	23.6027	5.40653	1.87918	5.42999	0.816987	4.78643	0.8976	2.31589	0.317997	1.98433	0.286604	3.87952
Walvis III DR04-35a	79	-27.2583	4.39167		Trachybasalt	ICP-ES	45.32	2.04	17.73	13.45	0.12	2.32	7.05	3.16	1.54	0.93	6.1	99.76	ICPMSa	22.8405	39.29	226.595	202.166	27.7312	47.1679	109.994	155.843	20.7494	27.3166	425.416	50.373	179.462	14.2215	201	27.3461	38.6505	6.518	28.753	6.92137	2.28764	7.91334	1.23817	7.61007	1.55055	4.13819	0.584898	3.70911	0.546036	4.27398
DSDP Leg 74 525 A 53 2W 91-102a	71	-29.0707	2.98553	DSDP Leg 74 (R/V Glomar Challenger)	Basaltic Trachyandesite	ICP-ES	53.51	2.61	21.13	4.31	0.02	0.83	7.9	4.25	1.33	0.32	3.5	99.71	ICPMSa	7.18639	42.117	413.288	314.47	95.433	50.0641	167.738	192.48	28.8721	27.6213	397.273	29.057	236.783	16.7527	315.785	22.0752	47.2813	6.00826	26.1771	6.2837	2.18919	6.46749	1.01043	6.00628	1.15251	3.02335	0.430803	2.72274	0.38701	5.60401
DSDP Leg 74 525 A 53 3W 87-97a	71	-29.0707	2.98553	DSDP Leg 74 (R/V Glomar Challenger)	Trachybasalt	ICP-ES	43.2	2.16	17.87	6.02	0.12	0.93	14.34	3.64	0.98	0.29	10.2	99.75	ICPMSa	4.37999	49.9013	317.863	264.092	50.6852	47.2298	116.344	75.6273	24.7446	16.1723	374.806	34.084	190.341	14.4034	272.852	22.1722	47.3583	6.14103	27.2018	6.80524	2.30293	7.3422	1.17561	7.1623	1.3789	3.69115	0.529446	3.44773	0.494508	4.5669
DSDP Leg 74 525 A 56 2W 68-79a	71	-29.0707	2.98553	DSDP Leg 74 (R/V Glomar Challenger)	Alkali Basalt	ICP-ES	43.78	2.25	13.78	11.9	0.23	3.92	12.46	3	0.98	0.3	7.1	99.7	ICPMSa	7.37715	31.3798	292.72	38.3676	30.824	22.6668	58.4246	91.9897	20.2602	13.2544	388.548	33.8278	203.929	18.2093	305.567	25.9197	54.9835	6.89554	29.6141	6.60077	2.13574	6.86672	1.05801	6.36299	1.24528	3.32298	0.465139	2.93193	0.438414	4.76733
DSDP Leg 74 525 A 56 2W 68-79a *	71	-29.0707	2.98553	DSDP Leg 74 (R/V Glomar Challenger)	Alkali Basalt														ICPMSa	7.33102	31.9957	301.193	38.8027	31.0095	22.9256	58.7339	94.515	20.5918	13.342	392.205	34.0917	205.478	18.4608	309.544	26.1107	55.0698	6.98065	29.7108	6.64042	2.15175	6.89334	1.05887	6.37932	1.25173	3.32803	0.469003	2.95723	0.438541	4.76718
DSDP Leg 74 525 A 56 2W 128-134a	71	-29.0707	2.98553	DSDP Leg 74 (R/V Glomar Challenger)	Tholeiitic Basalt	ICP-ES	47.33	2.32	13.5	12.58	0.13	5.69	9.82	2.83	0.61	0.3	4.6	99.71	ICPMSa	9.63592	33.1302	304.867	37.6098	29.8456	19.7487	57.8571	103.778	20.8449	4.3055	410.645	27.5623	212.307	18.4685	309.386	22.2604	49.2908	6.38531	27.7285	6.2457	2.13634	6.35024	0.960027	5.61745	1.06726	2.74658	0.369972	2.33462	0.340498	5.02991
DSDP Leg 74 525 A 56 2W 128-134a *	71	-29.0707	2.98553	DSDP Leg 74 (R/V Glomar Challenger)	Tholeiitic Basalt														ICPMSa	9.7081	33.5808	315.302	37.9159	30.0107	19.7539	57.5321	104.18	21.0961	4.32945	413.891	27.8178	213.257	18.5338	308.241	22.2977	49.244	6.39975	27.6357	6.27959	2.13294	6.33176	0.957106	5.59412	1.06682	2.73954	0.376224	2.32629	0.339587	4.99334
DSDP Leg 74 525 A 56 5W 42-53a	71	-29.0707	2.98553	DSDP Leg 74 (R/V Glomar Challenger)	Tholeiitic Basalt	ICP-ES	49.13	2.38	14.03	11.7	0.12	5.04	9.29	3.15	0.98	0.32	3.6	99.74	ICPMSa	8.28358	33.6173	311.774	37.6899	35.3691	24.1971	60.6536	96.2596	21.764	15.066	395.789	30.3438	226.479	19.9733	332.339	26.3283	56.0261	7.06987	30.1091	6.62518	2.18253	6.65851	1.00906	5.98656	1.14873	3.0018	0.417061	2.65438	0.387873	5.21278
DSDP Leg 74 525 A 57 2W 91-103a	71	-29.0707	2.98553	DSDP Leg 74 (R/V Glomar Challenger)	Alkali Basalt	ICP-ES	49.29	2.65	15.66	10.12	0.11	4.03	9.3	3.47	1.22	0.38	3.5	99.73	ICPMSa	8.65939	34.2751	331.786	37.2473	35.7678	25.2261	60.9075	114.006	24.2463	14.1645	446.08	33.8855	263.44	22.9123	384.301	29.6836	63.7573	8.05122	34.1744	7.49944	2.47504	7.57106	1.14223	6.75231	1.30213	3.39388	0.473447	2.98044	0.437803	5.9488
DSDP Leg 74 525 A 57 5W 141-148a	72	-29.0707	2.98553	DSDP Leg 74 (R/V Glomar Challenger)	Alkali Basalt	ICP-ES	48.61	2.42	14.13	12.08	0.12	5.51	9.04	3.14	1.01	0.33	3.3	99.69	ICPMSa	8.35223	32.9212	313.433	48.5327	34.3429	25.5237	55.6845	99.0263	22.0032	13.4753	396.237	31.6926	231.907	20.2769	341.489	26.8928	57.619	7.2542	30.7849	6.82783	2.23356	6.89785	1.05263	6.20196	1.196	3.12709	0.436739	2.77142	0.409553	5.30032
DSDP Leg 74 525 A 57 5W 141-148 **	72	-29.0707	2.98553	DSDP Leg 74 (R/V Glomar Challenger)	Alkali Basalt
DSDP Leg 74 525 A 58 1W 98-110a	72	-29.0707	2.98553	DSDP Leg 74 (R/V Glomar Challenger)	Alkali Basalt	ICP-ES	43.63	2.35	13.88	8.78	0.17	1.9	13.81	3.02	1.19	0.33	10.7	99.76	ICPMSa	5.31957	33.3043	303.022	36.7749	52.0164	42.1989	57.788	106.282	21.2031	18.4176	426.509	33.2875	235.242	20.3301	344.323	29.5899	62.3888	7.81779	33.0548	7.19568	2.30124	7.3147	1.10918	6.5775	1.27514	3.36838	0.478596	3.07711	0.452806	5.28602
DSDP Leg 74 525 A 59 1W 110-119b	72	-29.0707	2.98553	DSDP Leg 74 (R/V Glomar Challenger)	Tholeiitic Basalt	ICP-ES	48.97	2.64	14.76	10.53	0.1	4.92	8.71	3.19	0.5	0.33	5	99.65	ICPMSb		38	401		37.8	19.2	67.2	97	23.8	2.7	491.8	38.9	237.9	21.1	290	29.3	68.4	8.11	34.8	7.23	2.4	7.73	1.24	6.87	1.38	3.66	0.52	3.16	0.47	6.3
DSDP Leg 74 525 A 60 4W 88-102a	72	-29.0707	2.98553	DSDP Leg 74 (R/V Glomar Challenger)	Alkali Basalt	ICP-ES	46.23	2.66	15.61	8.11	0.14	2.31	12.17	3.4	0.85	0.32	7.9	99.7	ICPMSa	9.06457	37.5447	358.677	51.5957	47.0226	51.7571	73.203	102.81	24.449	5.83448	479.91	37.7209	259.244	20.9826	352.749	29.9364	64.5204	8.12754	34.6622	7.69988	2.50474	7.91939	1.21679	7.28003	1.40953	3.69733	0.508509	3.19673	0.463789	5.88378
DSDP Leg 74 525 A 63 2W 59-78a	72	-29.0707	2.98553	DSDP Leg 74 (R/V Glomar Challenger)	Basaltic Andesite	ICP-ES	51.04	3.09	15.28	9.73	0.13	3.2	7.46	3.95	2.21	0.67	2.9	99.66	ICPMSa	7.74409	27.0067	327.058	38.0889	38.8857	28.6685	42.0928	111.849	26.8977	23.4526	448.355	49.3843	383.466	29.9651	531.511	50.0356	102.154	12.6525	52.253	10.8864	3.20729	10.7433	1.61599	9.46916	1.82654	4.83947	0.681988	4.33642	0.645546	8.45688
Walvis Ridge Tristan Composition
DSDP Leg 74 527 41 1W 47-63a	67	-28.0415	1.76349	DSDP Leg 74 (R/V Glomar Challenger)	Tholeiitic Basalt	ICP-ES	49.05	1.22	15.46	11.64	0.18	6.48	12.54	2.4	0.25	0.11	0.4	99.73	ICPMSa	6.30689	40.8765	327.346	88.181	40.8707	50.3051	159.848	83.5417	17.3396	3.44869	138.157	27.1587	67.6658	6.88391	82.4273	7.0007	15.3699	2.09229	10.0562	2.97633	1.11766	3.87262	0.690268	4.6841	0.998835	2.82036	0.423171	2.79538	0.426187	1.89626
DSDP Leg 74 527 41 5W 95-105a	67	-28.0415	1.76349	DSDP Leg 74 (R/V Glomar Challenger)	Tholeiitic Basalt	ICP-ES	48.64	1.42	16	9.84	0.19	7.01	12.4	2.74	0.19	0.12	1.1	99.65	ICPMSa	11.1718	46.4757	331.482	302.866	44.7367	85.6164	176.581	77.1275	17.8519	2.85368	170.255	29.8797	88.4148	4.78708	44.7106	5.47903	13.5069	2.05343	10.6271	3.46818	1.32608	4.58081	0.807049	5.38226	1.12426	3.08333	0.449006	2.89144	0.433716	2.42308
DSDP Leg 74 527 41 5W 95-105 **	67	-28.0415	1.76349	DSDP Leg 74 (R/V Glomar Challenger)	Tholeiitic Basalt
DSDP Leg 74 527 42 4W 59-68b	67	-28.0415	1.76349	DSDP Leg 74 (R/V Glomar Challenger)	Trachybasalt	ICP-ES	47.45	2.47	14.05	13.48	0.22	6.77	6.15	3.8	1.2	0.37	3.7	99.66	ICPMSb		33	408		41.2	13.3	60.3	88	20.8	16.5	289	39.1	184.5	29.3	353	28.3	62.2	7.05	29.5	6.1	2.1	6.74	1.16	6.65	1.43	3.96	0.58	3.43	0.53	4.9
DSDP Leg 74 527 43 4W 59-73a	67	-28.0415	1.76349	DSDP Leg 74 (R/V Glomar Challenger)	Trachybasalt	ICP-ES	47.81	2.43	14.16	13.66	0.19	6.41	6.68	3.63	1.21	0.42	3.1	99.7	ICPMSa	12.2875	30.9069	346.077	14.3028	39.2047	17.9224	72.7057	107.619	21.0395	21.5312	278.432	41.4429	195.567	28.9851	380.245	30.2774	61.3077	7.45948	30.9489	6.91823	2.28785	7.58419	1.217	7.63854	1.5564	4.28167	0.615926	4.01868	0.606566	4.71253
DSDP Leg 74 527 44 4W 59-72a	67	-28.0415	1.76349	DSDP Leg 74 (R/V Glomar Challenger)	Alkali Basalt	ICP-ES	47.78	2.47	13.72	13.56	0.19	5.75	9.01	3.44	1.03	0.36	2.4	99.71	ICPMSa	9.13462	33.8886	362.09	18.4706	41.0783	21.0151	90.2956	105.252	20.8699	16.9756	302.779	39.5813	182.428	26.9503	351.582	27.6471	56.0118	6.79916	28.3049	6.37857	2.15447	7.09394	1.14655	7.18586	1.46488	4.02019	0.575865	3.77133	0.563906	4.39922
DSDP Leg 74 528 40 2W 73-85a	58	-28.53	2.32406	DSDP Leg 74 (R/V Glomar Challenger)	Tholeiitic Basalt	ICP-ES	48.08	1.22	15.25	10.25	0.16	6.86	12.45	2.52	0.46	0.14	2.4	99.79	ICPMSa	7.24853	40.6175	283.018	75.6039	40.6195	52.3231	143.842	71.816	17.0293	9.161	234.614	23.7805	80.2917	10.331	154.754	10.7714	22.4789	2.86148	12.5925	3.18795	1.17766	3.83152	0.648406	4.25781	0.886175	2.4774	0.363438	2.39735	0.362848	2.14759
DSDP Leg 74 528 42 1W 29-45a	58	-28.53	2.32406	DSDP Leg 74 (R/V Glomar Challenger)	Basaltic Andesite	ICP-ES	48.53	2.49	14.62	12.32	0.2	5.57	5.66	4.01	2.25	0.52	3.5	99.67	ICPMSa	13.0461	22.6603	343.564	4.37916	33.1287	10.4998	35.4135	115.311	22.4385	38.3881	307.962	41.4864	262.871	48.1507	653.811	45.5454	89.2003	10.4611	41.2869	8.23828	2.55716	8.2808	1.28138	7.79905	1.5516	4.16898	0.592568	3.79068	0.563159	5.93905
DSDP Leg 74 528 42 1W 29-45 **	58	-28.53	2.32406	DSDP Leg 74 (R/V Glomar Challenger)	Basaltic Andesite
DSDP Leg 74 528 42 5W 31-46a	58	-28.53	2.32406	DSDP Leg 74 (R/V Glomar Challenger)	Tholeiitic Basalt	ICP-ES	47.62	1.07	17.77	9.45	0.14	5.7	12.97	2.35	0.39	0.13	2.2	99.79	ICPMSa	5.96401	34.9959	274.098	119.768	35.7236	64.513	123.318	72.4273	16.8246	7.27299	208.387	23.6584	68.454	9.36049	127.616	8.87087	18.5264	2.36991	10.6873	2.84824	1.06075	3.53202	0.618865	4.14883	0.877797	2.47675	0.368236	2.42921	0.371794	1.86114
DSDP Leg 74 528 43 2W 80-98a	67	-28.53	2.32406	DSDP Leg 74 (R/V Glomar Challenger)	Tholeiitic Basalt	ICP-ES	48.02	1.46	15.24	11.18	0.15	6.44	11.27	2.68	0.55	0.2	2.5	99.69	ICPMSa	7.95178	36.2207	312.911	46.1387	41.9785	43.7896	148.264	83.3781	18.1414	5.29787	274.357	26.1207	102.57	15.6585	207.567	14.5409	30.0307	3.75872	16.2181	3.89735	1.38161	4.40593	0.731241	4.65104	0.966527	2.68226	0.392468	2.59888	0.391297	2.52273
DSDP Leg 74 528 44 3W 96-130b	67	-28.53	2.32406	DSDP Leg 74 (R/V Glomar Challenger)	Alkali Basalt	ICP-ES	48.65	1.88	14.63	11.22	0.2	6.09	9.8	3.19	1.06	0.26	2.7	99.68	ICPMSb		38	374		41.8	22.7	116.3	79	19.5	12.5	288.8	31.2	141.1	22	303	19.6	44.7	5.19	22.2	4.89	1.74	5.56	0.94	5.72	1.17	3.38	0.48	2.89	0.43	3.9
DSDP Leg 74 528 45 2W 109-119a	67	-28.53	2.32406	DSDP Leg 74 (R/V Glomar Challenger)	Alkali Basalt	ICP-ES	47.29	1.73	14.68	10.81	0.21	7.44	10.65	2.76	0.83	0.21	3.1	99.71	ICPMSa	16.2908	37.6983	328.569	66.5398	41.3674	55.9286	119.626	81.2097	17.791	11.9079	271.115	28.5279	126.201	18.1581	268.012	18.3306	37.283	4.56897	19.2182	4.54355	1.58402	5.07467	0.827185	5.23564	1.06551	2.9234	0.426203	2.76445	0.416818	3.17892
DSDP Leg 74 528 45 2W 109-119a *	67	-28.53	2.32406	DSDP Leg 74 (R/V Glomar Challenger)	Alkali Basalt														ICPMSa	16.345	37.9597	327.452	75.8851	41.487	56.0323	119.725	81.3416	18.0639	11.9864	274.376	28.5885	126.7	18.2897	272.558	18.3099	37.3357	4.57747	19.3378	4.50348	1.57531	5.07173	0.832503	5.24539	1.07328	2.91806	0.422151	2.77768	0.421351	3.15763
DSDP Leg 74 528 47 2W 103-117b	67	-28.53	2.32406	DSDP Leg 74 (R/V Glomar Challenger)	Trachybasalt	ICP-ES	47.33	2.7	13.89	13.67	0.21	5.77	7.69	3.66	1.24	0.42	3.1	99.68	ICPMSb		33	433		37.7	19.1	69.6	100	18.9	16.2	344.2	39.3	157.9	20.2	447	24.2	50.9	6.36	28.9	6.1	2.29	6.86	1.2	6.75	1.39	3.76	0.61	3.53	0.53	4.2
DSDP Leg 74 528 47 3W 66-80a	67	-28.53	2.32406	DSDP Leg 74 (R/V Glomar Challenger)	Trachybasalt	ICP-ES	48.05	2.41	14.6	12.06	0.22	5.55	8.2	3.81	1.21	0.41	3.2	99.72	ICPMSa	10.0561	33.0202	363.899	35.6303	38.6326	29.7341	81.5578	109.641	20.9742	20.8597	321.034	39.5289	190.008	28.4962	402.339	30.1714	61.1108	7.37939	30.644	6.73539	2.2616	7.30243	1.18007	7.43847	1.51251	4.19091	0.611305	3.98215	0.59811	4.54934
Rio Grande Rise
RC16-11RD 1a	84	-30.4333	-36.0166	RC11 (R/V Robert D. Conrad)	Alkali Basalt	ICP-ES	45.66	2.5	14.24	10.72	0.15	8.44	10.51	2.31	1.94	0.61	2.4	99.48	ICPMSa	15.9301	28.0959	271.763	242.336	42.5333	91.7064	46.854	85.8688	19.7627	35.0604	902.718	24.4753	244.048	38.0986	944.941	48.6303	97.1149	11.8178	46.5336	8.4011	2.54834	7.21105	0.966781	5.11055	0.916307	2.27121	0.304449	1.87193	0.263924	5.47037
RC16-11RD 2a	84	-30.4333	-36.0166	RC11 (R/V Robert D. Conrad)	Alkali Basalt	ICP-ES	45.77	2.5	14.17	10.79	0.15	8.37	10.55	2.33	1.86	0.61	2.4	99.5	ICPMSa	16.297	27.125	269.954	237.552	40.7041	85.8754	46.0821	89.2498	19.9544	32.9987	852.81	23.8383	246.904	37.0889	926.579	46.3473	96.2646	11.4824	45.9297	8.32581	2.54837	7.03876	0.938637	4.98755	0.899805	2.23125	0.299796	1.82299	0.260964	5.49278
RC16-11RD 2 **	84	-30.4333	-36.0166	RC16 (R/V Robert D. Conrad)	Alkali Basalt
RC16-11RD 3b	84	-30.4333	-36.0166	RC11 (R/V Robert D. Conrad)	Alkali Basalt	ICP-ES	45.53	2.49	14.29	10.76	0.15	8.09	10.69	2.25	2.05	0.6	2.6	99.5	ICPMSb		28	270		41.7	68.1	45	66	20.4	36.2	904	24.1	461.5	36	913	44.5	97.2	11.04	44.4	7.74	2.4	6.81	0.96	4.82	0.81	2.25	0.32	1.95	0.28	12
RC16-12RD 1a	84	-30.4333	-36.0166	RC11 (R/V Robert D. Conrad)	Trachybasalt	ICP-ES	46.37	2.08	15.13	9.02	0.14	8.45	8.01	2.63	2.26	0.64	4.8	99.53	ICPMSa	61.3158	21.3532	210.643	285.998	33.6117	119.008	39.6411	94.1175	19.9217	32.9458	631.227	22.5675	314.854	47.2963	906.971	56.0059	112.393	12.7774	48.4876	8.08126	2.34168	6.60177	0.879493	4.63122	0.841711	2.14273	0.291002	1.82253	0.264287	6.58904
RC16-12RD 2b	84	-30.4333	-36.0166	RC11 (R/V Robert D. Conrad)	Tephriphonolite	ICP-ES	51.83	3.13	18.5	5.62	0.08	1.85	4.63	3.45	5.96	1.29	3.1	99.44	ICPMSb		12	228		17.8	15.6	4	96	24.4	93	1116	38.2	486	65.6	1610	98	218.8	23.98	91.4	14.04	3.83	11.81	1.45	7.67	1.3	3.72	0.49	2.79	0.41	12.4
RC16-12RD 3a	84	-30.4333	-36.0166	RC11 (R/V Robert D. Conrad)	Tephriphonolite	ICP-ES	52	3.12	18.58	5.73	0.08	1.88	4.61	3.48	5.93	1.3	2.8	99.51	ICPMSa	28.7265	14.8141	209.243	62.2521	18.8814	40.5254	11.0084	114.948	25.5566	83.1046	1114.63	34.0788	484.242	67.0055	1458.27	94.6743	186.887	22.2334	83.5969	13.8737	3.86548	11.0085	1.43562	7.38489	1.30023	3.24965	0.433394	2.68958	0.374709	10.234
DSDP Leg 72 516 F 126 3W 56-73a	80	-30.2766	-35.2851	DSDP Leg 72 (R/V Glomar Challenger)	Alkali Basalt	ICP-ES	39.41	2.58	15	10.87	0.13	2.83	12.17	2.85	0.23	0.29	13.4	99.76	ICPMSa	8.67428	45.8449	418.35	37.0655	41.6871	36.8066	235.919	127.853	23.5719	2.39503	318.338	38.3492	210.13	12.54	97.1113	16.7882	40.018	5.55783	26.0278	6.85619	2.28173	7.61234	1.22449	7.56476	1.48537	3.90306	0.543101	3.38381	0.491367	5.06867
DSDP Leg 72 516 F 127 3W 59-76a	87	-30.2766	-35.2851	DSDP Leg 72 (R/V Glomar Challenger)	Tholeiitic Basalt	ICP-ES	43.53	2.46	14.48	11.96	0.09	4.43	8.44	2.95	0.28	0.28	10.8	99.7	ICPMSa	11.2275	43.5115	403.645	36.6537	64.6487	49.8599	202.378	97.6562	23.0359	2.94887	357.442	30.762	201.914	12.0805	138.491	14.8218	35.772	4.97758	23.1944	6.02539	2.07259	6.5373	1.04543	6.37004	1.22667	3.21958	0.452003	2.92554	0.424669	4.99937
DSDP Leg 72 516 F 128 2W 63-84a	85	-30.2766	-35.2851	DSDP Leg 72 (R/V Glomar Challenger)	Tholeiitic Basalt	ICP-ES	48.41	2.2	13.24	12.72	0.17	5.53	9.85	2.64	0.32	0.25	4.4	99.73	ICPMSa	6.48676	38.3424	350	35.516	43.8434	41.0676	198.339	120.45	20.4409	7.11349	247.331	35.6663	179.794	10.518	131.846	14.6961	34.5654	4.81087	22.514	5.95595	1.99655	6.72373	1.09664	6.83365	1.36169	3.64264	0.518869	3.36548	0.494456	4.43887
a Trace element data by ICPMS from the Institute of Geosciences at the Christian-Albrechts University of Kiel
b Trace element data by ICPMS from Acme Analytical Laboratories Ltd.
c major and selected trace element data by XRF GEOMAR Helmholtz-Centre for Ocean Research Kiel
d Mineralogisch-Petrographisches Institut, Universität Hamburg
e least radiogenic 87Sr/86Sr from either leached powderf or chipsg analysis
f leached powder, 6N HCl at 150°C for 72 hours and thereafter triple rinsed in 18MΩ H2O
g leached chips; 2N at 70°C for 1 hour and thereafter triple rinsed in 18MΩ H2O. Measured Sr-Nd-Pb isotope ratios from this sample dissolution are used to calculate initial isotope ratios
* Trace element replicate analyses on separate sample dissolution
** Isotope replicate analyses on separate sample dissolution
±2σ within run errors shown for the last significant digit(s).
Ages in regular bold font from Rohde, J. K., van den Bogaard, P., Hoernle, K., Hauff, F. & Werner, R. Evidence for an age progression along the Tristan-Gough volcanic track from new 40Ar/39Ar ages on phenocryst phases. Tectonophysics 604, 60-71, doi:http://dx.doi.org/10.1016/j.tecto.2012.08.026 (2013).
Ages in italics are estimated based on linear age-distance relationships of published age data from Rohde, J. K., van den Bogaard, P., Hoernle, K., Hauff, F. & Werner, R. Evidence for an age progression along the Tristan-Gough volcanic track from new 40Ar/39Ar ages on phenocryst phases. Tectonophysics 604, 60-71, doi:http://dx.doi.org/10.1016/j.tecto.2012.08.026 (2013).
208Pb*/206Pb* = [(208Pb/204Pb)sample-(208Pb/204Pb)Earth initial]/[(206Pb/204Pb)sample-(206Pb/204Pb)Earth initial]; after Galer and O`Nions, 1985, Nature, v. 316, p. 778-782.
delta 7/4 and delta 8/4 = deviation of 207Pb/204Pb and 208Pb/204Pb from the Northern Hemisphere reference line (NHRL) as defined in Hart, 1984, Nature, v. 309, p. 753-757.
#Hf ratios measure on a VG Axiom MC-ICPMS
BDL = Below detection limit
[truncated: 46 more columns]
