# Supplementary material for: How and when plume zonation appeared during the 132 Myr evolution of the Tristan Hotspot
Source: Nat Commun. 2015 Jul 27;6:7799. doi: 10.1038/ncomms8799 (PMC4525177; doi:10.1038/ncomms8799)
Supplement: Supplementary Dataset 2 — Major element data of reference material. [file ncomms8799-s3.xls]

## Sheet: Supplement Table 2
Supplementary Dataset 2: Major element data of reference material
	Reproducibility and accuracy of XRF major element data for several international reference materials (GEOMAR Helmholtz Centre for Ocean Research Kiel)
Element	JB-2 (1)	JB-2 (2)	Mean	Std. dev. (±1σ abs)	Std. dev. (±1σ %)	JB-2*	Rel. dev. (%)	JB-3 (1)	JB-3 (2)	Mean	Std. dev. (±1σ abs)	Std. dev. (±1σ %)	JB-3*	Rel. dev. (%)	JA-2 (1)	JA-2 (2)	Mean	Std. dev. (±1σ abs)	Std. dev. (±1σ %)	JA-2*	Rel. dev. (%)	JR-1 (1)	JR-1 (2)	Mean	Std. dev. (±1σ abs)	Std. dev. (±1σ %)	JR-1*	Rel. dev. (%)
SiO2	53.07	53.03	53.05	0.0282843	0.0533163	53.2	0.281955	50.8	50.8	50.8	0	0	51.04	0.470219	56.12	56.24	56.18	0.0848528	0.151037	56.18	0	74.98	74.92	74.95	0.0424264	0.0566063	75.41	0.609999
TiO2	1.17	1.17	1.17	0	0	1.19	1.68067	1.41	1.41	1.41	0	0	1.45	2.75862	0.67	0.67	0.67	0	0	0.67	0	0.11	0.11	0.11	0	0	0.1	-10
Al2O3	14.82	14.77	14.795	0.0353553	0.238968	14.67	-0.852079	17.21	17.21	17.21	0	0	16.89	-1.89461	15.41	15.45	15.43	0.0282843	0.183307	15.32	-0.718016	12.75	12.84	12.795	0.0636396	0.497379	12.89	0.737005
Fe2O3	14.46	14.45	14.455	0.00707107	0.0489178	14.34	-0.801953	11.96	11.98	11.97	0.0141421	0.118146	11.88	-0.757576	6.35	6.38	6.365	0.0212132	0.333279	6.14	-3.6645	0.85	0.85	0.85	0	0	0.96	11.4583
MnO	0.21	0.21	0.21	0	0	0.2	-5	0.17	0.17	0.17	0	0	0.16	-6.25	0.11	0.11	0.11	0	0	0.11	0	0.11	0.1	0.105	0.00707107	6.73435	0.1	-5
MgO	4.72	4.71	4.715	0.00707107	0.14997	4.66	-1.18026	5.22	5.2	5.21	0.0141421	0.271442	5.2	-0.192308	7.97	8.04	8.005	0.0494975	0.618332	7.68	-4.23177	0.14	0.14	0.14	0	0	0.09	-55.5556
CaO	9.91	9.89	9.9	0.0141421	0.14285	9.89	-0.101112	9.77	9.75	9.76	0.0141421	0.144899	9.86	1.0142	6.25	6.26	6.255	0.00707107	0.113047	6.48	3.47222	0.69	0.7	0.695	0.00707107	1.01742	0.63	-10.3175
Na2O	2.05	2.03	2.04	0.0141421	0.693242	2.03	-0.492611	2.76	2.76	2.76	0	0	2.82	2.12766	3.02	2.98	3	0.0282843	0.942809	3.08	2.5974	4.15	4.11	4.13	0.0282843	0.684849	4.1	-0.731707
K2O	0.42	0.41	0.415	0.00707107	1.70387	0.42	1.19048	0.77	0.77	0.77	0	0	0.78	1.28205	1.75	1.75	1.75	0	0	1.8	2.77778	4.44	4.46	4.45	0.0141421	0.317801	4.41	-0.907029
P2O5	0.1	0.1	0.1	0	0	0.1	0	0.3	0.29	0.295	0.00707107	2.39697	0.29	-1.72414	0.16	0.15	0.155	0.00707107	4.56198	0.15	-3.33333	0.03	0.03	0.03	0	0	0.02	-50
SUM	100.93	100.77						100.37	100.34						97.81	98.03						98.25	98.26
* Working values are from Govindaraju, 1994, Geostandards Newsletter, Special Issue, v. 18, p. 1 - 158
Accuracy of XRF major element data for several international reference materials (Institute of Mineralogy and Petrography at the University of Hamburg)
Element	JGB-1	JGB-1*	Rel. dev. (%)	JB-3	JB-3*	Rel. dev. (%)	JB-2	JB-2*	Rel. dev. (%)	JA-3	JA-3*	Rel. dev. (%)	JG-3	JG-3*	Rel. dev. (%)	JG-2	JG-2*	Rel. dev. (%)
SiO2	43.59	43.44	-0.345304	50.17	51.04	1.70455	53.46	53.2	-0.488722	61.92	62.26	0.546097	66.4	67.1	1.04322	76.61	76.95	0.441845
TiO2	17.71	17.66	-0.283126	17.1	16.89	-1.24334	14.83	14.67	-1.09066	15.75	15.57	-1.15607	15.47	15.52	0.322165	12.43	12.41	-0.16116
Al2O3	15.38	15.16	-1.45119	11.82	11.88	0.505051	14.45	14.34	-0.767085	6.56	6.59	0.455235	3.7	3.73	0.80429	0.92	0.92	0
Fe2O3	0.19	0.17	-11.7647	0.17	0.16	-6.25	0.21	0.2	-5	0.1	0.106	5.66038	0.07	0.072	2.77778	0.02	0.015	-33.3333
MnO	7.71	7.83	1.53257	5.01	5.2	3.65385	4.53	4.66	2.7897	3.66	3.65	-0.273973	1.77	1.79	1.11732	0.05	0.04	-25
MgO	11.79	11.98	1.58598	9.57	9.86	2.94118	9.83	9.89	0.606673	6.27	6.28	0.159236	3.74	3.76	0.531915	0.7	0.8	12.5
CaO	1.25	1.23	-1.62602	3.11	2.82	-10.2837	2.08	2.03	-2.46305	3.1	3.17	2.2082	4.01	4.03	0.496278	3.61	3.55	-1.69014
Na2O	0.23	0.24	4.16667	0.76	0.78	2.5641	0.42	0.42	0	1.39	1.41	1.41844	2.61	2.63	0.760456	4.68	4.72	0.847458
K2O	1.62	1.62	0	1.42	1.45	2.06897	1.19	1.19	0	0.7	0.68	-2.94118	0.48	0.48	0	0.05	0.04	-25
P2O5	0.06	0.05	-20	0.28	0.29	3.44828	0.09	0.1	10	0.11	0.11	0	0.13	0.12	-8.33333	0.01	0.002	-400
SUM	99.53			99.41			101.09			99.56			98.38			99.08
* Working values are from Govindaraju, 1994, Geostandards Newsletter, Special Issue, v. 18, p. 1 - 158
Accuracy of ICP-ES major element data for several international reference materials (Acme Analytical Laboratories Ltd.)
Element	BIR-1	BIR-1*	Rel. dev. (%)	BHVO-2	BHVO-2*	Rel. dev. (%)	BCR-2	BCR-2*	Rel. dev. (%)	AGV-2	AGV-2*	Rel. dev. (%)
SiO2	47.91	47.7	-0.440252	49.8	49.9	0.200401	53.87	54.1	0.425139	58.92	59.3	0.640809
TiO2	15.12	15.4	1.81818	13.37	13.5	0.962963	13.6	13.5	-0.740741	16.9	16.91	0.0591366
Al2O3	11.4	11.3	-0.884956	12.26	12.3	0.325203	13.64	13.8	1.15942	6.62	6.69	1.04634
Fe2O3	9.98	9.7	-2.8866	7.43	7.23	-2.76625	3.62	3.59	-0.835655	1.77	1.79	1.11732
MnO	13.27	13.4	0.970149	11.45	11.4	-0.438596	7.11	7.12	0.140449	5.19	5.2	0.192308
MgO	1.79	1.81	1.10497	2.22	2.22	0	3.13	3.16	0.949367	4.21	4.19	-0.477327
CaO	0.02	0.03	33.3333	0.52	0.52	0	1.81	1.79	-1.11732	2.95	2.88	-2.43056
Na2O	0.96	0.97	1.03093	2.76	2.73	-1.0989	2.24	2.26	0.884956	1.03	1.05	1.90476
K2O	0.03	0.027	-11.1111	0.26	0.27	3.7037	0.35	0.35	0	0.47	0.48	2.08333
P2O5	0.17	0.176	3.40909	0.17	0.17	0	0.2	0.2	0	0.1	0.1	0
SUM	100.65			100.24			99.57			98.16
* Preferred values of GeoReM (Geological and Environmental Reference Materials; http://georem.mpch-mainz.gwdg.de/)
