# Supplementary material for: How and when plume zonation appeared during the 132 Myr evolution of the Tristan Hotspot
Source: Nat Commun. 2015 Jul 27;6:7799. doi: 10.1038/ncomms8799 (PMC4525177; doi:10.1038/ncomms8799)
Supplement: Supplementary Dataset 3 — Quality measures of trace element data by ICPMS (Institute of Geosciences Kiel University). [file ncomms8799-s4.xls]

## Sheet: Supplement Table 3
Supplementary Dataset 3: Quality measures of trace element data by ICPMS (Institute of Geosciences Kiel University)
	Instrument reproducibility evaluated from same sample dissolution (Institute of Geosciences at the Christian-Albrechts University of Kiel)
# Analysis/ Element	PS69/424-1-DR 26-1 #1	PS69/424-1-DR 26-1 #2	PS69/424-1-DR 26-1 #3	Std. dev. (±1σ %)	DSDP Leg 74 525 A 60 4W 88-102 #1	DSDP Leg 74 525 A 60 4W 88-102 #2	DSDP Leg 74 525 A 60 4W 88-102 #3	DSDP Leg 74 525 A 60 4W 88-102 #4	DSDP Leg 74 525 A 60 4W 88-102 #5	DSDP Leg 74 525 A 60 4W 88-102 #6	Std. dev. (±1σ %)
Li (ppm)	70.2234	68.522	67.9033	1.74419	8.96892	9.06457	8.88921	8.88921	8.84338	8.79556	1.07373
Sc (ppm)	34.8834	34.2254	34.3825	0.996123	37.783	37.5447	36.6648	37.2697	37.2514	37.4164	1.01021
V (ppm)	339.848	333.926	335.119	0.931295	362.623	358.677	356.884	361.188	359.932	362.802	0.643269
Cr (ppm)	482.593	481.267	480.825	0.191037	52.7255	51.5957	50.7169	51.3984	51.5778	51.524	1.25409
Co (ppm)	42.1183	41.2963	40.7163	1.70253	48.0986	47.0226	46.4128	46.5025	46.6639	46.7177	1.32667
Ni (ppm)	247.422	244.59	241.394	1.23363	53.1918	51.7571	51.1294	51.1474	51.3805	51.4164	1.50833
Cu (ppm)	84.2131	82.1507	80.7758	2.10009	74.4903	73.203	72.0293	72.3322	72.6919	72.8055	1.18748
Zn (ppm)	206.596	203.901	200.202	1.57678	103.794	102.81	102.734	103.056	102.185	102.715	0.514856
Ga (ppm)	18.4521	18.3235	17.7615	2.02041	24.3709	24.449	24.3904	24.5857	24.4881	24.41	0.323458
Rb (ppm)	11.9374	11.8674	11.7461	0.816605	5.78068	5.83448	5.82452	5.87633	5.87832	5.88031	0.684349
Sr (ppm)	948.367	951.166	932.04	1.09441	472.378	479.91	479.372	483.855	483.497	490.67	1.25897
Y (ppm)	33.1058	33.1058	32.4429	1.16384	37.5814	37.7209	37.6611	37.7807	37.8404	38.0995	0.477605
Zr (ppm)	377.331	372.52	370.043	0.992643	257.45	259.244	260.041	262.631	261.635	264.823	1.00333
Nb (ppm)	75.178	73.2629	73.4594	1.42434	21.0822	20.9826	20.9029	20.9029	20.883	20.9826	0.359156
Ba (ppm)	506.275	504.101	512.85	0.897223	343.664	352.749	355.262	360.094	362.413	365.313	2.19339
La (ppm)	54.3197	53.8645	54.5725	0.661398	29.9754	29.9364	30.0731	30.0926	30.1903	30.2488	0.399411
Ce (ppm)	113.95	114.253	116.934	1.42748	64.1299	64.5204	64.7157	64.6181	64.6376	64.7938	0.362795
Pr (ppm)	13.6305	13.5749	13.6254	0.226041	8.0963	8.12754	8.16269	8.16074	8.16269	8.15098	0.328241
Nd (ppm)	53.7633	53.5104	53.8645	0.339506	34.3888	34.6622	34.7207	34.6426	34.6426	34.6622	0.337343
Sm (ppm)	10.7274	10.6414	10.8184	0.825065	7.61201	7.69988	7.66083	7.64325	7.62177	7.66864	0.422793
Eu (ppm)	3.32146	3.28588	3.32489	0.652416	2.48528	2.50474	2.49886	2.49099	2.48897	2.49674	0.287091
Gd (ppm)	9.57193	9.45387	9.61055	0.855135	7.89937	7.91939	7.93428	7.88192	7.88966	7.90079	0.245212
Tb (ppm)	1.33321	1.32461	1.33776	0.5014	1.20859	1.21679	1.2205	1.21659	1.21347	1.21523	0.32767
Dy (ppm)	7.11618	7.05043	7.14147	0.661636	7.25074	7.28003	7.31518	7.2976	7.2976	7.27808	0.304469
Ho (ppm)	1.27403	1.25785	1.26645	0.639564	1.40562	1.40953	1.41207	1.41324	1.41343	1.40543	0.259185
Er (ppm)	3.12553	3.08469	3.13994	0.919606	3.67321	3.69733	3.70661	3.69733	3.68991	3.68063	0.331513
Tm (ppm)	0.412152	0.411646	0.415844	0.55459	0.503627	0.508509	0.50929	0.507727	0.512219	0.508899	0.548458
Yb (ppm)	2.50558	2.46209	2.49294	0.899695	3.16744	3.19673	3.16548	3.19478	3.17134	3.15572	0.526181
Lu (ppm)	0.352572	0.35151	0.356365	0.722103	0.458712	0.463789	0.463789	0.462422	0.465156	0.456955	0.702215
Hf (ppm)	8.79941	8.60299	8.7012	1.12867	5.85058	5.88378	5.95213	5.92674	5.89159	5.8252	0.796116
Ta (ppm)	4.56077	4.54505	4.60545	0.685616	1.16016	1.17265	1.17461	1.18105	1.17226	1.16016	0.714174
Pb (ppm)	4.53965	4.52001	4.56715	0.521297	3.35572	3.35572	3.37009	3.3783	3.35778	3.3352	0.438518
Th (ppm)	7.4687	7.28701	7.39504	1.23764	3.06868	3.05274	3.04278	3.0368	3.02086	2.99097	0.890136
U (ppm)	1.34004	1.32237	1.33366	0.672033	0.74286	0.736882	0.738875	0.738277	0.728115	0.720343	1.13904
	Reproducibility of ICP-MS trace element data evaluated from different sample dissolutions (Institute of Geosciences at the Christian-Albrechts University of Kiel)
# Analysis/ Element	CIR 139D-2 #1	CIR 139D-2 #2	Diff. (%)	DSDP Leg 74 525 A 56 2W 68-79 #1	DSDP Leg 74 525 A 56 2W 68-79 #2	Diff. (%)	DSDP Leg 74 525 A 56 2W 128-134 #1	DSDP Leg 74 525 A 56 2W 128-134 #1	Diff. (%)	DSDP Leg 74 528 45 2W 109-119 #1	DSDP Leg 74 528 45 2W 109-119 #1	Diff. (%)
Li (ppm)	22.9194	23.0286	-0.476442	7.33102	7.37715	-0.629226	9.7081	9.63592	0.743492	16.345	16.2908	0.33173
Sc (ppm)	31.9264	31.9015	0.0779452	31.9957	31.3798	1.9248	33.5808	33.1302	1.34191	37.9597	37.6983	0.688544
V (ppm)	294.525	291.926	0.88251	301.193	292.72	2.81337	315.302	304.867	3.30956	327.452	328.569	-0.34132
Cr (ppm)	92.2253	92.7201	-0.536501	38.8027	38.3676	1.12143	37.9159	37.6098	0.807281	75.8851	66.5398	12.315
Co (ppm)	50.9963	50.5031	0.967162	31.0095	30.824	0.598136	30.0107	29.8456	0.55	41.487	41.3674	0.288257
Ni (ppm)	73.502	73.2137	0.392151	22.9256	22.6668	1.12865	19.7539	19.7487	0.0262305	56.0323	55.9286	0.184978
Cu (ppm)	62.7259	62.9552	-0.365671	58.7339	58.4246	0.5266	57.5321	57.8571	-0.56495	119.725	119.626	0.0829127
Zn (ppm)	121.736	123.22	-1.21914	94.515	91.9897	2.67183	104.18	103.778	0.385962	81.3416	81.2097	0.162107
Ga (ppm)	21.3683	21.1914	0.828137	20.5918	20.2602	1.61064	21.0961	20.8449	1.19108	18.0639	17.791	1.51061
Rb (ppm)	15.0809	15.0469	0.22554	13.342	13.2544	0.656334	4.32945	4.3055	0.553306	11.9864	11.9079	0.654615
Sr (ppm)	492.613	490.193	0.491221	392.205	388.548	0.932416	413.891	410.645	0.78429	274.376	271.115	1.18875
Y (ppm)	25.2189	25.2649	-0.182671	34.0917	33.8278	0.77397	27.8178	27.5623	0.918588	28.5885	28.5279	0.212081
Zr (ppm)	145.901	144.915	0.675932	205.478	203.929	0.753921	213.257	212.307	0.445362	126.7	126.201	0.393521
Nb (ppm)	14.7398	14.7789	-0.264934	18.4608	18.2093	1.36236	18.5338	18.4685	0.352379	18.2897	18.1581	0.719605
Ba (ppm)	208.098	209.77	-0.803442	309.544	305.567	1.28469	308.241	309.386	-0.37148	272.558	268.012	1.66777
La (ppm)	20.2265	20.285	-0.289412	26.1107	25.9197	0.731594	22.2977	22.2604	0.167345	18.3099	18.3306	-0.113323
Ce (ppm)	43.2359	43.2988	-0.14551	55.0698	54.9835	0.156761	49.244	49.2908	-0.0950722	37.3357	37.283	0.141178
Pr (ppm)	5.61518	5.63284	-0.314521	6.98065	6.89554	1.21935	6.39975	6.38531	0.225588	4.57747	4.56897	0.18565
Nd (ppm)	24.1364	24.076	0.250109	29.7108	29.6141	0.325629	27.6357	27.7285	-0.33571	19.3378	19.2182	0.618143
Sm (ppm)	5.52126	5.51102	0.185478	6.64042	6.60077	0.597148	6.27959	6.2457	0.539744	4.50348	4.54355	-0.889925
Eu (ppm)	1.87907	1.88873	-0.513772	2.15175	2.13574	0.744274	2.13294	2.13634	-0.1594	1.57531	1.58402	-0.552617
Gd (ppm)	5.60745	5.62278	-0.273327	6.89334	6.86672	0.386191	6.33176	6.35024	-0.291852	5.07173	5.07467	-0.0580043
Tb (ppm)	0.845736	0.846874	-0.134576	1.05887	1.05801	0.0810202	0.957106	0.960027	-0.30514	0.832503	0.827185	0.638835
Dy (ppm)	4.94046	4.93604	0.0895427	6.37932	6.36299	0.255879	5.59412	5.61745	-0.417017	5.24539	5.23564	0.185797
Ho (ppm)	0.932732	0.936045	-0.355173	1.25173	1.24528	0.515042	1.06682	1.06726	-0.0407478	1.07328	1.06551	0.72384
Er (ppm)	2.40894	2.40896	-0.000972307	3.32803	3.32298	0.151482	2.73954	2.74658	-0.256774	2.91806	2.9234	-0.182894
Tm (ppm)	0.333549	0.332951	0.179292	0.469003	0.465139	0.823932	0.376224	0.369972	1.66182	0.422151	0.426203	-0.959763
Yb (ppm)	2.0617	2.06846	-0.327919	2.95723	2.93193	0.855686	2.32629	2.33462	-0.358405	2.77768	2.76445	0.476137
Lu (ppm)	0.296477	0.293531	0.993707	0.438541	0.438414	0.0289945	0.339587	0.340498	-0.268475	0.421351	0.416818	1.07576
Hf (ppm)	3.58352	3.60917	-0.715689	4.76718	4.76733	-0.00320922	4.99334	5.02991	-0.732397	3.15763	3.17892	-0.674266
Ta (ppm)	0.823987	0.833718	-1.18094	1.01357	1.01694	-0.33245	1.05343	1.0533	0.0125431	1.00248	1.00138	0.110019
Pb (ppm)	2.18329	2.19807	-0.676875	2.70687	2.46811	8.82052	2.56298	2.61066	-1.86046	2.0709	2.14933	-3.78707
Th (ppm)	1.64797	1.65428	-0.38261	2.41407	2.43231	-0.755742	2.5024	2.5366	-1.36682	2.33034	2.33011	0.00994641
U (ppm)	0.29969	0.297819	0.624328	0.615224	0.613793	0.232624	0.526408	0.528294	-0.358214	0.447907	0.448666	-0.169382
	BCR-2: reproducibility and accuracy (Institute of Geosciences at the Christian-Albrechts University of Kiel)							BHVO-2: reproducibility and accuracy (Institute of Geosciences at the Christian-Albrechts University of Kiel)												BIR-1: reproducibility and accuracy (Institute of Geosciences at the Christian-Albrechts University of Kiel)
# Analysis/ Element	# 1	# 2	Mean	Std. dev. (±1σ abs)	Std. dev. (±1σ %)	Ref. Value1	Rel. dev. (%)	# 1	# 2	# 3	# 4	# 5	# 6	# 7	Mean	Std. dev. (±1σ abs)	Std. dev. (±1σ %)	Ref. value1	Rel. dev. (%)	# 1	# 2	# 3	# 4	# 5	# 6	# 7	Mean	Std. dev. (±1σ abs)	Std. dev. (±1σ %)	Ref. Value1	Rel. dev. (%)
Li (ppm)	8.88239	9.04348	8.96293	0.113904	1.27084	9*	0.411857	4.51719	4.52514	4.09425	4.59356	4.62664	4.70927	4.67773	4.53483	0.20706	4.56599	4.8	5.52445	3.19384	3.2331	2.79286	3.19543	3.23649	3.39015	3.36947	3.20162	0.197107	6.15649	3.2	-0.0506442
Sc (ppm)	34.8791	33.6817	34.2804	0.846668	2.46983	33	-3.87994	32.7021	31.7788	30.4154	32.5874	32.0893	31.4209	31.0498	31.7205	0.826384	2.6052	32	0.873431	44.2581	40.4884	33.5161	43.1724	43.3947	44.0491	43.5498	41.7755	3.84983	9.21553	43	2.84764
V (ppm)	420.34	409.905	415.123	7.37889	1.77752	416	0.210891	321.739	316.416	314.178	321.194	319.668	317.269	317.562	318.29	2.7148	0.852935	317	-0.406819	311.301	307.715	312.008	319.507	325.14	317.634	330.517	317.689	8.12358	2.55709	319	0.411048
Cr (ppm)	19.469	19.8807	19.6749	0.291134	1.47973	18	-9.30481	292.778	295.09	294.08	295.027	288.248	292.074	286.391	291.955	3.39557	1.16304	280	-4.2698	373.739	386.093	388.621	385.668	388.365	387.54	389.62	385.664	5.4405	1.41068	391	1.36476
Co (ppm)	37.716	37.1044	37.4102	0.432478	1.15604	37	-1.10871	44.9622	44.0608	43.8591	44.8305	44.1427	43.1673	42.7903	43.9733	0.796992	1.81245	45	2.28165	51.496	51.9456	52.0518	51.6295	51.7005	51.2745	51.6268	51.675	0.262248	0.507495	52	0.625059
Ni (ppm)	12.0901	11.1752	11.6326	0.646917	5.56123	18*	35.3743	118.887	116.436	116.802	122.83	120.751	114.665	114.131	117.786	3.19725	2.71446	119	1.02026	165.579	159.236	161.225	165.203	164.915	163.81	164.098	163.438	2.34543	1.43506	166	1.54343
Cu (ppm)	20.3046	18.7015	19.503	1.13357	5.81227	21*	7.12844	134.437	124.842	126.963	136.497	133.778	133.485	131.764	131.681	4.2324	3.21414	127	-3.68573	125.342	113.009	113.395	120.898	122.008	123.697	123.027	120.196	4.97385	4.1381	119	-1.00543
Zn (ppm)	133.477	134.302	133.89	0.583423	0.435749	127	-5.42499	104.151	104.252	103.687	106.003	103.666	108.152	104.992	104.986	1.61868	1.5418	103	-1.92815	70.18	66.7615	67.8067	69.9555	70.4749	71.131	70.7228	69.576	1.63818	2.35451	72	3.3666
Ga (ppm)	23.3722	22.6727	23.0224	0.494636	2.1485	23	-0.0974812	22.3997	21.8034	21.6765	22.3018	21.9423	22.1305	21.9855	22.0342	0.260292	1.18131	22	-0.155637	16.0461	15.2838	15.1853	16.0564	16.1048	15.9593	15.9492	15.7978	0.389681	2.46667	15.3	-3.25375
Rb (ppm)	48.5281	48.896	48.7121	0.2601	0.533953	46.9	-3.86367	9.32427	9.26172	8.30084	9.6071	9.47985	9.5554	9.49716	9.28948	0.452837	4.87473	9.11	-1.97012	0.233354	0.157015	0.120019	0.219329	0.22608	0.21116	0.209126	0.196583	0.0419067	21.3175	0.2	1.70828
Sr (ppm)	339.228	349.314	344.271	7.13155	2.07149	340	-1.25615	386.537	388.972	380.301	405.054	401.315	380.91	378.312	388.772	10.5709	2.71904	396	1.82537	107.463	104.871	99.1145	110.734	111.773	105.217	104.872	106.292	4.23984	3.98885	109	2.48422
Y (ppm)	35.8069	35.5265	35.6667	0.198332	0.556071	37	3.60353	25.6648	25.5855	24.88	25.9227	25.6158	25.423	25.268	25.48	0.333624	1.30936	26	2.00003	15.7951	14.7764	13.961	15.4145	15.687	15.4635	15.233	15.1901	0.635337	4.18259	15.6	2.62778
Zr (ppm)	189.39	189.736	189.563	0.244192	0.128819	184	-3.02336	170.346	174.278	175.321	170.92	169.463	180.18	174.83	173.62	3.72183	2.14367	172	-0.941625	14.6877	13.5984	13.5001	13.92	13.999	14.3671	13.9001	13.996	0.415372	2.96778	14	0.0282397
Nb (ppm)	12.0475	12.108	12.0777	0.0427362	0.353843	12.6	4.14496	17.6983	18.2742	18.3095	17.9171	17.663	17.7567	17.6876	17.9009	0.280023	1.56429	18.1	1.09985	0.524525	0.539291	0.536576	0.5613	0.564013	0.525829	0.519493	0.538718	0.017757	3.29615	0.55	2.05126
Ba (ppm)	664.42	686.527	675.474	15.6324	2.31429	677	0.225471	131.569	132.396	132.407	132.956	131.058	132.977	131.522	132.126	0.75054	0.568048	131	-0.859725	6.33023	6.04632	5.92021	6.14597	6.21622	6.27166	6.10074	6.14734	0.140008	2.27754	7.14	13.9029
La (ppm)	25.1686	26.025	25.5968	0.605504	2.36555	24.9	-2.79841	15.4186	15.2132	15.1473	15.6491	15.4251	15.2271	15.1469	15.3182	0.186583	1.21805	15.2	-0.777545	0.584603	0.57884	0.563945	0.482445	0.492744	0.618862	0.607744	0.561312	0.0536131	9.55139	0.615	8.72979
Ce (ppm)	52.8689	53.3194	53.0942	0.318572	0.600012	52.9	-0.367046	38.3324	37.5957	37.3014	38.2772	37.8082	37.2093	37.1826	37.6724	0.486101	1.29034	37.5	-0.459714	1.86237	1.87028	1.8302	1.8642	1.86942	1.90057	1.87744	1.86778	0.0209447	1.12137	1.92	2.7197
Pr (ppm)	6.83229	6.96644	6.89936	0.0948574	1.37487	6.7	-2.97557	5.38971	5.40678	5.34931	5.41531	5.37337	5.26742	5.26689	5.35268	0.062303	1.16396	5.35	-0.0501375	0.362841	0.368298	0.358323	0.375851	0.37713	0.371674	0.370239	0.369194	0.00675624	1.83	0.37	0.217855
Nd (ppm)	28.8644	29.2781	29.0712	0.292525	1.00624	28.7	-1.2935	24.3746	24.9215	24.8137	24.8683	24.5833	24.8129	24.7434	24.7311	0.190488	0.770237	24.5	-0.943212	2.33383	2.37134	2.31678	2.41123	2.43502	2.42643	2.40569	2.38576	0.0461696	1.93521	2.38	-0.242027
Sm (ppm)	6.58828	6.69667	6.64247	0.0766419	1.15382	6.58	-0.949433	6.13016	6.19198	6.15282	6.22303	6.12	6.1128	6.10967	6.14864	0.0435785	0.708751	6.07	-1.2955	1.08001	1.0981	1.0683	1.11071	1.11417	1.11697	1.1044	1.09895	0.0183615	1.67082	1.12	1.87934
Eu (ppm)	1.94686	1.96534	1.9561	0.013064	0.667858	1.96	0.198872	2.07323	2.08383	2.06778	2.09129	2.06562	2.0801	2.07207	2.07628	0.00921682	0.443911	2.07	-0.303227	0.512734	0.517023	0.501106	0.520612	0.528894	0.530059	0.522934	0.519052	0.0100135	1.92919	0.53	2.06568
Gd (ppm)	6.75454	6.81173	6.78313	0.0404428	0.596226	6.75	-0.490884	6.21384	6.24396	6.19492	6.29182	6.20797	6.21544	6.19043	6.22263	0.0350965	0.564014	6.24	0.278443	1.74421	1.771	1.72968	1.80893	1.82704	1.82529	1.80299	1.78702	0.039111	2.18861	1.87	4.43734
Tb (ppm)	1.0467	1.07353	1.06012	0.0189696	1.78939	1.07	0.923727	0.935391	0.953974	0.938304	0.949967	0.941035	0.924846	0.919536	0.937579	0.0124313	1.32589	0.92	-1.91077	0.349182	0.355701	0.345598	0.358812	0.363075	0.358203	0.3553	0.355124	0.00595412	1.67663	0.36	1.35434
Dy (ppm)	6.35952	6.51417	6.43685	0.109358	1.69894	6.41	-0.418827	5.36452	5.40891	5.29466	5.42526	5.36741	5.28367	5.27074	5.34503	0.0622074	1.16384	5.31	-0.659625	2.51884	2.5413	2.46625	2.5737	2.59735	2.58711	2.54935	2.5477	0.045102	1.7703	2.51	-1.50194
Ho (ppm)	1.28207	1.30303	1.29255	0.0148226	1.14677	1.28	-0.980632	0.983244	0.984059	0.973521	0.997316	0.985118	0.97118	0.967557	0.980285	0.0102232	1.04289	0.98	-0.0290825	0.562177	0.561444	0.540717	0.569423	0.574109	0.571794	0.567138	0.563829	0.0112099	1.98818	0.56	-0.683759
Er (ppm)	3.48391	3.53519	3.50955	0.0362613	1.03322	3.66	4.11069	2.43952	2.46282	2.43036	2.46076	2.44671	2.41322	2.41841	2.43883	0.0194239	0.796442	2.54	3.98313	1.60511	1.61018	1.54104	1.63302	1.64072	1.63593	1.61653	1.61179	0.0340241	2.11095	1.66	2.9041
Tm (ppm)	0.518522	0.520698	0.51961	0.00153841	0.29607	0.54	3.77597	0.327513	0.329442	0.322618	0.331444	0.32963	0.323727	0.323033	0.326772	0.00360984	1.10469	0.33	0.978042	0.243729	0.242733	0.232688	0.246671	0.247857	0.247025	0.2444	0.243586	0.0051602	2.11843	0.25	2.56555
Yb (ppm)	3.35819	3.41181	3.385	0.0379128	1.12002	3.38	-0.147943	1.9952	1.99543	1.95595	2.02527	2.00757	1.96451	1.96134	1.98647	0.0263069	1.32431	2	0.676666	1.61518	1.59176	1.51974	1.64209	1.65324	1.64413	1.62576	1.61313	0.046098	2.85768	1.65	2.23464
Lu (ppm)	0.499713	0.504432	0.502072	0.00333695	0.664636	0.503	0.184416	0.279711	0.277594	0.271817	0.282901	0.28098	0.279019	0.281376	0.279057	0.00362505	1.29904	0.274	-1.84553	0.244443	0.240733	0.228648	0.247265	0.250034	0.254654	0.253402	0.245597	0.00892255	3.633	0.25	1.76116
Hf (ppm)	4.71437	4.84489	4.77963	0.0922869	1.93084	4.9	2.45651	4.328	4.16348	4.19161	4.36322	4.33384	4.3509	4.39518	4.30375	0.0893185	2.07537	4.36	1.29019	0.551246	0.558255	0.549755	0.577901	0.58281	0.581532	0.575566	0.568152	0.0145263	2.55676	0.582	2.37932
Ta (ppm)	0.72749	0.711521	0.719506	0.0112921	1.56943	0.74	2.76952	1.10425	1.1347	1.13483	1.05362	1.04826	1.01609	1.02426	1.07372	0.0503402	4.68841	1.14	5.81442	0.0402647	0.0461672	0.0458508	0.0446781	0.0441074	0.035658	0.0359513	0.0418111	0.00453462	10.8455	0.0357	-17.1179
Pb (ppm)	10.6903	9.96367	10.327	0.513774	4.97507	11	6.1185	1.66518	1.99259	1.57559	1.55795	1.89637	1.88533	1.66271	1.74796	0.173531	9.92763	1.6	-9.2474	2.98138	3.00217	2.91193	2.81542	3.24867	3.09951	2.97332	3.00463	0.138129	4.5972	3.1	3.0765
Th (ppm)	5.66594	5.79412	5.73003	0.0906431	1.5819	5.7	-0.52684	1.18592	1.20703	1.15163	1.12902	1.17972	1.17431	1.18134	1.17271	0.0252715	2.15497	1.22	3.87625	0.0292596	0.0296718	0.0281972	0.0292637	0.0305664	0.0307382	0.0331475	0.0301206	0.00158737	5.27005	0.032	5.87304
U (ppm)	1.61292	1.65116	1.63204	0.0270402	1.65684	1.69	3.4298	0.408593	0.418631	0.420982	0.412614	0.413229	0.417842	0.414049	0.415134	0.0042368	1.02059	0.403	-3.01097	0.0122868	0.0100852	0.0103397	0.0120185	0.012282	0.0128203	0.0113475	0.0115971	0.00104465	9.00781	0.01	-15.9714
1Preferred values of GeoReM (Geological and Environmental Reference Materials; http://georem.mpch-mainz.gwdg.de/)
*Information Values
