# Supplementary material for: How and when plume zonation appeared during the 132 Myr evolution of the Tristan Hotspot
Source: Nat Commun. 2015 Jul 27;6:7799. doi: 10.1038/ncomms8799 (PMC4525177; doi:10.1038/ncomms8799)
Supplement: Supplementary Dataset 4 — Trace element data of reference material by ICPMS (Acme Analytical Laboratories Ltd.). [file ncomms8799-s5.xls]

## Sheet: Supplement Table 4
Supplementary Dataset 4: Trace element data of reference material by ICPMS (Acme Analytical Laboratories Ltd.)
	AGV-2 (Acme Analytical Laboratories Ltd.)			BCR-2 (Acme Analytical Laboratories Ltd.)			BHVO-2 (Acme Analytical Laboratories Ltd.)			BIR-1 (Acme Analytical Laboratories Ltd.)
Element	AGV-2	Ref. Value1	Rel. dev. (%)	BCR-2	Ref. Value1	Rel. dev. (%)	BHVO-2	Ref. value1	Rel. dev. (%)	BIR-1	Ref. Value1	Rel. dev. (%)
Sc (ppm)	12	13	7.69231	33	33	0	32	32	0	44	43	-2.32558
V (ppm)	118	122	3.27869	405	416	2.64423	329	317	-3.78549	331	319	-3.76176
Co (ppm)	15.6	16	2.5	35.3	37	4.59459	43.2	45	4	51.7	52	0.576923
Ni (ppm)	11.8	20	41	7.3	18*	59.4444	34.8	119	70.7563	119.5	166	28.012
Cu (ppm)	53.7	53	-1.32075	20.2	21*	3.80952	82.1	127	35.3543	112.6	119	5.37815
Zn (ppm)	65	86	24.4186	79	127	37.7953	45	103	56.3107	48	72	33.3333
Ga (ppm)	19.4	20	3	21.2	23	7.82609	22.7	22	-3.18182	15.1	15.3	1.30719
Rb (ppm)	68.6	66.3	-3.46908	46.4	46.9	1.0661	9	9.11	1.20746	BDL	0.2
Sr (ppm)	672.6	661	-1.75492	352.1	340	-3.55882	411.8	396	-3.9899	115.5	109	-5.9633
Y (ppm)	19.2	19	-1.05263	33.1	37	10.5405	25.1	26	3.46154	15.5	15.6	0.641026
Zr (ppm)	283.9	230	-23.4348	207.8	184	-12.9348	164.2	172	4.53488	17.2	14	-22.8571
Nb (ppm)	12.3	14.5	15.1724	11.1	12.6	11.9048	17.3	18.1	4.41989	0.3	0.55	45.4545
Ba (ppm)	1131	1130	-0.0884956	686	677	-1.32939	134	131	-2.29008	7	7.14	1.96078
La (ppm)	36.8	37.9	2.90237	24.1	24.9	3.21285	14.4	15.2	5.26316	0.7	0.615	-13.8211
Ce (ppm)	70.7	68.6	-3.06122	52.3	52.9	1.13422	37.6	37.5	-0.266667	2	1.92	-4.16667
Pr (ppm)	7.85	7.84	-0.127551	6.43	6.7	4.02985	5.14	5.35	3.92523	0.39	0.37	-5.40541
Nd (ppm)	29.6	30.5	2.95082	27.9	28.7	2.78746	23.8	24.5	2.85714	2.4	2.38	-0.840336
Sm (ppm)	5.19	5.49	5.46448	5.97	6.58	9.27052	5.79	6.07	4.61285	1.04	1.12	7.14286
Eu (ppm)	1.44	1.53	5.88235	1.75	1.96	10.7143	1.97	2.07	4.83092	0.51	0.53	3.77358
Gd (ppm)	4.51	4.52	0.221239	6.33	6.75	6.22222	5.93	6.24	4.96795	1.72	1.87	8.02139
Tb (ppm)	0.62	0.64	3.125	1.03	1.07	3.73832	0.97	0.92	-5.43478	0.38	0.36	-5.55556
Dy (ppm)	3.39	3.47	2.30548	5.95	6.41	7.17629	5.02	5.31	5.46139	2.4	2.51	4.38247
Ho (ppm)	0.66	0.65	-1.53846	1.21	1.28	5.46875	0.93	0.98	5.10204	0.56	0.56	0
Er (ppm)	1.66	1.81	8.28729	3.4	3.66	7.10383	2.44	2.54	3.93701	1.65	1.66	0.60241
Tm (ppm)	0.24	0.26	7.69231	0.49	0.54	9.25926	0.33	0.33	0	0.26	0.25	-4
Yb (ppm)	1.57	1.62	3.08642	3.1	3.38	8.28402	1.88	2	6	1.63	1.65	1.21212
Lu (ppm)	0.24	0.247	2.83401	0.47	0.503	6.56064	0.27	0.274	1.45985	0.24	0.25	4
Hf (ppm)	7.4	5	-48	5.9	4.9	-20.4082	5.1	4.36	-16.9725	0.7	0.582	-20.2749
Ta (ppm)	0.6	0.87	31.0345	0.6	0.74	18.9189	1.1	1.14	3.50877	BDL	0.0357
Th (ppm)	6.4	6.1	-4.91803	6.4	5.7	-12.2807	1.6	1.22	-31.1475	BDL	0.032
U (ppm)	2	1.86	-7.52688	1.7	1.69	-0.591716	0.5	0.403	-24.0695	BDL	0.01
1Preferred values of GeoReM (Geological and Environmental Reference Materials;
http://georem.mpch-mainz.gwdg.de/)
*Information Values
BDL = Below detection limit
