# Supplementary material for: How and when plume zonation appeared during the 132 Myr evolution of the Tristan Hotspot
Source: Nat Commun. 2015 Jul 27;6:7799. doi: 10.1038/ncomms8799 (PMC4525177; doi:10.1038/ncomms8799)
Supplement: Supplementary Dataset 5 — Data plotted for the Etendeka and Parana flood basalts from GEOROC (http://georoc.mpch-mainz.gwdg.de/georoc/). [file ncomms8799-s6.xls]

## Sheet: Parana-Etendeka
Supplementary Dataset 5: Data plotted for the Etendeka and Parana flood basalts from GEOROC (http://georoc.mpch-mainz.gwdg.de/georoc/)
SAMPLE NAME	CITATION	LOCATION	LATITUDE (MIN.)	LONGITUDE (MIN.)	LATITUDE (MAX.)	LONGITUDE (MAX.)	ROCK NAME	AGE (Ma)	MGO(WT%)	RB(PPM)	SR(PPM)	LA(PPM)	ND(PPM)	SM(PPM)	PB(PPM)	TH(PPM)	U(PPM)	87Sr/86Sr	87Rb/86Sr	87Sr/86Sr_i	143Nd/144Nd	147Sm/144Nd	143Nd/144Nd_i	206Pb/204Pb	207Pb/204Pb	208Pb/204Pb	238U/204Pb	235U/204Pb	232Th/204Pb	232Th/238U	206Pb/204Pb_i	207Pb/204Pb_i	208Pb/204Pb_i
ETENDEKA
samp. R16	[12770] MARZOLI A. (1999)	ETENDEKA PROVINCE / NORTHERN ETENDEKA PROVINCE - ANGOLA	-9.38	14.4	-9.38	14.4	PICRITE, ALKALINE	130	24.23	10	269	24	23					0.703134	0.107508	0.702935
samp. ATB-17	[11644] MARSH J. S. (2007)	ETENDEKA PROVINCE / SOUTHERN ETENDEKA PROVINCE - NAMIBIA / TAFELBERG FORMATION	-20.17	14.15	-20.17	14.15	BASALT	130	23.23	4.2	67
samp. VB32	[10395] THOMPSON R. N. (2007)	ETENDEKA PROVINCE / SOUTHERN ETENDEKA PROVINCE - NAMIBIA / SPITZKOPPE COMPLEX	-21.83	15.13	-21.83	15.13	PICRITE	130	20.14	11.7	69	10.2	14.2	3.46	1.41	0.93	0.37	0.708038	0.490612	0.707131	0.512657	0.146662	0.512532	19.79	15.711	38.95	17.1089	0.124085	44.4364	2.59727	19.4415	15.7086	38.9065
samp. VB11	[10395] THOMPSON R. N. (2007)	ETENDEKA PROVINCE / SOUTHERN ETENDEKA PROVINCE - NAMIBIA / SPITZKOPPE COMPLEX	-21.83	15.13	-21.83	15.13	PICRITE	130	19.3	12.5	75	45.9	47.6	9.55	1.53	1.02	0.4	0.709138	0.482277	0.708247	0.512548	0.120761	0.512445	19.7	15.723	38.97	17.0324	0.123531	44.88	2.63497	19.353	15.7206	38.9262
samp. KU-142	[6981] MAIER W. D.(2003) [GeoRem411]	ETENDEKA PROVINCE / SOUTHERN ETENDEKA PROVINCE - NAMIBIA / HORINGBAAI DIKE	-21.4	13.9	-21.8	14.1	BASALT	130	17.82
samp. KU-60	[6981] MAIER W. D.(2003) [GeoRem411]	ETENDEKA PROVINCE / SOUTHERN ETENDEKA PROVINCE - NAMIBIA / HORINGBAAI DIKE	-21.4	13.9	-21.8	14.1	BASALT	130	17.75
samp. ATB-11	[11644] MARSH J. S. (2007)	ETENDEKA PROVINCE / SOUTHERN ETENDEKA PROVINCE - NAMIBIA / TAFELBERG FORMATION	-20.17	14.15	-20.17	14.15	BASALT	130	17	7.9	87	4.6	3.9
samp. ATB-24	[11644] MARSH J. S. (2007)	ETENDEKA PROVINCE / SOUTHERN ETENDEKA PROVINCE - NAMIBIA / TAFELBERG FORMATION	-20.1927	14.1807	-20.1927	14.1807	BASALT	130	16.72	8	104	3.5	3.5
samp. SMG016	[2414] EWART A. (1998)	ETENDEKA PROVINCE / SOUTHERN ETENDEKA PROVINCE - NAMIBIA / TAFELBERG FORMATION	-21.09	14.01	-21.57	14.38	BASALT	130	16.25	13.4	479	15.5	21.3	4.3	1.4	1.2	0.2	0.704818	0.0809158	0.704668	0.512617	0.121512	0.512514	18.149	15.537	38.127	8.98928	0.0651964	55.7329	6.19993	17.9659	15.5358	38.0769
samp. 96SB48	[1702] GIBSON S. A. (2000)	ETENDEKA PROVINCE / SOUTHERN ETENDEKA PROVINCE - NAMIBIA	-20	-13.5	-21	-14.5	PICRITE, FERRO	130	15.39	13.4	488	14.51	19.7	4.53	3.33	1.71	0.46	0.70435	0.0794199	0.704203	0.51272	0.138409	0.512602	18.01	15.54	37.96	8.65619	0.0627806	33.2507	3.84126	17.8337	15.5389	37.9304
samp. SMG105	[2414] EWART A. (1998)	ETENDEKA PROVINCE / SOUTHERN ETENDEKA PROVINCE - NAMIBIA / TAFELBERG FORMATION	-21.09	14.01	-21.57	14.38	BASALT	130	15.18	33.3	349	21.2	24.3	5.1	4	1.6	0.62	0.705513	0.276002	0.705003	0.512755	0.126327	0.512648	18.733	15.66	38.602	9.91144	0.0718846	26.4302	2.66664	18.5311	15.6587	38.5775
samp. KU-133	[6981] MAIER W. D.(2003) [GeoRem411]	ETENDEKA PROVINCE / SOUTHERN ETENDEKA PROVINCE - NAMIBIA / HORINGBAAI DIKE	-21.4	13.9	-21.8	14.1	BASALT	130	15.17
samp. VB3	[10395] THOMPSON R. N. (2007)	ETENDEKA PROVINCE / SOUTHERN ETENDEKA PROVINCE - NAMIBIA / SPITZKOPPE COMPLEX	-21.83	15.13	-21.83	15.13	PICRITE	130	15.03	22.7	143	7.8	10.6	2.69	2.32	1.38	0.19
samp. 97SB68	[1702] GIBSON S. A. (2000)	ETENDEKA PROVINCE / SOUTHERN ETENDEKA PROVINCE - NAMIBIA	-20	-13.5	-21	-14.5	PICRITE, FERRO	130	14.94	12.9	319	14.01	18.5	4.26	2.5	1.69	0.43	0.70467	0.116965	0.704454	0.5127	0.138602	0.512582	18.09	15.54	38.15	10.8182	0.0784613	43.935	4.0612	17.8696	15.5386	38.1107
samp. VB19	[10395] THOMPSON R. N. (2007)	ETENDEKA PROVINCE / SOUTHERN ETENDEKA PROVINCE - NAMIBIA / SPITZKOPPE COMPLEX	-21.83	15.13	-21.83	15.13	PICRITE	130	14.68	12.6	174	10.2	15.3	3.69	2.05	1.13	0.3	0.707228	0.209502	0.706841	0.51253	0.145166	0.512407	18.99	15.673	38.82	9.4194	0.0683159	36.662	3.89218	18.7981	15.6717	38.7855
samp. VB18	[10395] THOMPSON R. N. (2007)	ETENDEKA PROVINCE / SOUTHERN ETENDEKA PROVINCE - NAMIBIA / SPITZKOPPE COMPLEX	-21.83	15.13	-21.83	15.13	PICRITE	130	14.56	9.4	102	15.9	19.1	4.32	1.59	1.05	0.34	0.708033	0.266642	0.70754	0.512623	0.136139	0.512507	19.35	15.697	38.91	13.851	0.100457	44.2006	3.19114	19.0678	15.6951	38.8677
samp. VB18	[10395] THOMPSON R. N. (2007)	ETENDEKA PROVINCE / SOUTHERN ETENDEKA PROVINCE - NAMIBIA / SPITZKOPPE COMPLEX	-21.83	15.13	-21.83	15.13	PICRITE	130	14.56	9.4	102	15.9	19.1	4.32	1.59	1.05	0.34	0.70814	0.266645	0.707647	0.512495	0.136139	0.512379	19.35	15.697	38.91	13.851	0.100457	44.2006	3.19114	19.0678	15.6951	38.8677
samp. SMG127	[2414] EWART A. (1998)	ETENDEKA PROVINCE / SOUTHERN ETENDEKA PROVINCE - NAMIBIA / TAFELBERG FORMATION	-21.09	14.01	-21.57	14.38	BASALT	130	14.44	28.1	416	23.2	28.9	5.8	2.6	1.7	0.82	0.704553	0.195374	0.704192	0.512885	0.120798	0.512782	18.781	15.629	38.313	20.0927	0.145726	43.0437	2.14225	18.3717	15.6263	38.273
samp. ATB-18	[11644] MARSH J. S. (2007)	ETENDEKA PROVINCE / SOUTHERN ETENDEKA PROVINCE - NAMIBIA / TAFELBERG FORMATION	-20.1879	14.1773	-20.1879	14.1773	BASALT	130	14.12	12.8	121	3.3	4.9
samp. 97SB63	[1702] GIBSON S. A. (2000)	ETENDEKA PROVINCE / SOUTHERN ETENDEKA PROVINCE - NAMIBIA	-20	-13.5	-21	-14.5	PICRITE, FERRO	130	14.04	18.5	439	21.23	24.7	4.94	3.31	2.08	0.45	0.70535	0.121897	0.705125	0.5126	0.120382	0.512498	18.18	15.57	38.36	8.58972	0.0622985	41.0266	4.77624	18.005	15.5689	38.3231
samp. 97SB33	[5145] THOMPSON R. N. (2000)	ETENDEKA PROVINCE / SOUTHERN ETENDEKA PROVINCE - NAMIBIA / HORINGBAAI DIKE	-21.3097	14.7119	-21.3097	14.7119	PICRITE	130	13.56
samp. VB25	[10395] THOMPSON R. N. (2007)	ETENDEKA PROVINCE / SOUTHERN ETENDEKA PROVINCE - NAMIBIA / SPITZKOPPE COMPLEX	-21.83	15.13	-21.83	15.13	PICRITE	130	12.84	20.3	170	28.7	29.7	6.04	2.17	1.51	0.26
samp. 97SB67	[1702] GIBSON S. A. (2000)	ETENDEKA PROVINCE / SOUTHERN ETENDEKA PROVINCE - NAMIBIA	-20	-13.5	-21	-14.5	PICRITE, FERRO	130	12.54	19	474	17.13	21.1	5.06	2.95	2.01	0.42	0.70518	0.115946	0.704966	0.51245	0.144344	0.512327	17.88	15.55	38.08	8.9217	0.0647062	44.1194	4.94518	17.6983	15.5489	38.041
samp. 97SB73	[1702] GIBSON S. A. (2000)	ETENDEKA PROVINCE / SOUTHERN ETENDEKA PROVINCE - NAMIBIA	-20	-13.5	-21	-14.5	PICRITE, FERRO	130	12.01	21	584	25.5	29.2	6.3	3.65	2.95	0.62	0.70436	0.104004	0.704168	0.51266	0.129864	0.51255	17.57	15.49	37.89	10.5623	0.0766052	51.9308	4.91661	17.3548	15.4887	37.8448
samp. ATB-22	[11644] MARSH J. S. (2007)	ETENDEKA PROVINCE / SOUTHERN ETENDEKA PROVINCE - NAMIBIA / TAFELBERG FORMATION	-20.1916	14.1753	-20.1916	14.1753	BASALT	130	11.86	7	116	8.3	5.7
samp. ATB-23	[11644] MARSH J. S. (2007)	ETENDEKA PROVINCE / SOUTHERN ETENDEKA PROVINCE - NAMIBIA / TAFELBERG FORMATION	-20.1932	14.1736	-20.1932	14.1736	BASALT	130	11.73	7.2	95	9.3	5.5
samp. VB1	[10395] THOMPSON R. N. (2007)	ETENDEKA PROVINCE / SOUTHERN ETENDEKA PROVINCE - NAMIBIA / SPITZKOPPE COMPLEX	-21.83	15.13	-21.83	15.13	PICRITE	130	11.4	21.9	214	54.4	56	10.75	2.38	1.06	0.22	0.70899	0.296123	0.708443	0.51246	0.115545	0.512362	18.59	15.658	38.59	5.89839	0.0427791	29.3665	4.97873	18.4698	15.6572	38.563
samp. 97SB80	[1702] GIBSON S. A. (2000)	ETENDEKA PROVINCE / SOUTHERN ETENDEKA PROVINCE - NAMIBIA	-20	-13.5	-21	-14.5	BASALT	130	11.28	9	286	10.29	16.3	3.75	2.02	0.8	0.17
samp. VB26	[10395] THOMPSON R. N. (2007)	ETENDEKA PROVINCE / SOUTHERN ETENDEKA PROVINCE - NAMIBIA / SPITZKOPPE COMPLEX	-21.83	15.13	-21.83	15.13	PICRITE	130	11.09	13.9	212	27.4	30.1	6.22	2.31	0.94	0.19	0.70819	0.189708	0.707839	0.512405	0.124381	0.512299
samp. OKU-94-5	[2421] LE ROEX A. P. (1998)	ETENDEKA PROVINCE / SOUTHERN ETENDEKA PROVINCE - NAMIBIA / OKORUSU IGNEOUS COMPLEX	-20.09	16.8	-20.09	16.8	NEPHELINITE	130	10.95	67	965	14.1	2.14	5.38	7.1	16.3	3.2	0.704892	0.200824	0.704521	0.512521	1.51321	0.511234
samp. KLS048	[6857] EWART A.(2004) [GeoRem750]	ETENDEKA PROVINCE / SOUTHERN ETENDEKA PROVINCE - NAMIBIA / TAFELBERG FORMATION	-20.8855	12.5238	-20.8855	12.5238	BASALT	130	10.58	16.3	325	18.5	20.4	4.43	475	1.6	0.227	0.70805	0.145113	0.707782	0.51196	0.130709	0.511849	17.355	15.598	38.104	0.0297612	0.000215848	0.21676	7.28333	17.3544	15.598	38.1038
samp. 97SB29	[4586] THOMPSON R. N. (2001)	ETENDEKA PROVINCE / SOUTHERN ETENDEKA PROVINCE - NAMIBIA	-21.3837	13.8805	-21.5525	13.9245	PICRITE	130	10.37	4	173	5.2	8.4	2.43	0.7	0.49	0.13	0.70332	0.0668674	0.703196	0.513022	0.174124	0.512874	18.29	15.56	37.95	11.6837	0.0847384	45.5061	3.89483	18.052	15.5585	37.9088
samp. 97SB29	[5145] THOMPSON R. N. (2000)	ETENDEKA PROVINCE / SOUTHERN ETENDEKA PROVINCE - NAMIBIA / HORINGBAAI DIKE	-21.4258	13.8969	-21.4258	13.8969	BASALT	130	10.37
samp. VB4	[10395] THOMPSON R. N. (2007)	ETENDEKA PROVINCE / SOUTHERN ETENDEKA PROVINCE - NAMIBIA / SPITZKOPPE COMPLEX	-21.83	15.13	-21.83	15.13	PICRITE	130	10.27	18.2	268	84.5	89.6	16.75	2.32	0.78	0.17	0.707855	0.196485	0.707492	0.512427	0.112522	0.512331
samp. SMG027	[2414] EWART A. (1998)	ETENDEKA PROVINCE / SOUTHERN ETENDEKA PROVINCE - NAMIBIA / TAFELBERG FORMATION	-21.09	14.01	-21.57	14.38	BASALT	130	9.96	13	369	15	19.9	4.4	1.6	1	0.21	0.705178	0.101905	0.70499	0.512646	0.133086	0.512533	18.362	15.58	38.344	8.31249	0.0602879	40.9023	4.92058	18.1927	15.5789	38.3068
samp. SMG057	[2414] EWART A. (1998)	ETENDEKA PROVINCE / SOUTHERN ETENDEKA PROVINCE - NAMIBIA / MESSUM COMPLEX	-21.53	14.1	-21.53	14.1	BASALT	130	9.43	39.4	198	17.3	19.2	4.2	2.2	3.3	0.21	0.713768			0.512166	0.131668	0.512054	18.673	15.681	39.147	6.14576	0.0445732	99.7943	16.2379	18.5478	15.6802	39.0548
samp. KLS816	[4291] MARSH J. S. (2001)	ETENDEKA PROVINCE / NORTHERN ETENDEKA PROVINCE - NAMIBIA / KHUMIB FORMATION	-18	12.5	-18.8	12.9	BASALT	130	9.27	24	571	32	43
samp. VB5	[10395] THOMPSON R. N. (2007)	ETENDEKA PROVINCE / SOUTHERN ETENDEKA PROVINCE - NAMIBIA / SPITZKOPPE COMPLEX	-21.83	15.13	-21.83	15.13	PICRITE	130	9.25	30.1	234	81	86.6	16.34	5.1	2.54	0.34	0.71314	0.372365	0.712452	0.512219	0.11357	0.512122	18.38	15.644	38.73	4.24925	0.0308185	32.8022	7.71952	18.2934	15.6434	38.7002
samp. KLS145	[1790] ERLANK A. J. (1984)	ETENDEKA PROVINCE / SOUTHERN ETENDEKA PROVINCE - NAMIBIA / HORINGBAAI DIKE	-21.4	13.9	-21.8	14.1	BASALT, OLIVINE	130	8.68	2.3	196	5.2	10.1											17.62	15.52	37.4
samp. ATB-10	[11644] MARSH J. S. (2007)	ETENDEKA PROVINCE / SOUTHERN ETENDEKA PROVINCE - NAMIBIA / TAFELBERG FORMATION	-20.17	14.15	-20.17	14.15	BASALT	130	8.57	6.9	113		4.8
samp. RD2	[12770] MARZOLI A. (1999)	ETENDEKA PROVINCE / NORTHERN ETENDEKA PROVINCE - ANGOLA	-9.38	14.4	-9.38	14.4	BASANITE	130	8.28	20	531	34	36					0.703115	0.108925	0.702914
samp. ATB-21	[11644] MARSH J. S. (2007)	ETENDEKA PROVINCE / SOUTHERN ETENDEKA PROVINCE - NAMIBIA / TAFELBERG FORMATION	-20.1891	14.1754	-20.1891	14.1754	BASALT	130	8.04	18	99	4.7	11.3
samp. SMG054	[2414] EWART A. (1998)	ETENDEKA PROVINCE / SOUTHERN ETENDEKA PROVINCE - NAMIBIA / MESSUM COMPLEX	-21.53	14.1	-21.53	14.1	BASALT	130	8.03	32.7	200	18.6	20.2	4.3	2.5	3.6	0.41
samp. KU-38	[6981] MAIER W. D.(2003) [GeoRem411]	ETENDEKA PROVINCE / SOUTHERN ETENDEKA PROVINCE - NAMIBIA / HORINGBAAI DIKE	-21.4	13.9	-21.8	14.1	BASALT	130	7.76
samp. VB24	[10395] THOMPSON R. N. (2007)	ETENDEKA PROVINCE / SOUTHERN ETENDEKA PROVINCE - NAMIBIA / SPITZKOPPE COMPLEX	-21.83	15.13	-21.83	15.13	PICRITE	130	7.74	12.5	268	3.7	5.3	1.6	3.08	1.34	0.22	0.71099	0.13499	0.710741	0.51255	0.181709	0.512395
samp. 97SB28	[4586] THOMPSON R. N. (2001)	ETENDEKA PROVINCE / SOUTHERN ETENDEKA PROVINCE - NAMIBIA	-21.3837	13.8805	-21.5525	13.9245	PICRITE	130	7.5	20	254							0
samp. KLS100	[6857] EWART A.(2004) [GeoRem750]	ETENDEKA PROVINCE / SOUTHERN ETENDEKA PROVINCE - NAMIBIA / TAFELBERG FORMATION	-20.1808	12.1713	-20.1808	12.1713	BASALT	130	7.32	19.9	250	11.9	15.7	3.91	4.55	2.7	0.439	0.71072	0.230371	0.710294	0.51241	0.149902	0.512282	18.65	15.682	38.98	6.19621	0.0449391	39.3787	6.35528	18.5238	15.6812	38.9436
samp. KLS134	[1790] ERLANK A. J. (1984)	ETENDEKA PROVINCE / SOUTHERN ETENDEKA PROVINCE - NAMIBIA / ALBIN BASALTS	-20	12.1	-21.5	13.6	BASALT	130	7.29	16	274	14	21
samp. KLS669	[6857] EWART A.(2004) [GeoRem750]	ETENDEKA PROVINCE / NORTHERN ETENDEKA PROVINCE - NAMIBIA / TAFELBERG FORMATION	-19.0855	12.5812	-19.0855	12.5812	HAWAIITE	130	7.28	38.4	172	13.3	14.3	3.26	3.99	2.66	0.7	0.70921	0.646031	0.708016	0.51237	0.137219	0.512253	18.778	15.683	38.92	11.277	0.0817888	44.2807	3.92662	18.5483	15.6815	38.8788
samp. VB20	[10395] THOMPSON R. N. (2007)	ETENDEKA PROVINCE / SOUTHERN ETENDEKA PROVINCE - NAMIBIA / SPITZKOPPE COMPLEX	-21.83	15.13	-21.83	15.13	PICRITE	130	7.24	17.4	275	90.8	101.4	19.7	3.2	2.3	0.43	0.70952	0.183097	0.709182	0.51262	0.116939	0.512521
samp. KU-57	[6981] MAIER W. D.(2003) [GeoRem411]	ETENDEKA PROVINCE / SOUTHERN ETENDEKA PROVINCE - NAMIBIA / HORINGBAAI DIKE	-21.4	13.9	-21.8	14.1	BASALT	130	7.24
samp. KLS548	[6857] EWART A.(2004) [GeoRem750]	ETENDEKA PROVINCE / NORTHERN ETENDEKA PROVINCE - NAMIBIA / TAFELBERG FORMATION	-18.8972	12.1403	-18.8972	12.1403	ANDESITE, BASALTIC	130	7.11	29.4	229	14.4	17	3.82	3.98	3.07	0.9	0.70886	0.371491	0.708174				18.794	15.682	38.913	14.537	0.105432	51.2398	3.52478	18.4979	15.68	38.8653
samp. 97BS90	[14234] GIBSON S. A. (2005)	ETENDEKA PROVINCE / SOUTHERN ETENDEKA PROVINCE - NAMIBIA / PARESIS COMPLEX	-20.43	16.28	-20.43	16.28	NOT GIVEN	130	7.05	79	1567	110.7	76.55	11.87	7.67	10.79	2.37
samp. KLS157	[1790] ERLANK A. J. (1984)	ETENDEKA PROVINCE / SOUTHERN ETENDEKA PROVINCE - NAMIBIA / HORINGBAAI DIKE	-21.4	13.9	-21.8	14.1	BASALT, OLIVINE	130	7	23	362	15	21					0
samp. VB14	[10395] THOMPSON R. N. (2007)	ETENDEKA PROVINCE / SOUTHERN ETENDEKA PROVINCE - NAMIBIA / SPITZKOPPE COMPLEX	-21.83	15.13	-21.83	15.13	PICRITE	130	6.9	82	216	17.8	20.5	4.59	4.29	4.06	0.59	0.715205	1.09917	0.713174	0.512248	0.134769	0.512133
samp. 97SB76	[1702] GIBSON S. A. (2000)	ETENDEKA PROVINCE / SOUTHERN ETENDEKA PROVINCE - NAMIBIA	-20	-13.5	-21	-14.5	BASALT	130	6.9	23	513	21.59	25.7	5.62	362	2.06	0.45
samp. KLS776	[4291] MARSH J. S. (2001)	ETENDEKA PROVINCE / SOUTHERN ETENDEKA PROVINCE - NAMIBIA / TAFELBERG FORMATION	-20.17	14.15	-20.17	14.15	BASALT, THOLEIITIC	130	6.84	17	174	13	16
samp. KLS131	[4291] MARSH J. S. (2001)	ETENDEKA PROVINCE / SOUTHERN ETENDEKA PROVINCE - NAMIBIA / ALBIN BASALTS	-20	12.1	-21.5	13.6	BASALT, THOLEIITIC	130	6.82	15	248
samp. 97SB72	[1702] GIBSON S. A. (2000)	ETENDEKA PROVINCE / SOUTHERN ETENDEKA PROVINCE - NAMIBIA	-20	-13.5	-21	-14.5	BASALT	130	6.8	10.2	1064	8.73	15.02	4.36	1.2	0.85	0.21
samp. KLS24	[1790] ERLANK A. J. (1984); [1675] BRISTOW J. W. (1984)	ETENDEKA PROVINCE / SOUTHERN ETENDEKA PROVINCE - NAMIBIA / TAFELBERG FORMATION	-20.17	14.15	-20.17	14.15	BASALT	130	6.78	19	216	14	19											18.65	15.66	38.88
samp. KLS24	[1679] HAWKESWORTH C. J. (1984); [1675] BRISTOW J. W. (1984)	ETENDEKA PROVINCE / SOUTHERN ETENDEKA PROVINCE - NAMIBIA / TAFELBERG FORMATION	-20.17	14.15	-20.17	14.15	BASALT	130	6.71	18.7	214		18.6	4.4				0.7099	0.252876	0.709433	0.51238	0.142387	0.512259
samp. KLS748	[4291] MARSH J. S. (2001)	ETENDEKA PROVINCE / NORTHERN ETENDEKA PROVINCE - NAMIBIA / KHUMIB FORMATION	-18	12.5	-18.8	12.9	BASALT	130	6.65	5	723	36	48
samp. SMG024	[2414] EWART A. (1998)	ETENDEKA PROVINCE / SOUTHERN ETENDEKA PROVINCE - NAMIBIA / TAFELBERG FORMATION	-21.09	14.01	-21.57	14.38	ANDESITE, BASALTIC	130	6.63	87.2	267	18.1	19.2	4	3.1	4.4	0.92	0.710458	0.945168	0.708712	0.512255	0.125398	0.512148	19.039	15.695	39.209	19.2204	0.139399	94.9868	4.94198	18.6475	15.6924	39.1195
samp. KLS554	[6857] EWART A.(2004) [GeoRem750]	ETENDEKA PROVINCE / NORTHERN ETENDEKA PROVINCE - NAMIBIA / KHUMIB FORMATION	-18.3895	12.1708	-18.3895	12.1708	BASALT	130	6.59	25.3	644	39.7	47.1	9.61	5.15	4.26	1.06	0.70566	0.113641	0.70545	0.512309	0.12281	0.512205	17.554	15.51	38.092	12.8353	0.0930903	53.3022	4.15279	17.2925	15.5084	38.0457
samp. KLS46	[1675] BRISTOW J. W. (1984); [1679] HAWKESWORTH C. J. (1984)	ETENDEKA PROVINCE / SOUTHERN ETENDEKA PROVINCE - NAMIBIA / TAFELBERG FORMATION	-20.17	14.15	-20.17	14.15	BASALT	130	6.59	32.9	281		18	4.11				0.70867	0.33878	0.708044	0.51233	0.137436	0.512213	18.81	15.68	38.84
samp. KLS058	[6857] EWART A.(2004) [GeoRem750]	ETENDEKA PROVINCE / SOUTHERN ETENDEKA PROVINCE - NAMIBIA / TAFELBERG FORMATION	-20.2925	12.1572	-20.2925	12.1572	ANDESITE, BASALTIC	130	6.59	35	281	15.6	16.9	3.77	5.63	3.37	0.633	0.71257	0.360541	0.711904	0.51228	0.134272	0.512166	18.685	15.708	39.023	7.23061	0.0524413	39.7775	5.50126	18.5377	15.707	38.9862
samp. SMG097	[2414] EWART A. (1998)	ETENDEKA PROVINCE / SOUTHERN ETENDEKA PROVINCE - NAMIBIA / TAFELBERG FORMATION	-21.09	14.01	-21.57	14.38	ANDESITE, BASALTIC	130	6.35	46.9	201	20.4	20.4	4.3	3.1	4.8	1	0.71295	0.675439	0.711702	0.512235	0.126873	0.512127	18.899	15.707	39.228	20.8616	0.151303	103.472	4.95995	18.474	15.7042	39.1312
samp. KLS58	[1675] BRISTOW J. W. (1984); [1679] HAWKESWORTH C. J. (1984)	ETENDEKA PROVINCE / SOUTHERN ETENDEKA PROVINCE - NAMIBIA / TAFELBERG FORMATION	-20.2925	12.1572	-20.2925	12.1572	BASALT	130	6.33	32	275		15.6	3.6				0.71257	0.33683	0.711948	0.51228	0.138902	0.512162
samp. VB6	[10395] THOMPSON R. N. (2007)	ETENDEKA PROVINCE / SOUTHERN ETENDEKA PROVINCE - NAMIBIA / SPITZKOPPE COMPLEX	-21.83	15.13	-21.83	15.13	PICRITE	130	6.23	37	315	31.4	34.2	7.13	6.08	4.63	0.71	0.71108	0.339955	0.710452	0.512271	0.125486	0.512164	18.73	15.654	38.73	7.4793	0.054245	50.3987	6.73842	18.5776	15.653	38.6833
samp. SMG053	[2414] EWART A. (1998)	ETENDEKA PROVINCE / SOUTHERN ETENDEKA PROVINCE - NAMIBIA / MESSUM COMPLEX	-21.53	14.1	-21.53	14.1	ANDESITE, BASALTIC	130	6.2	51.3	228	25.9	27.6	5.7	4	4.8	0.41	0.715148	0.651457	0.713944	0.512135	0.124307	0.512029
samp. KLS634	[6857] EWART A.(2004) [GeoRem750]	ETENDEKA PROVINCE / NORTHERN ETENDEKA PROVINCE - NAMIBIA / TAFELBERG FORMATION	-18.8953	12.528	-18.8953	12.528	BASALT	130	6.03	45.8	200	15.4	20.4	4.7	4.53	4.2	1.38	0.70886	0.662631	0.707636	0.51239	0.138675	0.512272	18.802	15.683	38.943	19.5941	0.14211	61.6213	3.14489	18.4028	15.6803	38.8857
samp. ATB-20	[11644] MARSH J. S. (2007)	ETENDEKA PROVINCE / SOUTHERN ETENDEKA PROVINCE - NAMIBIA / TAFELBERG FORMATION	-20.1885	14.1767	-20.1885	14.1767	BASALT	130	5.96	33	122	11.8	21.1
samp. TH-03	[11644] MARSH J. S. (2007)	ETENDEKA PROVINCE / SOUTHERN ETENDEKA PROVINCE - NAMIBIA / TAFELBERG FORMATION	-20.1658	14.1894	-20.1658	14.1894	BASALT	130	5.92	28	276	25	29
samp. SM033	[4291] MARSH J. S. (2001)	ETENDEKA PROVINCE / SOUTHERN ETENDEKA PROVINCE - NAMIBIA / TAFELBERG FORMATION	-20.17	14.15	-20.17	14.15	BASALT, THOLEIITIC	130	5.9	56	257	21	23		10	6.5
samp. 97SB27	[4586] THOMPSON R. N. (2001)	ETENDEKA PROVINCE / SOUTHERN ETENDEKA PROVINCE - NAMIBIA	-21.3837	13.8805	-21.5525	13.9245	PICRITE	130	5.87	14.4	329	14	20.7	5.09	1.6	1.39	0.33
samp. ATB-12	[11644] MARSH J. S. (2007)	ETENDEKA PROVINCE / SOUTHERN ETENDEKA PROVINCE - NAMIBIA / TAFELBERG FORMATION	-20.17	14.15	-20.17	14.15	BASALT	130	5.86	35	222	19	23
samp. TBN-06	[11644] MARSH J. S. (2007)	ETENDEKA PROVINCE / SOUTHERN ETENDEKA PROVINCE - NAMIBIA / TAFELBERG FORMATION	-20.1658	14.1894	-20.1658	14.1894	BASALT	130	5.85	29	267	25	30
samp. KLS271	[6857] EWART A.(2004) [GeoRem750]	ETENDEKA PROVINCE / NORTHERN ETENDEKA PROVINCE - NAMIBIA / TAFELBERG FORMATION	-19.8362	12.957	-19.8362	12.957	BASALT	130	5.68	3.51	372	13.4	19.1	4.93	2.5	1.32	0.29	0.70776	0.0272994	0.70771	0.51243	0.155362	0.512298	17.729	15.545	38.162	7.26176	0.0526673	34.155	4.7034	17.5811	15.5441	38.132
samp. 97SB32	[4586] THOMPSON R. N. (2001)	ETENDEKA PROVINCE / SOUTHERN ETENDEKA PROVINCE - NAMIBIA	-21.3837	13.8805	-21.5525	13.9245	PICRITE	130	5.62	33.1	336	14.2	20.8	5.07	1.8	1.37	0.29
samp. KLS53	[1675] BRISTOW J. W. (1984); [1679] HAWKESWORTH C. J. (1984)	ETENDEKA PROVINCE / SOUTHERN ETENDEKA PROVINCE - NAMIBIA / TAFELBERG FORMATION	-20.17	14.15	-20.17	14.15	BASALT	130	5.56	52	214		21.2	4.53				0.71206	0.703334	0.71076	0.51227	0.128616	0.512161	18.95	15.69	38.88
samp. KLS549	[6857] EWART A.(2004) [GeoRem750]	ETENDEKA PROVINCE / NORTHERN ETENDEKA PROVINCE - NAMIBIA / TAFELBERG FORMATION	-18.385	12.133	-18.385	12.133	ANDESITE, BASALTIC	130	5.56	51.2	224	21.1	22.2		7.9	5.6	2							18.772	15.664	38.853	16.253	0.117878	47.0249	2.8933	18.4409	15.6618	38.8093
samp. KLS106	[4291] MARSH J. S. (2001)	ETENDEKA PROVINCE / SOUTHERN ETENDEKA PROVINCE - NAMIBIA / ALBIN BASALTS	-20	12.1	-21.5	13.6	BASALT, THOLEIITIC	130	5.55	32	293
samp. SM026	[4291] MARSH J. S. (2001)	ETENDEKA PROVINCE / SOUTHERN ETENDEKA PROVINCE - NAMIBIA / TAFELBERG FORMATION	-20.17	14.15	-20.17	14.15	BASALT, THOLEIITIC	130	5.45	52	266	22	26		7	8.4
samp. MC37	[1800] HARRIS C. (1999)	ETENDEKA PROVINCE / SOUTHERN ETENDEKA PROVINCE - NAMIBIA / MESSUM COMPLEX	-21.53	14.1	-21.53	14.1	BASANITE	130	5.44	70	1564	60.9	40.4	6.62	8	9		0.704703	0.129456	0.704464	0.51264	0.0986297	0.512556
samp. VB8	[10395] THOMPSON R. N. (2007)	ETENDEKA PROVINCE / SOUTHERN ETENDEKA PROVINCE - NAMIBIA / SPITZKOPPE COMPLEX	-21.83	15.13	-21.83	15.13	PICRITE	130	5.43	61	325	32.1	34.8	7.27	10.32	7.77	1.03
samp. KLS536	[6857] EWART A.(2004) [GeoRem750]	ETENDEKA PROVINCE / NORTHERN ETENDEKA PROVINCE - NAMIBIA / TAFELBERG FORMATION	-18.4462	12.185	-18.4462	12.185	ANDESITE, BASALTIC	130	5.43	39.4	181	15	18.8	4.48	4.69	3.34	1							18.911	15.694	38.92	13.732	0.0995936	47.3931	3.4513	18.6313	15.6921	38.8756
samp. RD3	[12770] MARZOLI A. (1999)	ETENDEKA PROVINCE / NORTHERN ETENDEKA PROVINCE - ANGOLA	-9.38	14.4	-9.38	14.4	BASALT, LATITIC	130	5.41	26	473	35	40
samp. VB23	[10395] THOMPSON R. N. (2007)	ETENDEKA PROVINCE / SOUTHERN ETENDEKA PROVINCE - NAMIBIA / SPITZKOPPE COMPLEX	-21.83	15.13	-21.83	15.13	PICRITE	130	5.32	59	275	244.4	229.7	40.03	11.04	7.89	0.96	0.714904	0.621172	0.713756	0.512177	0.104895	0.512088
samp. RD1	[12770] MARZOLI A. (1999)	ETENDEKA PROVINCE / NORTHERN ETENDEKA PROVINCE - ANGOLA	-9.38	14.4	-9.38	14.4	BASALT, ALKALINE	130	5.3	15	589	33	35					0.70312	0.0736492	0.702984
samp. KLS762	[4291] MARSH J. S. (2001)	ETENDEKA PROVINCE / NORTHERN ETENDEKA PROVINCE - NAMIBIA / KHUMIB FORMATION	-18	12.5	-18.8	12.9	BASALT	130	5.26	17	828	34	47
samp. ATB-19	[11644] MARSH J. S. (2007)	ETENDEKA PROVINCE / SOUTHERN ETENDEKA PROVINCE - NAMIBIA / TAFELBERG FORMATION	-20.1714	14.1767	-20.1714	14.1767	BASALT	130	5.25	31	129	10	17.5
samp. OKU21	[4761] PRINS P. (1981)	ETENDEKA PROVINCE / SOUTHERN ETENDEKA PROVINCE - NAMIBIA / OKORUSU IGNEOUS COMPLEX	-20.09	16.8	-20.09	16.8	TINGUAITE	130	5.18	112	1254	126	81
samp. RD38	[12770] MARZOLI A. (1999)	ETENDEKA PROVINCE / NORTHERN ETENDEKA PROVINCE - ANGOLA	-9.38	14.4	-9.38	14.4	BASALT, LATITIC	130	5.18	31	396	43	47					0.705253	0.226438	0.704835
samp. 97SB66	[1702] GIBSON S. A. (2000)	ETENDEKA PROVINCE / SOUTHERN ETENDEKA PROVINCE - NAMIBIA	-20	-13.5	-21	-14.5	BASALT	130	5.1	28	781	19.74	26.5	6.07	3.29	1.72	0.42
samp. VB16	[10395] THOMPSON R. N. (2007)	ETENDEKA PROVINCE / SOUTHERN ETENDEKA PROVINCE - NAMIBIA / SPITZKOPPE COMPLEX	-21.83	15.13	-21.83	15.13	PICRITE	130	5.02	89	260	4.3	6.4	1.91	20.14	6.79	0.79	0.716027	0.99119	0.714196	0.512184	0.179632	0.512031
samp. TBN-03	[11644] MARSH J. S. (2007)	ETENDEKA PROVINCE / SOUTHERN ETENDEKA PROVINCE - NAMIBIA / TAFELBERG FORMATION	-20.1658	14.1894	-20.1658	14.1894	BASALT	130	4.95	67	242	21	27
samp. VB15	[10395] THOMPSON R. N. (2007)	ETENDEKA PROVINCE / SOUTHERN ETENDEKA PROVINCE - NAMIBIA / SPITZKOPPE COMPLEX	-21.83	15.13	-21.83	15.13	PICRITE	130	4.88	66	273	6.9	10.7	2.82	12.77	6.74	0.83
samp. TH-02	[11644] MARSH J. S. (2007)	ETENDEKA PROVINCE / SOUTHERN ETENDEKA PROVINCE - NAMIBIA / TAFELBERG FORMATION	-20.1658	14.1894	-20.1658	14.1894	BASALT	130	4.79	80	265	22	29
samp. SMG018	[2414] EWART A. (1998)	ETENDEKA PROVINCE / SOUTHERN ETENDEKA PROVINCE - NAMIBIA / TAFELBERG FORMATION	-21.09	14.01	-21.57	14.38	ANDESITE, BASALTIC	130	4.77	32.1	302	22.4	25.1	5	3.1	4.2	0.64	0.710638	0.307616	0.71007	0.512132	0.119902	0.51203	18.711	15.701	39.115	13.2968	0.0964373	90.1678	6.78118	18.4401	15.6992	39.0315
samp. 97SB26	[4586] THOMPSON R. N. (2001)	ETENDEKA PROVINCE / SOUTHERN ETENDEKA PROVINCE - NAMIBIA	-21.3837	13.8805	-21.5525	13.9245	PICRITE	130	4.76	91.7	261	29.6	33.7	7.79	8.9	4.85	1.32
samp. KLS144	[1790] ERLANK A. J. (1984); [1675] BRISTOW J. W. (1984)	ETENDEKA PROVINCE / SOUTHERN ETENDEKA PROVINCE - NAMIBIA / ALBIN BASALTS	-20	12.1	-21.5	13.6	BASALT	130	4.64	43	244	29	31
samp. VB29	[10395] THOMPSON R. N. (2007)	ETENDEKA PROVINCE / SOUTHERN ETENDEKA PROVINCE - NAMIBIA / SPITZKOPPE COMPLEX	-21.83	15.13	-21.83	15.13	PICRITE	130	4.63	75	253	11.3	16.1	3.97	13.18	7.47	0.87	0.71652	0.858424	0.714934	0.512116	0.148421	0.51199
samp. VB7	[10395] THOMPSON R. N. (2007)	ETENDEKA PROVINCE / SOUTHERN ETENDEKA PROVINCE - NAMIBIA / SPITZKOPPE COMPLEX	-21.83	15.13	-21.83	15.13	PICRITE	130	4.49	71	338	33.1	36.4	7.42	12.29	7.97	1.37	0.71122	0.607964	0.710097	0.512292	0.122697	0.512188
samp. 97SB31	[4586] THOMPSON R. N. (2001)	ETENDEKA PROVINCE / SOUTHERN ETENDEKA PROVINCE - NAMIBIA	-21.3837	13.8805	-21.5525	13.9245	PICRITE	130	4.49	157	372	29.2	33.1	7.61	6.5	4.78	1.28
samp. KLS144	[1679] HAWKESWORTH C. J. (1984); [1675] BRISTOW J. W. (1984)	ETENDEKA PROVINCE / SOUTHERN ETENDEKA PROVINCE - NAMIBIA / ALBIN BASALTS	-20	12.1	-21.5	13.6	BASALT	130	4.45	41	234		29.7	5.7				0.71388	0.507244	0.712943	0.51226	0.115518	0.512162
samp. KLS144	[4291] MARSH J. S. (2001)	ETENDEKA PROVINCE / SOUTHERN ETENDEKA PROVINCE - NAMIBIA / ALBIN BASALTS	-20	12.1	-21.5	13.6	BASALT, THOLEIITIC	130	4.45	41	234	27	30		38
samp. KU-65	[6981] MAIER W. D.(2003) [GeoRem411]	ETENDEKA PROVINCE / SOUTHERN ETENDEKA PROVINCE - NAMIBIA / HORINGBAAI DIKE	-21.4	13.9	-21.8	14.1	BASALT	130	4.27
samp. KLS16	[1679] HAWKESWORTH C. J. (1984)	ETENDEKA PROVINCE / SOUTHERN ETENDEKA PROVINCE - NAMIBIA / TAFELBERG FORMATION	-20.17	14.15	-20.17	14.15	BASALT	130	4.06	51.9	293		32.3	6.81				0.70895	0.512554	0.708003	0.51224	0.126904	0.512132
samp. SMG052	[2414] EWART A. (1998)	ETENDEKA PROVINCE / SOUTHERN ETENDEKA PROVINCE - NAMIBIA / MESSUM COMPLEX	-21.53	14.1	-21.53	14.1	ANDESITE, BASALTIC	130	4.06	79.8	203	43.7	44.7	8.7	4.7	9.2	0.82	0.719018	1.13861	0.716914	0.512078	0.11715	0.511978	18.651	15.69	39.149	11.2313	0.0814573	130.209	11.5934	18.4222	15.6885	39.0288
samp. KLS671	[6857] EWART A.(2004) [GeoRem750]	ETENDEKA PROVINCE / NORTHERN ETENDEKA PROVINCE - NAMIBIA / KHUMIB FORMATION	-19.1047	12.593	-19.1047	12.593	ANDESITE, BASALTIC	130	3.99	31.9	686	38.8	49	10.6	5.93	3.41	0.82	0.70562	0.134513	0.705371	0.512358	0.130209	0.512247	17.411	15.483	37.92	8.58231	0.0622448	36.8791	4.29711	17.2362	15.4819	37.8882
samp. TBN-12	[11644] MARSH J. S. (2007)	ETENDEKA PROVINCE / SOUTHERN ETENDEKA PROVINCE - NAMIBIA / TAFELBERG FORMATION	-20.1658	14.1894	-20.1658	14.1894	BASALT	130	3.94	78	197	26	32
samp. KLS546	[6857] EWART A.(2004) [GeoRem750]	ETENDEKA PROVINCE / NORTHERN ETENDEKA PROVINCE - NAMIBIA / TAFELBERG FORMATION	-18.4147	12.1545	-18.4147	12.1545	ANDESITE, BASALTIC	130	3.9	80.7	268	28.1	30.8	6.48	10.2	7.1	1.88	0.71185	0.871569	0.71024	0.51229	0.126636	0.512182	18.87	15.7	39.008	11.8789	0.0861537	46.3566	3.90244	18.628	15.6984	38.9647
samp. KLS025	[4291] MARSH J. S. (2001)	ETENDEKA PROVINCE / SOUTHERN ETENDEKA PROVINCE - NAMIBIA / TAFELBERG FORMATION	-20.17	14.15	-20.17	14.15	BASALT, THOLEIITIC	130	3.88	33	304	28	32
samp. SW-01	[11644] MARSH J. S. (2007)	ETENDEKA PROVINCE / SOUTHERN ETENDEKA PROVINCE - NAMIBIA / TAFELBERG FORMATION	-20.1658	14.1894	-20.1658	14.1894	BASALT	130	3.86	80	216	26	31
samp. KLS357	[4291] MARSH J. S. (2001)	ETENDEKA PROVINCE / NORTHERN ETENDEKA PROVINCE - NAMIBIA / KHUMIB FORMATION	-18	12.5	-18.8	12.9	BASALT	130	3.76	56	723	39	62		6
samp. ATB-13	[11644] MARSH J. S. (2007)	ETENDEKA PROVINCE / SOUTHERN ETENDEKA PROVINCE - NAMIBIA / TAFELBERG FORMATION	-20.17	14.15	-20.17	14.15	BASALT	130	3.7	67	210	28	31
samp. KLS40	[1679] HAWKESWORTH C. J. (1984); [1675] BRISTOW J. W. (1984)	ETENDEKA PROVINCE / SOUTHERN ETENDEKA PROVINCE - NAMIBIA / TAFELBERG FORMATION	-20.17	14.15	-20.17	14.15	BASALT	130	3.67	70.9	213		28.7	6.18				0.71445	0.963696	0.712669	0.51224	0.12961	0.51213	18.78	15.68	38.87
samp. VB21	[10395] THOMPSON R. N. (2007)	ETENDEKA PROVINCE / SOUTHERN ETENDEKA PROVINCE - NAMIBIA / SPITZKOPPE COMPLEX	-21.83	15.13	-21.83	15.13	PICRITE	130	3.43	71	219	44	48.1	9.9	9.84	9.99	0.97
samp. KLS390	[4291] MARSH J. S. (2001)	ETENDEKA PROVINCE / SOUTHERN ETENDEKA PROVINCE - NAMIBIA / TAFELBERG FORMATION	-20.17	14.15	-20.17	14.15	ANDESITE, THOLEIITIC	130	3.43	89	181	26	36		17
samp. VB10	[10395] THOMPSON R. N. (2007)	ETENDEKA PROVINCE / SOUTHERN ETENDEKA PROVINCE - NAMIBIA / SPITZKOPPE COMPLEX	-21.83	15.13	-21.83	15.13	PICRITE	130	3.3	79	423	32.4	35.6	7.38	14.79	8.35	1.56
samp. VB22	[10395] THOMPSON R. N. (2007)	ETENDEKA PROVINCE / SOUTHERN ETENDEKA PROVINCE - NAMIBIA / SPITZKOPPE COMPLEX	-21.83	15.13	-21.83	15.13	PICRITE	130	3.29	100	286	7.6	12.2	3.21	16.21	12.88	1.87
samp. KLS54	[1675] BRISTOW J. W. (1984); [1679] HAWKESWORTH C. J. (1984)	ETENDEKA PROVINCE / SOUTHERN ETENDEKA PROVINCE - NAMIBIA / TAFELBERG FORMATION	-20.17	14.15	-20.17	14.15	BASALT	130	3.25	83	186		29.6	6.43				0.71445	1.29193	0.712063	0.51224	0.130753	0.512129
samp. VB9	[10395] THOMPSON R. N. (2007)	ETENDEKA PROVINCE / SOUTHERN ETENDEKA PROVINCE - NAMIBIA / SPITZKOPPE COMPLEX	-21.83	15.13	-21.83	15.13	PICRITE	130	3.16	84	432	7.6	10.5	2.66	14.92	8.94	1.7	0.709824	0.562694	0.708784	0.512294	0.152484	0.512164
samp. KLS662	[6857] EWART A.(2004) [GeoRem750]	ETENDEKA PROVINCE / NORTHERN ETENDEKA PROVINCE - NAMIBIA / TAFELBERG FORMATION	-19.0575	12.573	-19.0575	12.573	LATITE	130	3.05	93.8	174	43.4	43.1	8.92	11.8	7.41	1.63	0.71154	1.56028	0.708657	0.5121	0.124572	0.511994	18.098	15.604	38.534	8.74288	0.0634093	41.0696	4.6975	17.9199	15.6029	38.4972
samp. TH-04	[11644] MARSH J. S. (2007)	ETENDEKA PROVINCE / SOUTHERN ETENDEKA PROVINCE - NAMIBIA / TAFELBERG FORMATION	-20.1658	14.1894	-20.1658	14.1894	BASALT	130	3	87	180	28	34
samp. VB2	[10395] THOMPSON R. N. (2007)	ETENDEKA PROVINCE / SOUTHERN ETENDEKA PROVINCE - NAMIBIA / SPITZKOPPE COMPLEX	-21.83	15.13	-21.83	15.13	PICRITE	130	2.96	175	188	9.1	14.2	3.52	24.64	19.47	3.37
samp. TBN-07	[11644] MARSH J. S. (2007)	ETENDEKA PROVINCE / SOUTHERN ETENDEKA PROVINCE - NAMIBIA / TAFELBERG FORMATION	-20.1658	14.1894	-20.1658	14.1894	BASALT	130	2.81	95	166	28	31
samp. TH-05	[11644] MARSH J. S. (2007)	ETENDEKA PROVINCE / SOUTHERN ETENDEKA PROVINCE - NAMIBIA / TAFELBERG FORMATION	-20.1658	14.1894	-20.1658	14.1894	BASALT	130	2.75	170	235	32	36
samp. TBN-10	[11644] MARSH J. S. (2007)	ETENDEKA PROVINCE / SOUTHERN ETENDEKA PROVINCE - NAMIBIA / TAFELBERG FORMATION	-20.1658	14.1894	-20.1658	14.1894	BASALT	130	2.72	105	213	30	37
samp. SMG032	[2414] EWART A. (1998)	ETENDEKA PROVINCE / SOUTHERN ETENDEKA PROVINCE - NAMIBIA / TAFELBERG FORMATION	-21.09	14.01	-21.57	14.38	ICELANDITE	130	2.61	88.6	197	32.8	34.4	6.8	4.4	8.6	2.1	0.716178	1.30231	0.713772	0.512163	0.118982	0.512062	18.853	15.701	39.046	30.769	0.223158	130.205	4.2317	18.2262	15.6968	38.9245
samp. ATB-14	[11644] MARSH J. S. (2007)	ETENDEKA PROVINCE / SOUTHERN ETENDEKA PROVINCE - NAMIBIA / TAFELBERG FORMATION	-20.17	14.15	-20.17	14.15	BASALT	130	2.45	84	187	30	36
samp. KLS42	[1790] ERLANK A. J. (1984); [1675] BRISTOW J. W. (1984)	ETENDEKA PROVINCE / SOUTHERN ETENDEKA PROVINCE - NAMIBIA / TAFELBERG FORMATION	-20.17	14.15	-20.17	14.15	BASALT	130	2.3	96	188	33	39
samp. KLS42	[1679] HAWKESWORTH C. J. (1984); [1675] BRISTOW J. W. (1984)	ETENDEKA PROVINCE / SOUTHERN ETENDEKA PROVINCE - NAMIBIA / TAFELBERG FORMATION	-20.17	14.15	-20.17	14.15	BASALT	130	2.29	96	187		38.5	8.3				0.71605	1.48652	0.713303	0.51221	0.129762	0.5121	18.67	15.66	38.81
samp. KLS565	[6919] EWART A. (2004)	ETENDEKA PROVINCE / NORTHERN ETENDEKA PROVINCE - NAMIBIA / NADAS LATITE	-18.4833	12.2238	-18.4833	12.2238	LATITE	130	2.01	127	644	78.8	82.6	15.5	14.75	11.7	2.43	0.70586	0.570462	0.704806	0.51222	0.112949	0.512124	18.084	15.577	38.662	10.4396	0.0757148	51.9395	4.97525	17.8713	15.5756	38.6155
samp. OKU29	[4761] PRINS P. (1981)	ETENDEKA PROVINCE / SOUTHERN ETENDEKA PROVINCE - NAMIBIA / OKORUSU IGNEOUS COMPLEX	-20.09	16.8	-20.09	16.8	TINGUAITE	130	1.98	172	1815	301	139
samp. KLS570	[6919] EWART A. (2004)	ETENDEKA PROVINCE / NORTHERN ETENDEKA PROVINCE - NAMIBIA / SECOMBIB LATITE	-18.4795	12.2317	-18.4795	12.2317	LATITE	130	1.86	138	636	90.2	91.6	16.5	14.4	12.9	3.32	0.70752	0.627771	0.70636	0.51232	0.108423	0.512228	18.202	15.577	35.594	14.0196	0.10168	56.2889	4.01502	17.9164	15.5752	35.5433
samp. KLS593	[6919] EWART A. (2004)	ETENDEKA PROVINCE / NORTHERN ETENDEKA PROVINCE - NAMIBIA / SECOMBIB LATITE	-18.5445	12.1988	-18.5445	12.1988	LATITE	130	1.86	127	689	90.1	88.9	15.9	14.3	12.6	3.18	0.70743	0.533285	0.706445	0.51233			18.226	15.599	38.66	14.1225	0.102426	57.8218	4.0943	17.9383	15.5971	38.6078
samp. VB13	[10395] THOMPSON R. N. (2007)	ETENDEKA PROVINCE / SOUTHERN ETENDEKA PROVINCE - NAMIBIA / SPITZKOPPE COMPLEX	-21.83	15.13	-21.83	15.13	PICRITE	130	1.69	141	458	254.5	237.1	41.06	23.09	13.04	2.19
samp. KLS655	[6919] EWART A. (2004)	ETENDEKA PROVINCE / NORTHERN ETENDEKA PROVINCE - NAMIBIA / HOARUSIB LATITE	-19.0238	12.5313	-19.0238	12.5313	LATITE	130	1.67	174	357	90.1	85.6	15.1	15.1	14	3.56	0.70926	1.41037	0.706654	0.5123	0.106178	0.51221	18.396	15.655	38.886	15.0645	0.109258	61.2166	4.06363	18.0891	15.653	38.8303
samp. KLS69	[1675] BRISTOW J. W. (1984); [1679] HAWKESWORTH C. J. (1984)	ETENDEKA PROVINCE / SOUTHERN ETENDEKA PROVINCE - NAMIBIA / TAFELBERG FORMATION	-20.17	14.15	-20.17	14.15	LATITE	130	1.66	142	215		71	12.5				0.71866	1.91294	0.715125	0.51211	0.10597	0.51202	18.5	15.66	38.96
samp. SM230	[4639] EWART A. (1998)	ETENDEKA PROVINCE / SOUTHERN ETENDEKA PROVINCE - NAMIBIA / SPRINGBOK QUARTZ LATITE	-17.5	15	-25	20	LATITE, QUARTZ	130	1.57	167	173	45	47		23	13.7	4	0.723847	2.79732	0.718678	0.512133	0	0.512133	19.137	15.685	38.852	11.2227	0.0813944	39.7184	3.53913	18.9084	15.6835	38.8144
samp. KLS911	[6919] EWART A. (2004)	ETENDEKA PROVINCE / NORTHERN ETENDEKA PROVINCE - NAMIBIA / LOWER COASTAL LATITE	-20.065	12.1412	-20.065	12.1412	LATITE, QUARTZ	130	1.55	191	104	42	40.7	8.34	22.2	14.4	4.58	0.72946	5.32488	0.719621	0.51214	0.12334	0.512035	19.209	15.714	38.909	13.3411	0.096759	43.3436	3.24887	18.9372	15.7122	38.8678
samp. SM21	[4755] MILNER S. C. (1987)	ETENDEKA PROVINCE / SOUTHERN ETENDEKA PROVINCE - NAMIBIA / SPRINGBOK QUARTZ LATITE	-17.5	15	-25	20	LATITE, QUARTZ	130	1.5	166	147	46	50
samp. KLS327	[6919] EWART A. (2004)	ETENDEKA PROVINCE / NORTHERN ETENDEKA PROVINCE - NAMIBIA / SECOMBIB LATITE	-18.5747	12.2192	-18.5747	12.2192	LATITE	130	1.48	115	711	88.6	91.8	15.2		12	2.71	0.70741	0.467953	0.706545				18.233	15.613	38.719
samp. KLS568	[6919] EWART A. (2004)	ETENDEKA PROVINCE / NORTHERN ETENDEKA PROVINCE - NAMIBIA / HOARUSIB LATITE	-18.4787	12.2283	-18.4787	12.2283	LATITE	130	1.42	159	613	95.6	91.1	15.7	15.6	14.1	3.26	0.70812	0.750484	0.706733	0.5123	0.103732	0.512212	18.279	15.58	38.64	13.2738	0.0962705	59.3242	4.46928	18.0086	15.5783	38.5863
samp. KLS20	[1679] HAWKESWORTH C. J. (1984)	ETENDEKA PROVINCE / SOUTHERN ETENDEKA PROVINCE - NAMIBIA / TAFELBERG FORMATION	-20.17	14.15	-20.17	14.15	LATITE, QUARTZ	130	1.39	161	139		34.5	7.3				0.72472	3.35676	0.718518	0.51215	0.127361	0.512042	19.22	15.75	39.02
samp. KLS311	[6919] EWART A. (2004)	ETENDEKA PROVINCE / NORTHERN ETENDEKA PROVINCE - NAMIBIA / HOARUSIB LATITE	-19.0263	12.5362	-19.0263	12.5362	LATITE	130	1.33	145	505	98.4	102	20.7	16.9	15.6		0.70938	0.830873	0.707845				18.363	15.617	38.745
samp. KLS918	[6919] EWART A. (2004)	ETENDEKA PROVINCE / NORTHERN ETENDEKA PROVINCE - NAMIBIA / LOWER COASTAL LATITE	-19.941	12.0323	-19.941	12.0323	LATITE, QUARTZ	130	1.33	213	166	42.7	39.8	8.03	22.2	13.6	4.97	0.72715	3.71949	0.720277	0.51217	0.121441	0.512067	19.219	15.72	38.91	14.4804	0.105022	40.9449	2.8276	18.924	15.718	38.871
samp. SM115	[6919] EWART A. (2004)	ETENDEKA PROVINCE / NORTHERN ETENDEKA PROVINCE - NAMIBIA / SARUSAS FORMATION	-18.4	12	-19.3	12.8	LATITE, QUARTZ	130	1.3	140	346	71.1	81.6	15.1	10.1	8.58	1.46	0.70802	1.17072	0.705857				18.12	15.582	38.628	9.16091	0.0664412	55.63	6.07254	17.9334	15.5808	38.5781
samp. SM110	[6919] EWART A. (2004)	ETENDEKA PROVINCE / NORTHERN ETENDEKA PROVINCE - NAMIBIA / SARUSAS FORMATION	-18.4	12	-19.3	12.8	LATITE, QUARTZ	130	1.3	177	227	65.9	67.5	14.3	13.4	9.48		0.71196	2.25691	0.70779				18.525	15.645	38.843
samp. SMG098	[4639] EWART A. (1998)	ETENDEKA PROVINCE / SOUTHERN ETENDEKA PROVINCE - NAMIBIA / SPRINGBOK QUARTZ LATITE	-21.09	14.01	-21.57	14.38	LATITE, QUARTZ	130	1.27	171	156	45.5	45.9	8.4	24	14.1	4.9	0.726992	3.17744	0.721121	0.512095	0.110153	0.512001	19.116	15.658	38.763	13.1507	0.0953781	39.1029	2.97344	18.8481	15.6562	38.726
samp. KLS592	[6919] EWART A. (2004)	ETENDEKA PROVINCE / NORTHERN ETENDEKA PROVINCE - NAMIBIA / VENTURA QUARTZ LATITE	-18.557	12.2592	-18.557	12.2592	LATITE, QUARTZ	130	1.25	147	469	86.5	83.8	14.7	15.2	13.26	3.42	0.7086	0.906921	0.706924	0.51231	0.105586	0.51222	18.358	15.599	38.689	14.3202	0.10386	57.3724	4.00639	18.0663	15.5971	38.6369
samp. KLS539	[6919] EWART A. (2004)	ETENDEKA PROVINCE / NORTHERN ETENDEKA PROVINCE - NAMIBIA / NADAS LATITE	-18.4462	12.2055	-18.4462	12.2055	LATITE	130	1.22	138	410	73.8	75.8	14.3	13.5	10.7	2.42	0.70909	0.97396	0.70729	0.51222	0.113553	0.512123	18.102	15.586	38.756	11.378	0.0825212	51.9842	4.56882	17.8702	15.5845	38.7094
samp. KLS605	[6919] EWART A. (2004)	ETENDEKA PROVINCE / NORTHERN ETENDEKA PROVINCE - NAMIBIA / VENTURA QUARTZ LATITE	-18.5733	12.2717	-18.5733	12.2717	LATITE, QUARTZ	130	1.22	155	500	88.8	84.8	15	15.3	13.7	3.14	0.70851	0.89698	0.706853	0.51228	0.10647	0.512189	18.338	15.593	38.664	13.0528	0.0946681	58.848	4.50844	18.0721	15.5913	38.6106
samp. KLS627	[6919] EWART A. (2004)	ETENDEKA PROVINCE / NORTHERN ETENDEKA PROVINCE - NAMIBIA / SARUSAS QUARTZ LATITE	-18.7183	12.363	-18.7183	12.363	LATITE, QUARTZ	130	1.19	105	321.9	70.8	76	14.9	11.1	9.91	2.44	0.70749	0.943726	0.705746	0.51237	0.118006	0.51227	18.107	15.565	38.576	13.9151	0.100922	58.3992	4.19681	17.8235	15.5632	38.5237
samp. OKJ-24	[2421] LE ROEX A. P. (1998)	ETENDEKA PROVINCE / SOUTHERN ETENDEKA PROVINCE - NAMIBIA / OKENYENYA IGNEOUS COMPLEX	-20.77	15.4	-20.77	15.4	TINGUAITE	130	1.16	206	704	55.6	20.5	3.56				0.705533	0.846426	0.703969
samp. SM98	[4755] MILNER S. C. (1987)	ETENDEKA PROVINCE / SOUTHERN ETENDEKA PROVINCE - NAMIBIA / INTERBEDDED COASTAL GROUPS	-17.5	15	-25	20	LATITE, QUARTZ	130	1.15	184	132	44	47
samp. KLS646	[6919] EWART A. (2004)	ETENDEKA PROVINCE / NORTHERN ETENDEKA PROVINCE - NAMIBIA / SARUSAS QUARTZ LATITE	-18.9628	12.5167	-18.9628	12.5167	LATITE, QUARTZ	130	1.14	111	278	69.3	72	14.1	9.57	9.37	2.48	0.70792	1.15525	0.705785	0.51235	0.117874	0.51225	18.045	15.553	38.526	16.3767	0.118775	63.9366	3.90412	17.7114	15.5509	38.4689
samp. OKU20	[4761] PRINS P. (1981)	ETENDEKA PROVINCE / SOUTHERN ETENDEKA PROVINCE - NAMIBIA / OKORUSU IGNEOUS COMPLEX	-20.09	16.8	-20.09	16.8	TINGUAITE	130	1.13	104	354	69	39					0
samp. SMG060	[4639] EWART A. (1998)	ETENDEKA PROVINCE / SOUTHERN ETENDEKA PROVINCE - NAMIBIA / GOBOSEB QUARTZ LATITE	-21.09	14.01	-21.57	14.38	LATITE, QUARTZ	130	1.13	160	159	47.6	48.1	9.1	24	13.7	3.6	0.723028	2.91582	0.71764	0.512115	0.113875	0.512018	18.975	15.688	38.938	9.67025	0.0701352	38.0269	3.93236	18.778	15.6867	38.9023
samp. KLS051	[4639] EWART A. (1998)	ETENDEKA PROVINCE / SOUTHERN ETENDEKA PROVINCE - NAMIBIA / SPRINGBOK QUARTZ LATITE	-17.5	15	-25	20	LATITE, QUARTZ	130	1.12	165	162	40.2	41.9	8.8	30	14.1	4.7	0.72653	2.95226	0.721075	0.51219	0.126415	0.512082	19.18	15.77	39.08	10.158	0.0736728	31.4895	3.09997	18.9731	15.7686	39.0501
samp. SM23	[4755] MILNER S. C. (1987)	ETENDEKA PROVINCE / SOUTHERN ETENDEKA PROVINCE - NAMIBIA / SPRINGBOK QUARTZ LATITE	-17.5	15	-25	20	NOT GIVEN	130	1.11	196	186	46	47
samp. KLS036	[4639] EWART A. (1998)	ETENDEKA PROVINCE / SOUTHERN ETENDEKA PROVINCE - NAMIBIA / GOBOSEB QUARTZ LATITE	-17.5	15	-25	20	LATITE, QUARTZ	130	1.11	140	165	40.4	47.1	9	29	15.9	4.3	0.7232	2.45861	0.718657	0.51219	0.115015	0.512092	19	15.75	39.04	9.58333	0.0695049	36.6169	3.82089	18.8048	15.7487	39.0056
samp. SMG059	[4639] EWART A. (1998)	ETENDEKA PROVINCE / SOUTHERN ETENDEKA PROVINCE - NAMIBIA / GOBOSEB QUARTZ LATITE	-21.09	14.01	-21.57	14.38	LATITE, QUARTZ	130	1.1	152	155	46.2	47.8	9	23	13.7	3.6	0.723778	2.84172	0.718527	0.512125	0.11333	0.512029	18.969	15.671	38.859	10.0769	0.0730843	39.6259	3.93236	18.7637	15.6696	38.8218
samp. KLS36	[1679] HAWKESWORTH C. J. (1984); [1675] BRISTOW J. W. (1984); [1678] ALLSOPP H. L.(1984) [GeoRem182]	ETENDEKA PROVINCE / SOUTHERN ETENDEKA PROVINCE - NAMIBIA / GOBOSEB QUARTZ LATITE	-17.5	15	-25	20	LATITE, QUARTZ	130	1.09	138	163		46.2	8.8				0.7232	2.45322	0.718667	0.51219	0.114649	0.512092	19	15.75	39.04
samp. SMG058	[4639] EWART A. (1998)	ETENDEKA PROVINCE / SOUTHERN ETENDEKA PROVINCE - NAMIBIA / GOBOSEB QUARTZ LATITE	-21.09	14.01	-21.57	14.38	LATITE, QUARTZ	130	1.09	161	142	46.2	46.7	8.7	22	13.9	4.1	0.725288	3.28602	0.719216	0.512089	0.112133	0.511994	19.017	15.687	38.892	12.0137	0.0871314	42.0865	3.50321	18.7723	15.6854	38.8524
samp. KLS51	[1675] BRISTOW J. W. (1984); [1679] HAWKESWORTH C. J. (1984); [1678] ALLSOPP H. L.(1984) [GeoRem182]; [1790] ERLANK A. J. (1984)	ETENDEKA PROVINCE / SOUTHERN ETENDEKA PROVINCE - NAMIBIA / GOBOSEB QUARTZ LATITE	-17.5	15	-25	20	LATITE, QUARTZ	130	1.08	162	158		40.3	8.5				0.72653	2.97197	0.721039	0.51219	0.126954	0.512082	19.18	15.77	39.08
samp. SM215	[4639] EWART A. (1998)	ETENDEKA PROVINCE / SOUTHERN ETENDEKA PROVINCE - NAMIBIA / GOBOSEB QUARTZ LATITE	-17.5	15	-25	20	LATITE, QUARTZ	130	1.03	160	156	47	57		25	14.9		0.72502	2.97247	0.719528	0.512189
samp. SM212	[4639] EWART A. (1998)	ETENDEKA PROVINCE / SOUTHERN ETENDEKA PROVINCE - NAMIBIA / GOBOSEB QUARTZ LATITE	-17.5	15	-25	20	LATITE, QUARTZ	130	1	166	156	44.7	47.3	8.9	27	13.5	3.8	0.72475	3.08385	0.719052	0.512181	0.113256	0.512085
samp. SM97	[4755] MILNER S. C. (1987)	ETENDEKA PROVINCE / SOUTHERN ETENDEKA PROVINCE - NAMIBIA / INTERBEDDED COASTAL GROUPS	-17.5	15	-25	20	NOT GIVEN	130	0.97	191	160	44	48					0
samp. SMG087	[4639] EWART A. (1998)	ETENDEKA PROVINCE / SOUTHERN ETENDEKA PROVINCE - NAMIBIA / SPRINGBOK QUARTZ LATITE	-21.09	14.01	-21.57	14.38	LATITE, QUARTZ	130	0.92	157	153	45.5	44.1	8.2	23	14.2	4.4	0.725628	2.9741	0.720133	0.512115	0.11192	0.51202	19.08	15.694	38.914	12.3473	0.0895513	41.176	3.33481	18.8285	15.6923	38.8751
samp. SM116A	[6919] EWART A. (2004)	ETENDEKA PROVINCE / NORTHERN ETENDEKA PROVINCE - NAMIBIA / ELLIOTT QUARTZ LATITE	-18.7538	12.375	-18.7538	12.375	LATITE, QUARTZ	130	0.91	157	179	66.8	66.7	13.6	16.8	14	3.59	0.7146	2.53937	0.709908	0.51228	0.122728	0.512176	18.695	15.675	38.974	13.7291	0.0995731	55.3239	4.02967	18.4153	15.6731	38.9228
samp. KLS701	[6919] EWART A. (2004)	ETENDEKA PROVINCE / NORTHERN ETENDEKA PROVINCE - NAMIBIA / FRIA QUARTZ LATITE	-18.4508	12.027	-18.4508	12.027	LATITE, QUARTZ	130	0.9	212	122	51.2	49.9	10.5	23.1	15.7	4.42							19.068	15.715	38.947	12.3567	0.0896195	45.3541	3.6704	18.8163	15.7133	38.9042
samp. SM168	[4639] EWART A. (1998)	ETENDEKA PROVINCE / SOUTHERN ETENDEKA PROVINCE - NAMIBIA / TAFELBERG FORMATION	-20.17	14.15	-20.17	14.15	LATITE, QUARTZ	130	0.88	176	167	44.7	44.7	8.3	22	14	4.5	0.727018	3.05494	0.721373	0.512108	0.111764	0.512013	19.189	15.736	39.033	13.2496	0.0960954	42.5947	3.21478	18.9191	15.7342	38.9925
samp. KLS624	[6919] EWART A. (2004)	ETENDEKA PROVINCE / NORTHERN ETENDEKA PROVINCE - NAMIBIA / KHORASEB QUARTZ LATITE	-18.7263	12.3487	-18.7263	12.3487	LATITE, QUARTZ	130	0.87	157	344	76.1	78.5	15	15.2	12.7	3.38	0.71002	1.32077	0.70758	0.51234	0.115015	0.512242	18.51	15.62	38.768	14.201	0.102996	55.137	3.8826	18.2207	15.6181	38.7175
samp. SM112	[6919] EWART A. (2004)	ETENDEKA PROVINCE / NORTHERN ETENDEKA PROVINCE - NAMIBIA / SARUSAS FORMATION	-18.4	12	-19.3	12.8	LATITE, QUARTZ	130	0.87	156	188	54.9	63	12	15.2	12.2	3.1	0.71461	2.40241	0.710171	0.51221	0.114649	0.512112	18.725	15.713	39.098	13.137	0.0952789	53.4234	4.06662	18.4574	15.7112	39.0485
samp. KLS609	[6919] EWART A. (2004)	ETENDEKA PROVINCE / NORTHERN ETENDEKA PROVINCE - NAMIBIA / KHORASEB QUARTZ LATITE	-18.5603	12.2575	-18.5603	12.2575	LATITE, QUARTZ	130	0.86	142	297	76.5	78.4	14.7	15.3	13	3.51	0.7103	1.38366	0.707743	0.5123	0.112858	0.512204	18.538	15.683	38.816	14.6784	0.106458	56.176	3.82712	18.239	15.681	38.7645
samp. KLS616	[6919] EWART A. (2004)	ETENDEKA PROVINCE / NORTHERN ETENDEKA PROVINCE - NAMIBIA / KHORASEB QUARTZ LATITE	-18.6105	12.267	-18.6105	12.267	LATITE, QUARTZ	130	0.86	144	306	74.2	76.7	14.5	14.8	12.6	3.31	0.71022	1.36187	0.707704	0.51233	0.11379	0.512233	18.519	15.635	38.807	14.295	0.103677	56.2293	3.93349	18.2278	15.6331	38.7555
samp. KLS618	[6919] EWART A. (2004)	ETENDEKA PROVINCE / NORTHERN ETENDEKA PROVINCE - NAMIBIA / KHORASEB QUARTZ LATITE	-18.6147	12.2703	-18.6147	12.2703	LATITE, QUARTZ	130	0.85	141	275	73.1	76.7	14.5	14.7	12.6	3.2	0.71021	1.48381	0.707468	0.51235	0.11379	0.512253	18.527	15.641	38.827	13.9203	0.10096	56.6378	4.06871	18.2434	15.6391	38.7751
samp. KLS697	[6919] EWART A. (2004)	ETENDEKA PROVINCE / NORTHERN ETENDEKA PROVINCE - NAMIBIA / FRIA QUARTZ LATITE	-18.4795	12.033	-18.4795	12.033	LATITE, QUARTZ	130	0.85	226	123	51.8	49.7	10.5	24.5	15.7	3.32							18.856	15.684	38.903	8.71768	0.0632266	42.5989	4.88649	18.6784	15.6828	38.8632
samp. KLS630	[6919] EWART A. (2004)	ETENDEKA PROVINCE / NORTHERN ETENDEKA PROVINCE - NAMIBIA / ELLIOTT QUARTZ LATITE	-18.7678	12.3792	-18.7678	12.3792	LATITE, QUARTZ	130	0.77	162	163	54.8	59.2	12.2	14.5	11.8	3.16	0.71513	2.87759	0.709813	0.51228	0.124042	0.512174	18.71	15.679	38.987	14.0076	0.101593	54.0499	3.85861	18.4247	15.6771	38.9369
samp. PAR7	[2752] HARRIS C. (1995)	ETENDEKA PROVINCE / SOUTHERN ETENDEKA PROVINCE - NAMIBIA / PARESIS COMPLEX	-20.43	16.28	-20.43	16.28	RHYOLITE	130	0.7	178	188	89
samp. KLS636	[6919] EWART A. (2004)	ETENDEKA PROVINCE / NORTHERN ETENDEKA PROVINCE - NAMIBIA / FRIA QUARTZ LATITE	-18.9072	12.5147	-18.9072	12.5147	LATITE, QUARTZ	130	0.61	235	85.2	48.7	47.1	9.5	24.3	15.8	5.46	0.73805	8.00392	0.723261	0.51213	0.121404	0.512027	19.078	15.712	38.941	14.5106	0.105241	43.3896	2.9902	18.7824	15.71	38.9
samp. KLS650	[6919] EWART A. (2004)	ETENDEKA PROVINCE / NORTHERN ETENDEKA PROVINCE - NAMIBIA / FRIA QUARTZ LATITE	-19.002	12.5362	-19.002	12.5362	LATITE, QUARTZ	130	0.59	215	82.3	48.1	46.4	9.45	24.1	15.5	5.27	0.73917	7.58159	0.725161	0.51216	0.122587	0.512056	19.083	15.705	38.923	14.1181	0.102394	42.9074	3.03918	18.7954	15.7031	38.8825
samp. SMG094F	[4639] EWART A. (1998)	ETENDEKA PROVINCE / SOUTHERN ETENDEKA PROVINCE - NAMIBIA / MESSUM COMPLEX	-21.53	14.1	-21.53	14.1	NOT GIVEN	130	0.57	152	159	76.5	75.5	14.5	8.6	17.3	3.7	0.711318	2.76686	0.706206	0.512655	0.115599	0.512557	19.139	15.651	39.18	27.8735	0.202158	134.67	4.83148	18.5712	15.6472	39.0524
samp. K19	[4761] PRINS P. (1981)	ETENDEKA PROVINCE / SOUTHERN ETENDEKA PROVINCE - NAMIBIA / KALKFELD IGNEOUS COMPLEX	-20.57	16	-20.57	16	TINGUAITE	130	0.47	257	2002	102	49					0
samp. SMG094D	[4639] EWART A. (1998)	ETENDEKA PROVINCE / SOUTHERN ETENDEKA PROVINCE - NAMIBIA / MESSUM COMPLEX	-21.53	14.1	-21.53	14.1	NOT GIVEN	130	0.23	207	35.7	81.5	87.5	17.9	8.2	22.6	4.3	0.740388	16.8297	0.709292	0.512555	0.123133	0.51245	19.825	15.682	39.564	34.4715	0.250011	187.213	5.43095	19.1228	15.6771	39.3803
samp. VB30	[10395] THOMPSON R. N. (2007)	ETENDEKA PROVINCE / SOUTHERN ETENDEKA PROVINCE - NAMIBIA / SPITZKOPPE COMPLEX	-21.83	15.13	-21.83	15.13	PICRITE	130	0.19	302	42	34.9	37.7	7.71	165.83	58.9	7.02	0.773904	20.9386	0.735216	0.512032	0.123096	0.511927	19.24	15.689	39.36	2.75427	0.0199759	23.8793	8.6699	19.1839	15.6886	39.3373
samp. VB17	[10395] THOMPSON R. N. (2007)	ETENDEKA PROVINCE / SOUTHERN ETENDEKA PROVINCE - NAMIBIA / SPITZKOPPE COMPLEX	-21.83	15.13	-21.83	15.13	PICRITE	130	0.12	310	35	236.3	231.6	42.08	47.08	34.53	5.72
samp. SMEER11	[2752] HARRIS C. (1995)	ETENDEKA PROVINCE / SOUTHERN ETENDEKA PROVINCE - NAMIBIA	-21.5	15.5	-22	16	NOT GIVEN	130	0.11	243	81	77
samp. ERG	[2752] HARRIS C. (1995)	ETENDEKA PROVINCE / SOUTHERN ETENDEKA PROVINCE - NAMIBIA	-21.5	15.5	-22	16	RHYOLITE	130	0.06	637	25
samp. VB28	[10395] THOMPSON R. N. (2007)	ETENDEKA PROVINCE / SOUTHERN ETENDEKA PROVINCE - NAMIBIA / SPITZKOPPE COMPLEX	-21.83	15.13	-21.83	15.13	PICRITE	130	0.05	344	36	3.4	5.19	1.52	25.19	35.35	5.51
samp. KLS34	[1790] ERLANK A. J. (1984); [1675] BRISTOW J. W. (1984)	ETENDEKA PROVINCE / SOUTHERN ETENDEKA PROVINCE - NAMIBIA / GOBOSEB QUARTZ LATITE	-17.5	15	-25	20	LATITE, QUARTZ	130		163	136		49					0.7197	3.47172	0.713285
samp. KLS32	[1790] ERLANK A. J. (1984)	ETENDEKA PROVINCE / SOUTHERN ETENDEKA PROVINCE - NAMIBIA / TAFELBERG FORMATION	-20.17	14.15	-20.17	14.15	LATITE, QUARTZ	130		163	152		51
samp. KLS35	[1790] ERLANK A. J. (1984)	ETENDEKA PROVINCE / SOUTHERN ETENDEKA PROVINCE - NAMIBIA / TAFELBERG FORMATION	-20.17	14.15	-20.17	14.15	LATITE, QUARTZ	130		160	144		47
samp. KLS31	[1790] ERLANK A. J. (1984)	ETENDEKA PROVINCE / SOUTHERN ETENDEKA PROVINCE - NAMIBIA / TAFELBERG FORMATION	-20.17	14.15	-20.17	14.15	LATITE, QUARTZ	130		158	142		49
samp. KLS33	[1790] ERLANK A. J. (1984)	ETENDEKA PROVINCE / SOUTHERN ETENDEKA PROVINCE - NAMIBIA / GOBOSEB QUARTZ LATITE	-17.5	15	-25	20	LATITE, QUARTZ	130		164	152		47					0.7199	3.1254	0.714125
samp. 6225	[2444] SIEDNER G. (1976), [2756] SIEDNER G. (1968)	ETENDEKA PROVINCE / SOUTHERN ETENDEKA PROVINCE - NAMIBIA	-20.25	14.13	-20.25	14.13	BASALT	130
samp. 6248	[2756] SIEDNER G. (1968), [2444] SIEDNER G. (1976)	ETENDEKA PROVINCE / SOUTHERN ETENDEKA PROVINCE - NAMIBIA	-20.3	14.22	-20.3	14.22	BASALT	130
samp. 6256	[2756] SIEDNER G. (1968), [2444] SIEDNER G. (1976)	ETENDEKA PROVINCE / SOUTHERN ETENDEKA PROVINCE - NAMIBIA	-20.95	15.23	-20.95	15.23	BASALT	130
samp. 6273	[2756] SIEDNER G. (1968), [2444] SIEDNER G. (1976)	ETENDEKA PROVINCE / SOUTHERN ETENDEKA PROVINCE - NAMIBIA / MESSUM COMPLEX	-21.33	14.13	-21.33	14.13	BASALT	130
samp. 6282	[2756] SIEDNER G. (1968), [2444] SIEDNER G. (1976)	ETENDEKA PROVINCE / SOUTHERN ETENDEKA PROVINCE - NAMIBIA	-21.72	13.98	-21.72	13.98	BASALT	130
samp. 6311	[2756] SIEDNER G. (1968), [2444] SIEDNER G. (1976)	ETENDEKA PROVINCE / SOUTHERN ETENDEKA PROVINCE - NAMIBIA	-21.95	14.97	-21.95	14.97	BASALT	130
samp. 7105	[2756] SIEDNER G. (1968), [2444] SIEDNER G. (1976)	ETENDEKA PROVINCE / SOUTHERN ETENDEKA PROVINCE - NAMIBIA / PARESIS COMPLEX	-20.43	16.28	-20.43	16.28	BASALT	130
samp. AG11-2	[2444] SIEDNER G. (1976)	ETENDEKA PROVINCE / SOUTHERN ETENDEKA PROVINCE - NAMIBIA	-20.9	14	-20.9	14	BASALT	130
samp. AG12-2	[2444] SIEDNER G. (1976)	ETENDEKA PROVINCE / SOUTHERN ETENDEKA PROVINCE - NAMIBIA	-20.9	14	-20.9	14	BASALT	130
samp. AG38-4	[1675] BRISTOW J. W. (1984); [1678] ALLSOPP H. L.(1984) [GeoRem182]	ETENDEKA PROVINCE / SOUTHERN ETENDEKA PROVINCE - NAMIBIA / TAFELBERG FORMATION	-20.17	14.15	-20.17	14.15	LATITE, QUARTZ	130		245	53.8							0.74458	13.2231	0.720148
samp. AG38-4	[2444] SIEDNER G. (1976)	ETENDEKA PROVINCE / SOUTHERN ETENDEKA PROVINCE - NAMIBIA	-20.9	14	-20.9	14	BASALT	130
samp. AG38-6	[2444] SIEDNER G. (1976)	ETENDEKA PROVINCE / SOUTHERN ETENDEKA PROVINCE - NAMIBIA	-20.9	14	-20.9	14	BASALT	130
samp. AG96-4	[2444] SIEDNER G. (1976)	ETENDEKA PROVINCE / SOUTHERN ETENDEKA PROVINCE - NAMIBIA	-20.9	14	-20.9	14	BASALT	130
samp. AG97-4	[2444] SIEDNER G. (1976)	ETENDEKA PROVINCE / SOUTHERN ETENDEKA PROVINCE - NAMIBIA	-20.9	14	-20.9	14	BASALT	130
samp. BR2	[1677] ALLSOPP H. L. (1984)	ETENDEKA PROVINCE / SOUTHERN ETENDEKA PROVINCE - NAMIBIA / BIRDS RIVER COMPLEX	-20.9	14	-20.9	14	THOLEIITE	130		51.3	184							0.70733	0.806623	0.70584
samp. BR3	[1677] ALLSOPP H. L. (1984)	ETENDEKA PROVINCE / SOUTHERN ETENDEKA PROVINCE - NAMIBIA / BIRDS RIVER COMPLEX	-20.9	14	-20.9	14	THOLEIITE	130		59.9	173							0.70789	1.00179	0.706039
samp. BR74-13	[1677] ALLSOPP H. L. (1984)	ETENDEKA PROVINCE / SOUTHERN ETENDEKA PROVINCE - NAMIBIA / BIRDS RIVER COMPLEX	-20.9	14	-20.9	14	THOLEIITE	130		47.3	177							0.70709	0.773123	0.705661
samp. BRS45	[1677] ALLSOPP H. L. (1984)	ETENDEKA PROVINCE / SOUTHERN ETENDEKA PROVINCE - NAMIBIA / BIRDS RIVER COMPLEX	-20.9	14	-20.9	14	THOLEIITE	130		50.8	179							0.70693	0.821041	0.705413
samp. GCH-89-34	[1797] STEWART K. (1996)	ETENDEKA PROVINCE / SOUTHERN ETENDEKA PROVINCE - NAMIBIA / MESSUM COMPLEX	-34.25	18.5	-34.25	18.5	NOT GIVEN	130
samp. KL13	[1675] BRISTOW J. W. (1984); [1678] ALLSOPP H. L.(1984) [GeoRem182]	ETENDEKA PROVINCE / SOUTHERN ETENDEKA PROVINCE - NAMIBIA / TAFELBERG FORMATION	-20.17	14.15	-20.17	14.15	LATITE, QUARTZ	130		225	87.9							0.73422	7.42516	0.720501
samp. KL16	[1675] BRISTOW J. W. (1984)	ETENDEKA PROVINCE / SOUTHERN ETENDEKA PROVINCE - NAMIBIA / TAFELBERG FORMATION	-20.17	14.15	-20.17	14.15	BASALT	130		44	212							0.70976	0.600608	0.70865
samp. KL20	[1675] BRISTOW J. W. (1984); [1678] ALLSOPP H. L.(1984) [GeoRem182]	ETENDEKA PROVINCE / SOUTHERN ETENDEKA PROVINCE - NAMIBIA / TAFELBERG FORMATION	-20.17	14.15	-20.17	14.15	LATITE, QUARTZ	130		161	139							0.72472	3.35676	0.718518
samp. KLS033	[4639] EWART A. (1998)	ETENDEKA PROVINCE / SOUTHERN ETENDEKA PROVINCE - NAMIBIA / GOBOSEB QUARTZ LATITE	-17.5	15	-25	20	LATITE, QUARTZ	130		165	153							0.72528	3.12554	0.719505
samp. KLS034	[4639] EWART A. (1998)	ETENDEKA PROVINCE / SOUTHERN ETENDEKA PROVINCE - NAMIBIA / GOBOSEB QUARTZ LATITE	-17.5	15	-25	20	LATITE, QUARTZ	130		167	139							0.72563	3.48217	0.719196
samp. KLS102	[1790] ERLANK A. J. (1984)	ETENDEKA PROVINCE / SOUTHERN ETENDEKA PROVINCE - NAMIBIA / TAFELBERG FORMATION	-20.17	14.15	-20.17	14.15	LATITE, QUARTZ	130
samp. KLS103	[1675] BRISTOW J. W. (1984); [1678] ALLSOPP H. L.(1984) [GeoRem182]	ETENDEKA PROVINCE / SOUTHERN ETENDEKA PROVINCE - NAMIBIA / TAFELBERG FORMATION	-20.17	14.15	-20.17	14.15	LATITE, QUARTZ	130		165	119							0.72547	4.01863	0.718045
samp. KLS112	[1790] ERLANK A. J. (1984)	ETENDEKA PROVINCE / SOUTHERN ETENDEKA PROVINCE - NAMIBIA / ALBIN BASALTS	-20	12.1	-21.5	13.6	BASALT	130
samp. KLS129	[1790] ERLANK A. J. (1984)	ETENDEKA PROVINCE / SOUTHERN ETENDEKA PROVINCE - NAMIBIA / ALBIN BASALTS	-20	12.1	-21.5	13.6	BASALT	130
samp. KLS18	[1675] BRISTOW J. W. (1984); [1678] ALLSOPP H. L.(1984) [GeoRem182]	ETENDEKA PROVINCE / SOUTHERN ETENDEKA PROVINCE - NAMIBIA / TAFELBERG FORMATION	-20.17	14.15	-20.17	14.15	LATITE, QUARTZ	130		198	80.2							0.73182	7.1598	0.718591
samp. KLS196	[1790] ERLANK A. J. (1984); [1675] BRISTOW J. W. (1984)	ETENDEKA PROVINCE / SOUTHERN ETENDEKA PROVINCE - NAMIBIA / ALBIN BASALTS	-20	12.1	-21.5	13.6	BASALT	130		33.6	260							0.70984	0.373976	0.709149
samp. KLS197	[1790] ERLANK A. J. (1984); [1675] BRISTOW J. W. (1984)	ETENDEKA PROVINCE / SOUTHERN ETENDEKA PROVINCE - NAMIBIA / TAFELBERG FORMATION	-20.17	14.15	-20.17	14.15	BASALT	130		34.6	270							0.71057	0.370869	0.709885
samp. KLS22	[1790] ERLANK A. J. (1984); [1675] BRISTOW J. W. (1984)	ETENDEKA PROVINCE / SOUTHERN ETENDEKA PROVINCE - NAMIBIA / TAFELBERG FORMATION	-20.17	14.15	-20.17	14.15	BASALT	130		31	257							0.71198	0.349138	0.711335				18.86	15.69	38.89
samp. KLS26	[1675] BRISTOW J. W. (1984)	ETENDEKA PROVINCE / SOUTHERN ETENDEKA PROVINCE - NAMIBIA / TAFELBERG FORMATION	-20.17	14.15	-20.17	14.15	BASALT	130		44	268							0.71063	0.475148	0.709752
samp. KLS33	[1678] ALLSOPP H. L.(1984) [GeoRem182]	ETENDEKA PROVINCE / SOUTHERN ETENDEKA PROVINCE - NAMIBIA / GOBOSEB QUARTZ LATITE	-17.5	15	-25	20	LATITE, QUARTZ	130										0.72528
samp. KLS34	[1678] ALLSOPP H. L.(1984) [GeoRem182]; [1675] BRISTOW J. W. (1984)	ETENDEKA PROVINCE / SOUTHERN ETENDEKA PROVINCE - NAMIBIA / GOBOSEB QUARTZ LATITE	-17.5	15	-25	20	LATITE, QUARTZ	130										0.72563
samp. KLS41	[1675] BRISTOW J. W. (1984)	ETENDEKA PROVINCE / SOUTHERN ETENDEKA PROVINCE - NAMIBIA / TAFELBERG FORMATION	-20.17	14.15	-20.17	14.15	BASALT	130		75	198							0.71469	1.09668	0.712664
samp. KLS51	[1793] HARRIS C. (1990)	ETENDEKA PROVINCE / SOUTHERN ETENDEKA PROVINCE - NAMIBIA / GOBOSEB QUARTZ LATITE	-17.5	15	-25	20	RHYOLITE	130		168	164
samp. KLS52	[1675] BRISTOW J. W. (1984); [1678] ALLSOPP H. L.(1984) [GeoRem182]	ETENDEKA PROVINCE / SOUTHERN ETENDEKA PROVINCE - NAMIBIA / TAFELBERG FORMATION	-20.17	14.15	-20.17	14.15	LATITE, QUARTZ	130		170	133							0.72508	3.70443	0.718235
samp. KLS55	[1675] BRISTOW J. W. (1984); [1678] ALLSOPP H. L.(1984) [GeoRem182]	ETENDEKA PROVINCE / SOUTHERN ETENDEKA PROVINCE - NAMIBIA / TAFELBERG FORMATION	-20.17	14.15	-20.17	14.15	LATITE, QUARTZ	130		164	117							0.72758	4.06339	0.720072
samp. KLS56	[1675] BRISTOW J. W. (1984); [1678] ALLSOPP H. L.(1984) [GeoRem182]	ETENDEKA PROVINCE / SOUTHERN ETENDEKA PROVINCE - NAMIBIA / TAFELBERG FORMATION	-20.17	14.15	-20.17	14.15	LATITE, QUARTZ	130		134	123							0.71916	3.15553	0.71333
samp. KLS66	[1675] BRISTOW J. W. (1984)	ETENDEKA PROVINCE / SOUTHERN ETENDEKA PROVINCE - NAMIBIA / TAFELBERG FORMATION	-20.17	14.15	-20.17	14.15	BASALT	130		18.3	189							0.71208	0.280261	0.711562
samp. KLS71	[1675] BRISTOW J. W. (1984); [1790] ERLANK A. J. (1984)	ETENDEKA PROVINCE / SOUTHERN ETENDEKA PROVINCE - NAMIBIA / TAFELBERG FORMATION	-20.17	14.15	-20.17	14.15	LATITE, QUARTZ	130		150	201							0.71893	2.16152	0.714936				18.43	15.67	38.9
samp. KLS77	[1675] BRISTOW J. W. (1984); [1678] ALLSOPP H. L.(1984) [GeoRem182]	ETENDEKA PROVINCE / SOUTHERN ETENDEKA PROVINCE - NAMIBIA / TAFELBERG FORMATION	-20.17	14.15	-20.17	14.15	LATITE, QUARTZ	130		225	168							0.72734	3.88234	0.720167
samp. KLS78	[1675] BRISTOW J. W. (1984); [1678] ALLSOPP H. L.(1984) [GeoRem182]	ETENDEKA PROVINCE / SOUTHERN ETENDEKA PROVINCE - NAMIBIA / TAFELBERG FORMATION	-20.17	14.15	-20.17	14.15	LATITE, QUARTZ	130		169	112							0.72872	4.37469	0.720637
samp. KLS81	[1675] BRISTOW J. W. (1984); [1678] ALLSOPP H. L.(1984) [GeoRem182]	ETENDEKA PROVINCE / SOUTHERN ETENDEKA PROVINCE - NAMIBIA / TAFELBERG FORMATION	-20.17	14.15	-20.17	14.15	LATITE, QUARTZ	130		95.7	211							0.72093	1.31395	0.718502
samp. KLS83	[1675] BRISTOW J. W. (1984); [1678] ALLSOPP H. L.(1984) [GeoRem182]	ETENDEKA PROVINCE / SOUTHERN ETENDEKA PROVINCE - NAMIBIA / TAFELBERG FORMATION	-20.17	14.15	-20.17	14.15	LATITE, QUARTZ	130		188	115							0.72935	4.73986	0.720592
samp. KLS84	[1675] BRISTOW J. W. (1984); [1678] ALLSOPP H. L.(1984) [GeoRem182]	ETENDEKA PROVINCE / SOUTHERN ETENDEKA PROVINCE - NAMIBIA / TAFELBERG FORMATION	-20.17	14.15	-20.17	14.15	LATITE, QUARTZ	130		399	156							0.73378	7.41894	0.720072
samp. KLS98	[1675] BRISTOW J. W. (1984); [1790] ERLANK A. J. (1984)	ETENDEKA PROVINCE / SOUTHERN ETENDEKA PROVINCE - NAMIBIA / TAFELBERG FORMATION	-20.17	14.15	-20.17	14.15	BASALT	130		111	257							0.71558	1.25058	0.713269				18.62	15.66	38.97
samp. PAR-11	[2748] MILNER S. C. (1995)	ETENDEKA PROVINCE / SOUTHERN ETENDEKA PROVINCE - NAMIBIA / PARESIS COMPLEX	-20.43	16.28	-20.43	16.28	COMENDITE	130
samp. PAR-11	[2748] MILNER S. C. (1995)	ETENDEKA PROVINCE / SOUTHERN ETENDEKA PROVINCE - NAMIBIA / PARESIS COMPLEX	-20.43	16.28	-20.43	16.28	COMENDITE	130
samp. PAR-11	[2748] MILNER S. C. (1995)	ETENDEKA PROVINCE / SOUTHERN ETENDEKA PROVINCE - NAMIBIA / PARESIS COMPLEX	-20.43	16.28	-20.43	16.28	COMENDITE	130
samp. PAR-11	[2748] MILNER S. C. (1995)	ETENDEKA PROVINCE / SOUTHERN ETENDEKA PROVINCE - NAMIBIA / PARESIS COMPLEX	-20.43	16.28	-20.43	16.28	COMENDITE	130
samp. PAR-11	[2748] MILNER S. C. (1995)	ETENDEKA PROVINCE / SOUTHERN ETENDEKA PROVINCE - NAMIBIA / PARESIS COMPLEX	-20.43	16.28	-20.43	16.28	COMENDITE	130
samp. PAR-11	[2748] MILNER S. C. (1995)	ETENDEKA PROVINCE / SOUTHERN ETENDEKA PROVINCE - NAMIBIA / PARESIS COMPLEX	-20.43	16.28	-20.43	16.28	COMENDITE	130
samp. PAR-11	[2748] MILNER S. C. (1995)	ETENDEKA PROVINCE / SOUTHERN ETENDEKA PROVINCE - NAMIBIA / PARESIS COMPLEX	-20.43	16.28	-20.43	16.28	COMENDITE	130
samp. PAR-11	[2748] MILNER S. C. (1995)	ETENDEKA PROVINCE / SOUTHERN ETENDEKA PROVINCE - NAMIBIA / PARESIS COMPLEX	-20.43	16.28	-20.43	16.28	COMENDITE	130
samp. SM110	[1793] HARRIS C. (1990)	ETENDEKA PROVINCE / NORTHERN ETENDEKA PROVINCE - NAMIBIA / SARUSAS FORMATION	-18.4	12	-19.3	12.8	RHYOLITE	130		177	227
samp. SM112	[1793] HARRIS C. (1990)	ETENDEKA PROVINCE / NORTHERN ETENDEKA PROVINCE - NAMIBIA / SARUSAS FORMATION	-18.4	12	-19.3	12.8	RHYOLITE	130		156	188
samp. SM115	[1793] HARRIS C. (1990)	ETENDEKA PROVINCE / NORTHERN ETENDEKA PROVINCE - NAMIBIA / SARUSAS FORMATION	-18.4	12	-19.3	12.8	RHYOLITE	130		140	346
samp. SM164	[1793] HARRIS C. (1990)	ETENDEKA PROVINCE / SOUTHERN ETENDEKA PROVINCE - NAMIBIA / TAFELBERG FORMATION	-20.17	14.15	-20.17	14.15	RHYOLITE	130		146	139
samp. SM168	[1793] HARRIS C. (1990)	ETENDEKA PROVINCE / SOUTHERN ETENDEKA PROVINCE - NAMIBIA / TAFELBERG FORMATION	-20.17	14.15	-20.17	14.15	RHYOLITE	130		176	167
samp. SM-179	[1797] STEWART K. (1996)	ETENDEKA PROVINCE / SOUTHERN ETENDEKA PROVINCE - NAMIBIA	-20.4433	13.43	-20.4433	13.43	RHYOLITE	130
samp. SM-212	[2748] MILNER S. C. (1995)	ETENDEKA PROVINCE / SOUTHERN ETENDEKA PROVINCE - NAMIBIA / SPRINGBOK QUARTZ LATITE	-17.5	15	-25	20	LATITE, QUARTZ	130		169.8	135.6							0.72574	3.62936	0.719034
samp. SM-212	[2748] MILNER S. C. (1995)	ETENDEKA PROVINCE / SOUTHERN ETENDEKA PROVINCE - NAMIBIA / SPRINGBOK QUARTZ LATITE	-17.5	15	-25	20	LATITE, QUARTZ	130		160.1	151.1							0.72459	3.07065	0.718916
samp. SM222F	[4639] EWART A. (1998)	ETENDEKA PROVINCE / SOUTHERN ETENDEKA PROVINCE - NAMIBIA / SPRINGBOK QUARTZ LATITE	-17.5	15	-25	20	LATITE, QUARTZ	130		172	163							0.725704	3.05838	0.720053
samp. VB32	[10395] THOMPSON R. N. (2007)	ETENDEKA PROVINCE / SOUTHERN ETENDEKA PROVINCE - NAMIBIA / SPITZKOPPE COMPLEX	-21.83	15.13	-21.83	15.13	PICRITE	130										0.70772			0.51267			19.79	15.711	38.95
PARANA
samp. MR8967	[1698] HAWKESWORTH C. J. (1992)	PARANA / NORTHERN PARANA PROVINCE	-22.1	-42.3	-23.3	-44.5	BASALT	130	14.22	26	470							0.70548	0.160018	0.705184	0.51266
samp. MR8974	[1698] HAWKESWORTH C. J. (1992)	PARANA / NORTHERN PARANA PROVINCE	-22.1	-42.3	-23.3	-44.5	BASALT	130	13.15	46	874							0.70544	0.152243	0.705159	0.51271
samp. MR8981	[1698] HAWKESWORTH C. J. (1992)	PARANA / NORTHERN PARANA PROVINCE	-22.1	-42.3	-23.3	-44.5	BASALT	130	11.88	62	1041							0.70525	0.172276	0.704932	0.51266
samp. S-309	[2870] SECCO L. (1988)	PARANA / SOUTHERN PARANA PROVINCE	-20	-45	-35	-60	BASALT, TRANSITIONAL	130	10.19
samp. 93SOB182	[2422] GIBSON S. A. (1999)	PARANA / SOUTHERN PARANA PROVINCE / PONTA GROSSA ALKALINE IGNEOUS PROVINCE	-25.2	-49.1	-25.7	-49.3	BASANITE	130	10.1	82	1530	82.7	50.9	7.5		11.46	1.79	0.70587	0.155036	0.705584	0.51252	0.08869	0.512445
samp. RS20	[1827] HUGHES S. S. (1986); [1832] FODOR R. V. (1985); [2465] FODOR R. V. (1985)	PARANA / SOUTHERN PARANA PROVINCE	-27	-50	-30	-53	BASALT	130	9.6	19	120	9.2	15	3.3		2.3	0.4	0.70759	0.458094	0.706744
samp. RS26	[2465] FODOR R. V. (1985); [1827] HUGHES S. S. (1986)	PARANA / SOUTHERN PARANA PROVINCE	-27	-50	-30	-53	BASALT	130	9.4	22	290	15.8	25	3.9		3.7	0.7
samp. BU652	[2654] PICCIRILLO E. M. (1989); [2949] IACUMIN P. (1991)	PARANA / SOUTHERN PARANA PROVINCE	-32.595	-56.513	-32.595	-56.513	THOLEIITE	130	8.83	16	196	14									0.51251
samp. GB20A	[2581] BELLIENI G. (1983); [1669] MANTOVANI M. S. M. (1985); [2952] HAWKESWORTH C. J. (1986); [11626] GARLAND F. E. (1996)	PARANA / SOUTHERN PARANA PROVINCE / GRAMADO FORMATION	-28.36	-49.6	-28.36	-49.6	ANDESITE, THOLEIITIC	130	8.72	17	193	9	10.6	2.58		1.8	0.36	0.70924	0.254885	0.708769	0.512413	0.146503	0.512288	18.299	15.602	38.566
samp. GB20A	[2581] BELLIENI G. (1983); [1669] MANTOVANI M. S. M. (1985); [2952] HAWKESWORTH C. J. (1986); [11626] GARLAND F. E. (1996)	PARANA / SOUTHERN PARANA PROVINCE / GRAMADO FORMATION	-28.36	-49.6	-28.36	-49.6	ANDESITE, THOLEIITIC	130	8.72	17	193	9	10.6	2.58		1.8	0.36	0.70924	0.254885	0.708769	0.512413	0.146503	0.512288	18.299	15.602	38.566
samp. IT4B	[2473] COMIN-CHIARAMONTI P. (1983)	PARANA / NORTHERN PARANA PROVINCE	-22.45	-43.85	-22.45	-43.85	BASALT	130	8.68	64	1441
samp. GB20A	[2581] BELLIENI G. (1983); [1669] MANTOVANI M. S. M. (1985); [2952] HAWKESWORTH C. J. (1986); [11626] GARLAND F. E. (1996)	PARANA / SOUTHERN PARANA PROVINCE / GRAMADO FORMATION	-28.36	-49.6	-28.36	-49.6	ANDESITE, THOLEIITIC	130	8.53	15	188	9	10.6	2.8		1.8	0.36	0.7088	0.23087	0.708373	0.512413	0.158995	0.512278	18.299	15.602	38.566
samp. GB20A	[2581] BELLIENI G. (1983); [1669] MANTOVANI M. S. M. (1985); [2952] HAWKESWORTH C. J. (1986); [11626] GARLAND F. E. (1996)	PARANA / SOUTHERN PARANA PROVINCE / GRAMADO FORMATION	-28.36	-49.6	-28.36	-49.6	ANDESITE, THOLEIITIC	130	8.42	25	191	13	10.6	2.58		1.8	0.36	0.70924	0.378755	0.70854	0.512413	0.146503	0.512288	18.299	15.602	38.566
samp. GB5	[2466] BELLIENI G. (1984)	PARANA / SOUTHERN PARANA PROVINCE / GRAMADO FORMATION	-28.36	-49.6	-28.36	-49.6	THOLEIITE	130	8.42	25	191	13
samp. B339	[2654] PICCIRILLO E. M. (1989); [2872] CORDANI U. G. (1988)	PARANA / SOUTHERN PARANA PROVINCE	-29.472	-51.353	-29.472	-51.353	THOLEIITE	130	8.04	27	225	10									0.51241
samp. B339	[2654] PICCIRILLO E. M. (1989); [2872] CORDANI U. G. (1988)	PARANA / SOUTHERN PARANA PROVINCE	-29.472	-51.353	-29.472	-51.353	THOLEIITE	130	8.04	27	225	10									0.51241
samp. DUP-30	[1668] PEATE D. W. (1996)	PARANA / SOUTHERN PARANA PROVINCE / GRAMADO FORMATION	-28.08	-49.62	-28.08	-49.62	BASALT	130	7.99	10	216	10.6	12.8	3.18	3.39	2.04		0.707781	0.133948	0.707534	0.512415	0.149537	0.512288	18.589	15.639	38.761
samp. GB15	[2466] BELLIENI G. (1984)	PARANA / SOUTHERN PARANA PROVINCE / GRAMADO FORMATION	-28.36	-49.6	-28.36	-49.6	THOLEIITE	130	7.91	20	208	11
samp. GB40B	[2581] BELLIENI G. (1983)	PARANA / SOUTHERN PARANA PROVINCE / GRAMADO FORMATION	-28.36	-49.6	-28.36	-49.6	ANDESITE, THOLEIITIC	130	7.91	20	208	11
samp. EV01	[1832] FODOR R. V. (1985); [2465] FODOR R. V. (1985); [1827] HUGHES S. S. (1986)	PARANA / SOUTHERN PARANA PROVINCE	-27	-50	-30	-53	BASALT	130	7.9	26	238	13	16	3.4		3.3	0.7	0.7101	0.316144	0.709516
samp. SB-339	[13527] MARQUES L. S. (1989); [12771] MARQUES L. S. (1999)	PARANA / SOUTHERN PARANA PROVINCE	-29.472	-51.353	-29.472	-51.353	THOLEIITE	130	7.84	27	225	14	14	3.3	4.59	2.9	0.62				0.51241	0.141879	0.512289	18.638	15.669	38.943	8.6674	0.0628619	41.892	4.83328	18.4614	15.6678	38.9044
samp. GB16AB	[2581] BELLIENI G. (1983)	PARANA / SOUTHERN PARANA PROVINCE / GRAMADO FORMATION	-28.36	-49.6	-28.36	-49.6	ANDESITE, THOLEIITIC	130	7.83	41	264	14
samp. GB40BB	[1669] MANTOVANI M. S. M. (1985); [2952] HAWKESWORTH C. J. (1986); [11626] GARLAND F. E. (1996)	PARANA / SOUTHERN PARANA PROVINCE / GRAMADO FORMATION	-28.36	-49.6	-28.36	-49.6	BASALT	130	7.81	13	208	10	12.9	3.05		2.3	0.51	0.70779	0.18083	0.707456	0.512389	0.142312	0.512268	18.523	15.631	38.655
samp. GB40BB	[1669] MANTOVANI M. S. M. (1985); [2952] HAWKESWORTH C. J. (1986); [11626] GARLAND F. E. (1996)	PARANA / SOUTHERN PARANA PROVINCE / GRAMADO FORMATION	-28.36	-49.6	-28.36	-49.6	BASALT	130	7.81	13	208	10	12.9	3.05		2.3	0.51	0.70779	0.18083	0.707456	0.512389	0.142312	0.512268	18.523	15.631	38.655
samp. GB-06	[14432] MINCATO R. L. (2000)	PARANA / SOUTHERN PARANA PROVINCE / GRAMADO FORMATION	-28.4333	-49.4842	-28.4333	-49.4842	BASALT, THOLEIITIC	130	7.79	11	185	8.16	9	2.47		1.82
samp. GB16A	[2581] BELLIENI G. (1983)	PARANA / SOUTHERN PARANA PROVINCE / GRAMADO FORMATION	-28.36	-49.6	-28.36	-49.6	ANDESITE, THOLEIITIC	130	7.79	43	271	11
samp. GB40BB	[1669] MANTOVANI M. S. M. (1985); [2952] HAWKESWORTH C. J. (1986); [11626] GARLAND F. E. (1996)	PARANA / SOUTHERN PARANA PROVINCE / GRAMADO FORMATION	-28.36	-49.6	-28.36	-49.6	BASALT	130	7.73	9	199	10	12.9	3.2		2.3	0.51	0.70761	0.13085	0.707368	0.512389	0.149311	0.512262	18.523	15.631	38.655
samp. SB-342	[13527] MARQUES L. S. (1989)	PARANA / SOUTHERN PARANA PROVINCE	-29.356	-51.389	-29.356	-51.389	BASALT	130	7.63	24	157	14.8	19	4		2.8	0.59
samp. 92-U7	[12773] TURNER SIMON P. (1999)	PARANA / SOUTHERN PARANA PROVINCE / GRAMADO FORMATION	-31.67	-55.88	-32.3	-56.25	BASALT	130	7.63	13	188				4	2		0.709083	0.200093	0.708713	0.512263
samp. MO2	[2465] FODOR R. V. (1985); [1832] FODOR R. V. (1985); [1827] HUGHES S. S. (1986)	PARANA / SOUTHERN PARANA PROVINCE	-27	-50	-30	-53	BASALT	130	7.59	43	200	12	17	3.9		3.7	1.1	0.71427	0.62245	0.71312
samp. B1094	[2871] PICCIRILLO E. M. (1988)	PARANA / NORTHERN PARANA PROVINCE	-22.1	-42.3	-23.3	-44.5	TEPHRITE	130	7.49	97	1041	66
samp. B1098	[2871] PICCIRILLO E. M. (1988)	PARANA / NORTHERN PARANA PROVINCE	-22.1	-42.3	-23.3	-44.5	BASANITE	130	7.48	29	1139	67
samp. 50-610	[12773] TURNER SIMON P. (1999)	PARANA / SOUTHERN PARANA PROVINCE / GRAMADO FORMATION	-32.73	-57.75	-32.73	-57.75	ANDESITE, BASALTIC	130	7.43	32	227				9	1
samp. 410-24	[12773] TURNER SIMON P. (1999)	PARANA / SOUTHERN PARANA PROVINCE / GRAMADO FORMATION	-30.67	-56.47	-30.67	-56.47	BASALT	130	7.4	31	332				7	3
samp. B3006P	[2652] PETRINI R. (1987)	PARANA / SOUTHERN PARANA PROVINCE	-25.43	-55.117	-25.43	-55.117	THOLEIITE	130	7.33	14	163	12						0.7052	0.24844	0.704741
samp. GC-06	[14432] MINCATO R. L. (2000)	PARANA / SOUTHERN PARANA PROVINCE / GRAMADO FORMATION	-27.2798	-52.6921	-27.2798	-52.6921	BASALT, THOLEIITIC	130	7.28	24	164
samp. SV-02	[14432] MINCATO R. L. (2000)	PARANA / SOUTHERN PARANA PROVINCE / GRAMADO FORMATION	-29.3864	-51.3623	-29.3864	-51.3623	BASALT, THOLEIITIC	130	7.27	15	258
samp. GB3A	[2466] BELLIENI G. (1984)	PARANA / SOUTHERN PARANA PROVINCE / GRAMADO FORMATION	-28.36	-49.6	-28.36	-49.6	THOLEIITE	130	7.27	36	307	14
samp. T8	[1669] MANTOVANI M. S. M. (1985)	PARANA / SOUTHERN PARANA PROVINCE / TURVO-BOM JESUS SEQUENCE	-28.71	-49.85	-28.71	-49.85	BASALT	130	7.21	15	157	12	13	3.4		2.5	0.7
samp. SP-08	[14432] MINCATO R. L. (2000)	PARANA / SOUTHERN PARANA PROVINCE / GRAMADO FORMATION	-26.0083	-51.6679	-26.0083	-51.6679	BASALT, TRANSITIONAL	130	7.19	14	162
samp. BM1/2B	[2581] BELLIENI G. (1983)	PARANA / SOUTHERN PARANA PROVINCE / BARRA DO OURO-MORRINHOS SERIES	-29.5	-50.3	-29.5	-50.3	ANDESITE, THOLEIITIC	130	7.16	22	281	14
samp. BRA5CA	[2654] PICCIRILLO E. M. (1989); [2949] IACUMIN P. (1991)	PARANA / SOUTHERN PARANA PROVINCE	-28.78	-49.89	-28.78	-49.89	THOLEIITE	130	7.14	23	207	11									0.5124
samp. B1095	[2871] PICCIRILLO E. M. (1988)	PARANA / NORTHERN PARANA PROVINCE	-22.1	-42.3	-23.3	-44.5	TEPHRITE	130	7.12	101	1565	72
samp. 3006	[13527] MARQUES L. S. (1989)	PARANA / SOUTHERN PARANA PROVINCE	-25.43	-55.117	-25.43	-55.117	BASALT	130	7.12	14	163	5.5		3.1		1	0.2
samp. 6	[4636] BELLIENI G. (1986)	PARANA / SOUTHERN PARANA PROVINCE	-25	-49	-26	-53	THOLEIITE	130	7.07	15	164	9
samp. RA5CA	[2581] BELLIENI G. (1983)	PARANA / SOUTHERN PARANA PROVINCE / ESMERALDA BASALT	-28.78	-49.89	-28.78	-49.89	ANDESITE, THOLEIITIC	130	7.05	35	207	11
samp. 3005	[13527] MARQUES L. S. (1989)	PARANA / SOUTHERN PARANA PROVINCE	-25.43	-55.117	-25.43	-55.117	BASALT	130	7.01	16	164	6	10.1	3.5		1.2	0.27
samp. 92-U2	[12773] TURNER SIMON P. (1999)	PARANA / SOUTHERN PARANA PROVINCE / GRAMADO FORMATION	-31.67	-55.88	-32.3	-56.25	BASALT	130	7	15	205				7	2		0.709913	0.211747	0.709522	0.512335
samp. SB-341	[13527] MARQUES L. S. (1989)	PARANA / SOUTHERN PARANA PROVINCE	-29.371	-51.378	-29.371	-51.378	BASALT	130	6.99	25	236	17.4	21	4.1		3.3	0.58
samp. DGB-43	[1668] PEATE D. W. (1996)	PARANA / SOUTHERN PARANA PROVINCE / GRAMADO FORMATION	-28.36	-49.6	-28.36	-49.6	BASALT	130	6.98	19	266
samp. LS-601	[13527] MARQUES L. S. (1989)	PARANA / SOUTHERN PARANA PROVINCE	-29.315	-52.103	-29.315	-52.103	BASALT	130	6.97	26	221	14.2		3.9		2.9	0.74
samp. GB17A	[2581] BELLIENI G. (1983)	PARANA / SOUTHERN PARANA PROVINCE / GRAMADO FORMATION	-28.36	-49.6	-28.36	-49.6	ANDESITE, THOLEIITIC	130	6.96	26	343	17
samp. RS20	[2465] FODOR R. V. (1985); [1832] FODOR R. V. (1985); [1827] HUGHES S. S. (1986)	PARANA / SOUTHERN PARANA PROVINCE	-27	-50	-30	-53	BASALT	130	6.94	12	152	8	15	3.3		2.3	0.4	0.70759	0.228412	0.707168
samp. MO2	[1827] HUGHES S. S. (1986); [1832] FODOR R. V. (1985); [2465] FODOR R. V. (1985)	PARANA / SOUTHERN PARANA PROVINCE	-27	-50	-30	-53	BASALT	130	6.9	40	110	14.6	17	3.9		3.7	1.1	0.71427	1.05277	0.712325
samp. GB-04	[14432] MINCATO R. L. (2000)	PARANA / SOUTHERN PARANA PROVINCE / GRAMADO FORMATION	-28.4333	-49.4842	-28.4333	-49.4842	BASALT, THOLEIITIC	130	6.85	27	323	11.5	12	3.1		2.49
samp. 210-203	[12773] TURNER SIMON P. (1999)	PARANA / SOUTHERN PARANA PROVINCE / GRAMADO FORMATION	-31	-56.53	-31	-56.53	BASALT	130	6.83	29	209				5	1
samp. MO1	[1827] HUGHES S. S. (1986); [2465] FODOR R. V. (1985)	PARANA / SOUTHERN PARANA PROVINCE	-27	-50	-30	-53	BASALT	130	6.82	32	206	18	23	3.8		3.7	1
samp. G-402	[2465] FODOR R. V. (1985); [1827] HUGHES S. S. (1986)	PARANA / SOUTHERN PARANA PROVINCE	-27	-50	-30	-53	BASALT	130	6.81	12	177	8	8	3.3		2.2	0.9
samp. BU650	[2654] PICCIRILLO E. M. (1989)	PARANA / SOUTHERN PARANA PROVINCE	-32.649	-56.548	-32.649	-56.548	BASALT	130	6.79	13	190	13
samp. CP-04	[14432] MINCATO R. L. (2000)	PARANA / SOUTHERN PARANA PROVINCE / GRAMADO FORMATION	-29.3501	-51.1467	-29.3501	-51.1467	BASALT, ANDESITIC	130	6.77	39	224
samp. BBM7C	[2654] PICCIRILLO E. M. (1989); [2949] IACUMIN P. (1991); [2872] CORDANI U. G. (1988)	PARANA / SOUTHERN PARANA PROVINCE	-29.563	-50.184	-29.563	-50.184	BASALT, THOLEIITIC	130	6.76	25	240	79
samp. BBM7C	[2872] CORDANI U. G. (1988); [2949] IACUMIN P. (1991); [2654] PICCIRILLO E. M. (1989)	PARANA / SOUTHERN PARANA PROVINCE	-29.563	-50.184	-29.563	-50.184	BASALT, THOLEIITIC	130	6.76	25	240	79
samp. RS73	[2465] FODOR R. V. (1985); [1832] FODOR R. V. (1985); [1827] HUGHES S. S. (1986)	PARANA / SOUTHERN PARANA PROVINCE	-27	-50	-30	-53	BASALT	130	6.75	16	327	11	12	4.2		1.8	0.3	0.70663	0.141551	0.706368
samp. 502-936	[12774] TURNER SIMON P. (1999)	PARANA / SOUTHERN PARANA PROVINCE	-33.6	-53.45	-33.6	-53.45	BASALT	130	6.71	70.1	257	17.2	17.6	4.61	8	4	0.65	0.71705	0.789894	0.715591	0.512299	0.157659	0.512165	18.666	15.696	39.222	5.23706	0.0379827	33.302	6.35891	18.5593	15.6953	39.1912
samp. 410-718	[12773] TURNER SIMON P. (1999)	PARANA / SOUTHERN PARANA PROVINCE / PARANAPANEMA FORMATION	-30.67	-56.47	-30.67	-56.47	BASALT	130	6.7	17	346				7	2		0
samp. MV-11B	[1668] PEATE D. W. (1996)	PARANA / SOUTHERN PARANA PROVINCE / ESMERALDA BASALT	-29.26	-51.19	-29.26	-51.19	BASALT	130	6.61	30	187	10.8	16.4	4.07		2.45		0.70772	0.464159	0.706862	0.51248	0.149376	0.512353
samp. G-402	[2465] FODOR R. V. (1985); [1827] HUGHES S. S. (1986)	PARANA / SOUTHERN PARANA PROVINCE	-27	-50	-30	-53	BASALT	130	6.6	17	210	8.9	8	3.3		2.2	0.9
samp. MO1	[1827] HUGHES S. S. (1986); [2465] FODOR R. V. (1985)	PARANA / SOUTHERN PARANA PROVINCE	-27	-50	-30	-53	BASALT	130	6.6	34	220	15	23	3.8		3.7	1
samp. SB-340	[13527] MARQUES L. S. (1989)	PARANA / SOUTHERN PARANA PROVINCE	-29.45	-51.353	-29.45	-51.353	BASALT	130	6.59	31	210	15		4		2.9	0.48
samp. 92-U3	[12773] TURNER SIMON P. (1999)	PARANA / SOUTHERN PARANA PROVINCE / GRAMADO FORMATION	-31.67	-55.88	-32.3	-56.25	ANDESITE, BASALTIC	130	6.58	44	230				7	4
samp. 502-902	[12774] TURNER SIMON P. (1999)	PARANA / SOUTHERN PARANA PROVINCE	-33.6	-53.45	-33.6	-53.45	BASALT	130	6.57	26.7	84.1				10	6
samp. BM7C	[2581] BELLIENI G. (1983)	PARANA / SOUTHERN PARANA PROVINCE / BARRA DO OURO-MORRINHOS SERIES	-29.5	-50.3	-29.5	-50.3	ANDESITE, THOLEIITIC	130	6.57	37	240	19
samp. BU651	[2654] PICCIRILLO E. M. (1989); [2949] IACUMIN P. (1991)	PARANA / SOUTHERN PARANA PROVINCE	-32.64	-56.547	-32.64	-56.547	THOLEIITE	130	6.57	29	188	9
samp. CN-01	[14432] MINCATO R. L. (2000)	PARANA / SOUTHERN PARANA PROVINCE / GRAMADO FORMATION	-27.6	-51.4715	-27.6	-51.4715	BASALT, THOLEIITIC	130	6.56	21	232
samp. GB18AC	[2581] BELLIENI G. (1983); [1669] MANTOVANI M. S. M. (1985); [2952] HAWKESWORTH C. J. (1986)	PARANA / SOUTHERN PARANA PROVINCE / GRAMADO FORMATION	-28.36	-49.6	-28.36	-49.6	ANDESITE, THOLEIITIC	130	6.55	35	227	12	16.6	4		3.5	0.66				0.512302	0.145038	0.512179	18.068	15.624	38.323
samp. GB4	[2466] BELLIENI G. (1984)	PARANA / SOUTHERN PARANA PROVINCE / GRAMADO FORMATION	-28.36	-49.6	-28.36	-49.6	THOLEIITE	130	6.55	35	227	12
samp. RA6	[2466] BELLIENI G. (1984)	PARANA / SOUTHERN PARANA PROVINCE / ESMERALDA BASALT	-28.78	-49.89	-28.78	-49.89	THOLEIITE	130	6.52	35	211	11
samp. BM5	[2466] BELLIENI G. (1984)	PARANA / SOUTHERN PARANA PROVINCE / BARRA DO OURO-MORRINHOS SERIES	-29.5	-50.3	-29.5	-50.3	THOLEIITE	130	6.51	43	178	15
samp. MV1	[11626] GARLAND F. E. (1996); [4760] MANTOVANI M. S. M. (1988)	PARANA / SOUTHERN PARANA PROVINCE / SERRA GERAL FORMATION	-29.5	-53	-29.5	-53	BASALT	130	6.51	21	181	10.6	14.6	3.88		2.31	0.8	0.70752	0.335676	0.7069	0.51246	0.15996	0.512324
samp. MV-1	[1668] PEATE D. W. (1996)	PARANA / SOUTHERN PARANA PROVINCE / ESMERALDA BASALT	-29.26	-51.19	-29.26	-51.19	BASALT	130	6.51	21	181	10.6	14.6	3.88	1.44	2.32	0.8	0.70752	0.335676	0.7069	0.51246	0.15996	0.512324	18.553	15.606	38.643	35.4328	0.256983	106.179	2.99663	17.8312	15.6013	38.5455
samp. MR899	[1698] HAWKESWORTH C. J. (1992)	PARANA / SOUTHERN PARANA PROVINCE / PONTA GROSSA ALKALINE IGNEOUS PROVINCE	-23.3	-49.1	-25.7	-51.3	ANDESITE	130	6.51	20.6	309.4							0.70628	0.192608	0.705924	0.51239
samp. 93L104	[6404] KIRSTEIN L. A. (2000)	PARANA / SOUTHERN PARANA PROVINCE	-33	-53.5	-34	-54.5	BASALT	130	6.5	10	280	14.3	16.9	4.2		1.63		0.70872	0.103341	0.708529	0.51234	0.149587	0.512213
samp. B-418	[16286] ROCHA-JUNIOR E. R. V. (2012); [2871] PICCIRILLO E. M. (1988)	PARANA / SOUTHERN PARANA PROVINCE	-25.37	-50	-25.37	-54	BASALT, THOLEIITIC	130	6.5	10	152	4
samp. B-418	[16286] ROCHA-JUNIOR E. R. V. (2012); [2871] PICCIRILLO E. M. (1988)	PARANA / SOUTHERN PARANA PROVINCE	-25.37	-50	-25.37	-54	BASALT, THOLEIITIC	130	6.5	10	152	4
samp. EV01	[1832] FODOR R. V. (1985); [2465] FODOR R. V. (1985); [1827] HUGHES S. S. (1986)	PARANA / SOUTHERN PARANA PROVINCE	-27	-50	-30	-53	BASALT	130	6.5	33	260	14.9	16	3.4		3.3	0.7	0.7101	0.367307	0.709421
samp. EV01	[1832] FODOR R. V. (1985); [2465] FODOR R. V. (1985); [1827] HUGHES S. S. (1986)	PARANA / SOUTHERN PARANA PROVINCE	-27	-50	-30	-53	BASALT	130	6.5	33	260	13	16	3.4		3.3	0.7	0.7106	0.367325	0.709921
samp. GB18	[2466] BELLIENI G. (1984)	PARANA / SOUTHERN PARANA PROVINCE / GRAMADO FORMATION	-28.36	-49.6	-28.36	-49.6	THOLEIITE	130	6.5	50	268	11
samp. GB42AB	[2581] BELLIENI G. (1983)	PARANA / SOUTHERN PARANA PROVINCE / GRAMADO FORMATION	-28.36	-49.6	-28.36	-49.6	ANDESITE, THOLEIITIC	130	6.5	50	268	11
samp. 502-992	[12774] TURNER SIMON P. (1999)	PARANA / SOUTHERN PARANA PROVINCE	-33.6	-53.45	-33.6	-53.45	BASALT	130	6.49	50.5	299				3	4
samp. 93L27	[6404] KIRSTEIN L. A. (2000)	PARANA / SOUTHERN PARANA PROVINCE	-33	-53.5	-34	-54.5	BASALT	130	6.48	6	281
samp. B448	[2652] PETRINI R. (1987); [2949] IACUMIN P. (1991); [16286] ROCHA-JUNIOR E. R. V. (2012)	PARANA / SOUTHERN PARANA PROVINCE	-25.963	-51.604	-25.963	-51.604	THOLEIITE	130	6.48	9	154	11						0.70463	0.169036	0.704318	0.51274
samp. 502-845	[12774] TURNER SIMON P. (1999)	PARANA / SOUTHERN PARANA PROVINCE	-33.6	-53.45	-33.6	-53.45	BASALT	130	6.48	23.7	132				6	3		0
samp. B3064	[2652] PETRINI R. (1987); [16286] ROCHA-JUNIOR E. R. V. (2012)	PARANA / SOUTHERN PARANA PROVINCE	-27.444	-56.732	-27.444	-56.732	THOLEIITE	130	6.47	9	160	6						0.70494	0.162702	0.704639	0.51278
samp. B986	[2652] PETRINI R. (1987); [2949] IACUMIN P. (1991)	PARANA / NORTHERN PARANA PROVINCE	-22.402	-55.632	-22.402	-55.632	THOLEIITE	130	6.47	14	265	17						0.70592	0.152825	0.705638
samp. 93L93	[6404] KIRSTEIN L. A. (2000)	PARANA / SOUTHERN PARANA PROVINCE	-33	-53.5	-34	-54.5	ANDESITE, BASALTIC	130	6.47	10	286	19.4	21.1	4.56		3.31		0.7118	0.101203	0.711613	0.51213	0.130081	0.512019
samp. CB747	[11626] GARLAND F. E. (1996)	PARANA / NORTHERN PARANA PROVINCE / PARANAPANEMA FORMATION	-22.3033	-52.0394	-22.3033	-52.0394	BASALT	130	6.45	8	173	17	24	5.2		2.27	1.71	0.706322	0.133774	0.706075	0.512419	0.130414	0.512308
samp. GC-01	[14432] MINCATO R. L. (2000)	PARANA / SOUTHERN PARANA PROVINCE / GRAMADO FORMATION	-27.2798	-52.6921	-27.2798	-52.6921	BASALT, THOLEIITIC	130	6.44	18	207
samp. BM1A	[2466] BELLIENI G. (1984)	PARANA / SOUTHERN PARANA PROVINCE / BARRA DO OURO-MORRINHOS SERIES	-29.5	-50.3	-29.5	-50.3	THOLEIITE	130	6.42	26	361	18
samp. 92-U6	[12773] TURNER SIMON P. (1999)	PARANA / SOUTHERN PARANA PROVINCE / GRAMADO FORMATION	-31.67	-55.88	-32.3	-56.25	ANDESITE, BASALTIC	130	6.42	38	189				10	4
samp. TP-01	[14432] MINCATO R. L. (2000)	PARANA / SOUTHERN PARANA PROVINCE / PARANAPANEMA FORMATION	-25.5646	-53.5764	-25.5646	-53.5764	BASALT, TRANSITIONAL	130	6.41	18	342
samp. 210-129	[12773] TURNER SIMON P. (1999)	PARANA / SOUTHERN PARANA PROVINCE / GRAMADO FORMATION	-31	-56.53	-31	-56.53	BASALT	130	6.41	29	213				8	5
samp. 92-U12	[6404] KIRSTEIN L. A. (2000)	PARANA / SOUTHERN PARANA PROVINCE	-33	-53.5	-34	-54.5	BASALT	130	6.4	22	597	27.3	27.2	6.2		2.29	0.6	0.7048	0.106589	0.704603	0.51247	0.1372	0.512353
samp. 92-U12	[12774] TURNER SIMON P. (1999)	PARANA / SOUTHERN PARANA PROVINCE	-33.6	-53.5	-34.5	-55	BASALT	130	6.4	21.9	597	27.3	27.2	6.2	4	3	0.6	0.7048	0.106104	0.704604	0.512467	0.1372	0.51235	17.388	15.454	37.609	9.26253	0.0671782	47.8559	5.16661	17.1993	15.4528	37.5678
samp. B208	[2652] PETRINI R. (1987); [2949] IACUMIN P. (1991); [16286] ROCHA-JUNIOR E. R. V. (2012)	PARANA / SOUTHERN PARANA PROVINCE	-25.364	-51.314	-25.364	-51.314	THOLEIITE	130	6.39	11	194	10						0.7058	0.16402	0.705497	0.51264
samp. ES-66	[1668] PEATE D. W. (1996)	PARANA / SOUTHERN PARANA PROVINCE / ESMERALDA BASALT	-28.09	-51.15	-28.09	-51.15	BASALT	130	6.39	23	188	13.3	16.5	4.09		2.46	1.22	0.70739	0.353951	0.706736	0.512427	0.149201	0.5123
samp. JS-02	[14432] MINCATO R. L. (2000)	PARANA / SOUTHERN PARANA PROVINCE / GRAMADO FORMATION	-29.3602	-54.7623	-29.3602	-54.7623	BASALT, THOLEIITIC	130	6.39	80	215
samp. BM1/1C	[2581] BELLIENI G. (1983)	PARANA / SOUTHERN PARANA PROVINCE / BARRA DO OURO-MORRINHOS SERIES	-29.5	-50.3	-29.5	-50.3	ANDESITE, THOLEIITIC	130	6.38	27	416	17
samp. BGB258	[2581] BELLIENI G. (1983)	PARANA / SOUTHERN PARANA PROVINCE / GRAMADO FORMATION	-28.36	-49.6	-28.36	-49.6	ANDESITE, THOLEIITIC	130	6.38	36	199	15
samp. GB18AC	[2581] BELLIENI G. (1983); [1669] MANTOVANI M. S. M. (1985); [2952] HAWKESWORTH C. J. (1986)	PARANA / SOUTHERN PARANA PROVINCE / GRAMADO FORMATION	-28.36	-49.6	-28.36	-49.6	ANDESITE, THOLEIITIC	130	6.38	22	228	16	16.6	4		3.5	0.66	0.7092	0.279215	0.708684	0.512302	0.145038	0.512179	18.068	15.624	38.323
samp. GB18AC	[2581] BELLIENI G. (1983); [1669] MANTOVANI M. S. M. (1985); [2952] HAWKESWORTH C. J. (1986)	PARANA / SOUTHERN PARANA PROVINCE / GRAMADO FORMATION	-28.36	-49.6	-28.36	-49.6	ANDESITE, THOLEIITIC	130	6.38	22	228	16	16.6	3.85		3.5	0.66	0.70951	0.279223	0.708994	0.512302	0.1396	0.512183	18.068	15.624	38.323
samp. RS68	[2465] FODOR R. V. (1985); [1827] HUGHES S. S. (1986)	PARANA / SOUTHERN PARANA PROVINCE	-27	-50	-30	-53	BASALT	130	6.37	13	389	13	29	4.6		2.3	0.5
samp. IC-10	[14432] MINCATO R. L. (2000)	PARANA / SOUTHERN PARANA PROVINCE / PARANAPANEMA FORMATION	-25.5646	-53.5764	-25.5646	-53.5764	BASALT, TRANSITIONAL	130	6.36	19	344
samp. BV-06	[14432] MINCATO R. L. (2000)	PARANA / SOUTHERN PARANA PROVINCE / GRAMADO FORMATION	-29.0481	-51.5704	-29.0481	-51.5704	BASALT, ANDESITIC	130	6.36	39	220
samp. BV-02	[14432] MINCATO R. L. (2000)	PARANA / SOUTHERN PARANA PROVINCE / GRAMADO FORMATION	-29.0481	-51.5704	-29.0481	-51.5704	BASALT, ANDESITIC	130	6.35	25	260	17.6	17.2	4.1		3.38	0.57
samp. 418	[13527] MARQUES L. S. (1989)	PARANA / SOUTHERN PARANA PROVINCE	-25.733	-52.249	-25.733	-52.249	BASALT	130	6.34	10	152	4.4		2.3		0.85	0.27
samp. 448	[13527] MARQUES L. S. (1989)	PARANA / SOUTHERN PARANA PROVINCE	-25.963	-51.604	-25.963	-51.604	THOLEIITE	130	6.33	9	154	4.6		3.1	1.436	0.74	0.21				0.51274			18.413	15.617	38.528	9.29624	0.0674227	33.8498	3.64123	18.2236	15.6158	38.4971
samp. 502-875	[12774] TURNER SIMON P. (1999)	PARANA / SOUTHERN PARANA PROVINCE	-33.6	-53.45	-33.6	-53.45	BASALT	130	6.33	78.3	161				8	4
samp. BM3E	[2581] BELLIENI G. (1983)	PARANA / SOUTHERN PARANA PROVINCE / BARRA DO OURO-MORRINHOS SERIES	-29.5	-50.3	-29.5	-50.3	ANDESITE, THOLEIITIC	130	6.31	43	178	15
samp. 11	[4636] BELLIENI G. (1986)	PARANA / SOUTHERN PARANA PROVINCE	-25	-49	-26	-53	THOLEIITE, TRANSITIONAL	130	6.3	9	160	6
samp. 3064	[13527] MARQUES L. S. (1989)	PARANA / SOUTHERN PARANA PROVINCE	-27.444	-56.732	-27.444	-56.732	BASALT	130	6.3	9	160	4.4	10	3.4		0.99	0.19				0.51278	0.204649	0.512606
samp. GB-05	[14432] MINCATO R. L. (2000)	PARANA / SOUTHERN PARANA PROVINCE / GRAMADO FORMATION	-28.4333	-49.4842	-28.4333	-49.4842	BASALT, THOLEIITIC	130	6.3	25	203	13.63	12	3.49		2.99	0.65
samp. BU662	[2654] PICCIRILLO E. M. (1989); [2949] IACUMIN P. (1991)	PARANA / SOUTHERN PARANA PROVINCE	-31.003	-56.903	-31.003	-56.903	THOLEIITE	130	6.29	29	218	17
samp. 210-170	[12773] TURNER SIMON P. (1999)	PARANA / SOUTHERN PARANA PROVINCE / GRAMADO FORMATION	-31	-56.53	-31	-56.53	ANDESITE, BASALTIC	130	6.29	33	216				8	4
samp. RO57	[2867] MANTOVANI M. S. M. (1988); [4756] PEATE D. W. (1988)	PARANA / SOUTHERN PARANA PROVINCE	-24.6092	-52.2467	-24.6092	-52.2467	BASALT	130	6.28	10	267	17.5	23	5.31		2.48	0.66	0.70568	0.10834	0.70548
samp. TS-298	[13527] MARQUES L. S. (1989)	PARANA / SOUTHERN PARANA PROVINCE	-29.542	-50.717	-29.542	-50.717	BASALT	130	6.28	51	214	19.66	25	5.1		4.5	1	0
samp. MAR22	[7504] LUSTRINO M. (2005)	PARANA / SOUTHERN PARANA PROVINCE / VALLE CHICO IGNEOUS COMPLEX	-33.98	-54.58	-33.98	-54.58	BASALT	130	6.26	5	324	17	21	4.47	6.2	1.97	0.75	0.70623	0.0446426	0.706148	0.512352	0.128121	0.512243
samp. 208	[13527] MARQUES L. S. (1989)	PARANA / SOUTHERN PARANA PROVINCE	-25.345	-51.369	-25.345	-51.369	BASALT	130	6.24	11	194	10.1		3.4		1.9	0.38				0.51264
samp. 417	[13527] MARQUES L. S. (1989)	PARANA / SOUTHERN PARANA PROVINCE	-25.733	-52.249	-25.733	-52.249	BASALT	130	6.22	19	307	14	18	4		1.6	0.32
samp. B197	[2652] PETRINI R. (1987); [2949] IACUMIN P. (1991)	PARANA / NORTHERN PARANA PROVINCE	-23.491	-51.128	-23.491	-51.128	THOLEIITE	130	6.22	18	291	21						0.7059	0.178933	0.705569
samp. RA16CB	[2581] BELLIENI G. (1983)	PARANA / SOUTHERN PARANA PROVINCE / ESMERALDA BASALT	-28.78	-49.89	-28.78	-49.89	ANDESITE, THOLEIITIC	130	6.22	49	202	12
samp. MI-03	[14432] MINCATO R. L. (2000)	PARANA / SOUTHERN PARANA PROVINCE / GRAMADO FORMATION	-28.0546	-49.499	-28.0546	-49.499	BASALT, THOLEIITIC	130	6.22	20	174
samp. BV-05	[14432] MINCATO R. L. (2000)	PARANA / SOUTHERN PARANA PROVINCE / GRAMADO FORMATION	-29.0481	-51.5704	-29.0481	-51.5704	BASALT, ANDESITIC	130	6.22	38	253
samp. DAB-16	[1668] PEATE D. W. (1996)	PARANA / SOUTHERN PARANA PROVINCE / ESMERALDA BASALT	-27.9	-49.58	-27.9	-49.58	BASALT	130	6.21	16	176	9.2	14.3	4.01		1.9	1.05	0.706868	0.263002	0.706382	0.512617	0.168787	0.512473	18.693	15.62	38.657
samp. BM5AA	[2581] BELLIENI G. (1983)	PARANA / SOUTHERN PARANA PROVINCE / BARRA DO OURO-MORRINHOS SERIES	-29.5	-50.3	-29.5	-50.3	ANDESITE, THOLEIITIC	130	6.21
samp. RS73	[1827] HUGHES S. S. (1986); [1832] FODOR R. V. (1985); [2465] FODOR R. V. (1985)	PARANA / SOUTHERN PARANA PROVINCE	-27	-50	-30	-53	BASALT	130	6.2	24	470	16	12	4.2		1.8	0.3	0.70663	0.147725	0.706357
samp. SB-348	[13527] MARQUES L. S. (1989)	PARANA / SOUTHERN PARANA PROVINCE	-29.322	-51.428	-29.322	-51.428	BASALT	130	6.2	39	266	15.7	19	4.3		3.2	0.7
samp. TA6FA	[2581] BELLIENI G. (1983)	PARANA / SOUTHERN PARANA PROVINCE / ESMERALDA BASALT	-28.78	-49.89	-28.78	-49.89	ANDESITE, THOLEIITIC	130	6.2	31	290	16
samp. MV3	[11626] GARLAND F. E. (1996); [4760] MANTOVANI M. S. M. (1988)	PARANA / SOUTHERN PARANA PROVINCE / SERRA GERAL FORMATION	-29.5	-53	-29.5	-53	BASALT	130	6.19	25	238	30.6	29.9	6.52		4.65	0.7	0.71085	0.304007	0.710288	0.51223	0.131253	0.512118
samp. RS26	[2465] FODOR R. V. (1985); [1827] HUGHES S. S. (1986)	PARANA / SOUTHERN PARANA PROVINCE	-27	-50	-30	-53	BASALT	130	6.18	18	206	18	25	3.9		3.7	0.7
samp. B196	[2652] PETRINI R. (1987); [2949] IACUMIN P. (1991)	PARANA / NORTHERN PARANA PROVINCE	-23.355	-51.157	-23.355	-51.157	THOLEIITE	130	6.17	19	284	8						0.70583	0.193527	0.705472
samp. RS76	[1827] HUGHES S. S. (1986); [2465] FODOR R. V. (1985)	PARANA / SOUTHERN PARANA PROVINCE	-27	-50	-30	-53	BASALT	130	6.17	26	173	10	15	3.6		3.2	0.6
samp. LL-09	[14432] MINCATO R. L. (2000)	PARANA / NORTHERN PARANA PROVINCE / PARANAPANEMA FORMATION	-23.6538	-51.1078	-23.6538	-51.1078	BASALT, TRANSITIONAL	130	6.17	20	323	17.4	17	4.4		1.79
samp. B415	[2871] PICCIRILLO E. M. (1988)	PARANA / SOUTHERN PARANA PROVINCE	-25.37	-50	-25.37	-54	BASALT, TRANSITIONAL	130	6.16	22	281	24
samp. B981	[2652] PETRINI R. (1987)	PARANA / NORTHERN PARANA PROVINCE	-21.819	-54.579	-21.819	-54.579	THOLEIITE	130	6.16	14	257	19						0.70581	0.15758	0.705519
samp. DSM-06	[1668] PEATE D. W. (1996)	PARANA / SOUTHERN PARANA PROVINCE / ESMERALDA BASALT	-28.12	-49.46	-28.12	-49.46	BASALT	130	6.16	19	163	8.4	14.5	3.97		1.75	0.71	0.706611	0.337215	0.705988	0.512636	0.164799	0.512496	18.721	15.644	38.698
samp. DGB-70	[1668] PEATE D. W. (1996)	PARANA / SOUTHERN PARANA PROVINCE / ESMERALDA BASALT	-28.28	-49.71	-28.28	-49.71	BASALT	130	6.13	17	167							0.706416	0.294486	0.705872	0.512631			18.691	15.649	38.733
samp. RA15E	[2581] BELLIENI G. (1983)	PARANA / SOUTHERN PARANA PROVINCE / ESMERALDA BASALT	-28.78	-49.89	-28.78	-49.89	ANDESITE, THOLEIITIC	130	6.13	44	221	13
samp. BM1/1	[2581] BELLIENI G. (1983)	PARANA / SOUTHERN PARANA PROVINCE / BARRA DO OURO-MORRINHOS SERIES	-29.5	-50.3	-29.5	-50.3	ANDESITE, THOLEIITIC	130	6.11	25	408	19
samp. DSM-23	[1668] PEATE D. W. (1996)	PARANA / SOUTHERN PARANA PROVINCE / ESMERALDA BASALT	-28.12	-49.46	-28.12	-49.46	BASALT	130	6.11	19	170	8.2	14.1	3.94		1.73	0.66	0.706519	0.323326	0.705922	0.512681	0.168193	0.512538	18.694	15.648	38.692
samp. DSM-23	[14527] THIEDE D. S. (2010); [1668] PEATE D. W. (1996)	PARANA / SOUTHERN PARANA PROVINCE / ESMERALDA BASALT	-28.12	-49.46	-28.12	-49.46	BASALT	130	6.11	19	170	8.2	14.1	3.94		1.73	0.66							18.694	15.648	38.692
samp. DSM-23	[14527] THIEDE D. S. (2010); [1668] PEATE D. W. (1996)	PARANA / SOUTHERN PARANA PROVINCE / ESMERALDA BASALT	-28.12	-49.46	-28.12	-49.46	BASALT	130	6.11	19	170	8.2	14.1	3.94		1.73	0.66							18.694	15.648	38.692
samp. DSM-23	[14527] THIEDE D. S. (2010); [1668] PEATE D. W. (1996)	PARANA / SOUTHERN PARANA PROVINCE / ESMERALDA BASALT	-28.12	-49.46	-28.12	-49.46	BASALT	130	6.11	19	170	8.2	14.1	3.94		1.73	0.66							18.694	15.648	38.692
samp. DSM-23	[14527] THIEDE D. S. (2010); [1668] PEATE D. W. (1996)	PARANA / SOUTHERN PARANA PROVINCE / ESMERALDA BASALT	-28.12	-49.46	-28.12	-49.46	BASALT	130	6.11	19	170	8.2	14.1	3.94		1.73	0.66							18.694	15.648	38.692
samp. DSM-23	[14527] THIEDE D. S. (2010); [1668] PEATE D. W. (1996)	PARANA / SOUTHERN PARANA PROVINCE / ESMERALDA BASALT	-28.12	-49.46	-28.12	-49.46	BASALT	130	6.11	19	170	8.2	14.1	3.94		1.73	0.66							18.694	15.648	38.692
samp. DSM-23	[14527] THIEDE D. S. (2010); [1668] PEATE D. W. (1996)	PARANA / SOUTHERN PARANA PROVINCE / ESMERALDA BASALT	-28.12	-49.46	-28.12	-49.46	BASALT	130	6.11	19	170	8.2	14.1	3.94		1.73	0.66							18.694	15.648	38.692
samp. DSM-23	[14527] THIEDE D. S. (2010); [1668] PEATE D. W. (1996)	PARANA / SOUTHERN PARANA PROVINCE / ESMERALDA BASALT	-28.12	-49.46	-28.12	-49.46	BASALT	130	6.11	19	170	8.2	14.1	3.94		1.73	0.66							18.694	15.648	38.692
samp. DSM-23	[14527] THIEDE D. S. (2010); [1668] PEATE D. W. (1996)	PARANA / SOUTHERN PARANA PROVINCE / ESMERALDA BASALT	-28.12	-49.46	-28.12	-49.46	BASALT	130	6.11	19	170	8.2	14.1	3.94		1.73	0.66							18.694	15.648	38.692
samp. DSM-23	[14527] THIEDE D. S. (2010); [1668] PEATE D. W. (1996)	PARANA / SOUTHERN PARANA PROVINCE / ESMERALDA BASALT	-28.12	-49.46	-28.12	-49.46	BASALT	130	6.11	19	170	8.2	14.1	3.94		1.73	0.66							18.694	15.648	38.692
samp. DSM-23	[14527] THIEDE D. S. (2010); [1668] PEATE D. W. (1996)	PARANA / SOUTHERN PARANA PROVINCE / ESMERALDA BASALT	-28.12	-49.46	-28.12	-49.46	BASALT	130	6.11	19	170	8.2	14.1	3.94		1.73	0.66							18.694	15.648	38.692
samp. DSM-23	[14527] THIEDE D. S. (2010); [1668] PEATE D. W. (1996)	PARANA / SOUTHERN PARANA PROVINCE / ESMERALDA BASALT	-28.12	-49.46	-28.12	-49.46	BASALT	130	6.11	19	170	8.2	14.1	3.94		1.73	0.66							18.694	15.648	38.692
samp. DSM-23	[14527] THIEDE D. S. (2010); [1668] PEATE D. W. (1996)	PARANA / SOUTHERN PARANA PROVINCE / ESMERALDA BASALT	-28.12	-49.46	-28.12	-49.46	BASALT	130	6.11	19	170	8.2	14.1	3.94		1.73	0.66							18.694	15.648	38.692
samp. DSM-23	[14527] THIEDE D. S. (2010); [1668] PEATE D. W. (1996)	PARANA / SOUTHERN PARANA PROVINCE / ESMERALDA BASALT	-28.12	-49.46	-28.12	-49.46	BASALT	130	6.11	19	170	8.2	14.1	3.94		1.73	0.66							18.694	15.648	38.692
samp. DSM-23	[14527] THIEDE D. S. (2010); [1668] PEATE D. W. (1996)	PARANA / SOUTHERN PARANA PROVINCE / ESMERALDA BASALT	-28.12	-49.46	-28.12	-49.46	BASALT	130	6.11	19	170	8.2	14.1	3.94		1.73	0.66							18.694	15.648	38.692
samp. DSM-23	[14527] THIEDE D. S. (2010); [1668] PEATE D. W. (1996)	PARANA / SOUTHERN PARANA PROVINCE / ESMERALDA BASALT	-28.12	-49.46	-28.12	-49.46	BASALT	130	6.11	19	170	8.2	14.1	3.94		1.73	0.66							18.694	15.648	38.692
samp. DSM-23	[14527] THIEDE D. S. (2010); [1668] PEATE D. W. (1996)	PARANA / SOUTHERN PARANA PROVINCE / ESMERALDA BASALT	-28.12	-49.46	-28.12	-49.46	BASALT	130	6.11	19	170	8.2	14.1	3.94		1.73	0.66							18.694	15.648	38.692
samp. DSM-23	[14527] THIEDE D. S. (2010); [1668] PEATE D. W. (1996)	PARANA / SOUTHERN PARANA PROVINCE / ESMERALDA BASALT	-28.12	-49.46	-28.12	-49.46	BASALT	130	6.11	19	170	8.2	14.1	3.94		1.73	0.66							18.694	15.648	38.692
samp. DSM-23	[14527] THIEDE D. S. (2010); [1668] PEATE D. W. (1996)	PARANA / SOUTHERN PARANA PROVINCE / ESMERALDA BASALT	-28.12	-49.46	-28.12	-49.46	BASALT	130	6.11	19	170	8.2	14.1	3.94		1.73	0.66							18.694	15.648	38.692
samp. DSM-23	[14527] THIEDE D. S. (2010); [1668] PEATE D. W. (1996)	PARANA / SOUTHERN PARANA PROVINCE / ESMERALDA BASALT	-28.12	-49.46	-28.12	-49.46	BASALT	130	6.11	19	170	8.2	14.1	3.94		1.73	0.66							18.694	15.648	38.692
samp. DSM-23	[14527] THIEDE D. S. (2010); [1668] PEATE D. W. (1996)	PARANA / SOUTHERN PARANA PROVINCE / ESMERALDA BASALT	-28.12	-49.46	-28.12	-49.46	BASALT	130	6.11	19	170	8.2	14.1	3.94		1.73	0.66							18.694	15.648	38.692
samp. DSM-23	[14527] THIEDE D. S. (2010); [1668] PEATE D. W. (1996)	PARANA / SOUTHERN PARANA PROVINCE / ESMERALDA BASALT	-28.12	-49.46	-28.12	-49.46	BASALT	130	6.11	19	170	8.2	14.1	3.94		1.73	0.66							18.694	15.648	38.692
samp. DSM-23	[14527] THIEDE D. S. (2010); [1668] PEATE D. W. (1996)	PARANA / SOUTHERN PARANA PROVINCE / ESMERALDA BASALT	-28.12	-49.46	-28.12	-49.46	BASALT	130	6.11	19	170	8.2	14.1	3.94		1.73	0.66							18.694	15.648	38.692
samp. DSM-23	[14527] THIEDE D. S. (2010); [1668] PEATE D. W. (1996)	PARANA / SOUTHERN PARANA PROVINCE / ESMERALDA BASALT	-28.12	-49.46	-28.12	-49.46	BASALT	130	6.11	19	170	8.2	14.1	3.94		1.73	0.66							18.694	15.648	38.692
samp. DSM-23	[14527] THIEDE D. S. (2010); [1668] PEATE D. W. (1996)	PARANA / SOUTHERN PARANA PROVINCE / ESMERALDA BASALT	-28.12	-49.46	-28.12	-49.46	BASALT	130	6.11	19	170	8.2	14.1	3.94		1.73	0.66							18.694	15.648	38.692
samp. DSM-23	[14527] THIEDE D. S. (2010); [1668] PEATE D. W. (1996)	PARANA / SOUTHERN PARANA PROVINCE / ESMERALDA BASALT	-28.12	-49.46	-28.12	-49.46	BASALT	130	6.11	19	170	8.2	14.1	3.94		1.73	0.66							18.694	15.648	38.692
samp. DSM-23	[14527] THIEDE D. S. (2010); [1668] PEATE D. W. (1996)	PARANA / SOUTHERN PARANA PROVINCE / ESMERALDA BASALT	-28.12	-49.46	-28.12	-49.46	BASALT	130	6.11	19	170	8.2	14.1	3.94		1.73	0.66							18.694	15.648	38.692
samp. DSM-23	[14527] THIEDE D. S. (2010); [1668] PEATE D. W. (1996)	PARANA / SOUTHERN PARANA PROVINCE / ESMERALDA BASALT	-28.12	-49.46	-28.12	-49.46	BASALT	130	6.11	19	170	8.2	14.1	3.94		1.73	0.66							18.694	15.648	38.692
samp. DSM-23	[14527] THIEDE D. S. (2010); [1668] PEATE D. W. (1996)	PARANA / SOUTHERN PARANA PROVINCE / ESMERALDA BASALT	-28.12	-49.46	-28.12	-49.46	BASALT	130	6.11	19	170	8.2	14.1	3.94		1.73	0.66							18.694	15.648	38.692
samp. DSM-23	[14527] THIEDE D. S. (2010); [1668] PEATE D. W. (1996)	PARANA / SOUTHERN PARANA PROVINCE / ESMERALDA BASALT	-28.12	-49.46	-28.12	-49.46	BASALT	130	6.11	19	170	8.2	14.1	3.94		1.73	0.66							18.694	15.648	38.692
samp. DSM-23	[14527] THIEDE D. S. (2010); [1668] PEATE D. W. (1996)	PARANA / SOUTHERN PARANA PROVINCE / ESMERALDA BASALT	-28.12	-49.46	-28.12	-49.46	BASALT	130	6.11	19	170	8.2	14.1	3.94		1.73	0.66							18.694	15.648	38.692
samp. DSM-23	[14527] THIEDE D. S. (2010); [1668] PEATE D. W. (1996)	PARANA / SOUTHERN PARANA PROVINCE / ESMERALDA BASALT	-28.12	-49.46	-28.12	-49.46	BASALT	130	6.11	19	170	8.2	14.1	3.94		1.73	0.66							18.694	15.648	38.692
samp. DSM-23	[14527] THIEDE D. S. (2010); [1668] PEATE D. W. (1996)	PARANA / SOUTHERN PARANA PROVINCE / ESMERALDA BASALT	-28.12	-49.46	-28.12	-49.46	BASALT	130	6.11	19	170	8.2	14.1	3.94		1.73	0.66							18.694	15.648	38.692
samp. DSM-23	[14527] THIEDE D. S. (2010); [1668] PEATE D. W. (1996)	PARANA / SOUTHERN PARANA PROVINCE / ESMERALDA BASALT	-28.12	-49.46	-28.12	-49.46	BASALT	130	6.11	19	170	8.2	14.1	3.94		1.73	0.66							18.694	15.648	38.692
samp. DSM-23	[14527] THIEDE D. S. (2010); [1668] PEATE D. W. (1996)	PARANA / SOUTHERN PARANA PROVINCE / ESMERALDA BASALT	-28.12	-49.46	-28.12	-49.46	BASALT	130	6.11	19	170	8.2	14.1	3.94		1.73	0.66							18.694	15.648	38.692
samp. DSM-23	[14527] THIEDE D. S. (2010); [1668] PEATE D. W. (1996)	PARANA / SOUTHERN PARANA PROVINCE / ESMERALDA BASALT	-28.12	-49.46	-28.12	-49.46	BASALT	130	6.11	19	170	8.2	14.1	3.94		1.73	0.66							18.694	15.648	38.692
samp. DSM-23	[14527] THIEDE D. S. (2010); [1668] PEATE D. W. (1996)	PARANA / SOUTHERN PARANA PROVINCE / ESMERALDA BASALT	-28.12	-49.46	-28.12	-49.46	BASALT	130	6.11	19	170	8.2	14.1	3.94		1.73	0.66							18.694	15.648	38.692
samp. DSM-23	[14527] THIEDE D. S. (2010); [1668] PEATE D. W. (1996)	PARANA / SOUTHERN PARANA PROVINCE / ESMERALDA BASALT	-28.12	-49.46	-28.12	-49.46	BASALT	130	6.11	19	170	8.2	14.1	3.94		1.73	0.66							18.694	15.648	38.692
samp. RS68	[2465] FODOR R. V. (1985); [1827] HUGHES S. S. (1986)	PARANA / SOUTHERN PARANA PROVINCE	-27	-50	-30	-53	BASALT	130	6.1	19	470	18.5	29	4.6		2.3	0.5
samp. II-03	[14432] MINCATO R. L. (2000)	PARANA / SOUTHERN PARANA PROVINCE / PITANGA FORMATION	-27.1694	-53.7069	-27.1694	-53.7069	BASALT, ANDESITIC	130	6.1	32	340
samp. CN-14	[14432] MINCATO R. L. (2000)	PARANA / SOUTHERN PARANA PROVINCE / ESMERALDA BASALT	-27.6	-51.4715	-27.6	-51.4715	BASALT, ANDESITIC	130	6.1	20	205
samp. II-01	[14432] MINCATO R. L. (2000)	PARANA / SOUTHERN PARANA PROVINCE / PITANGA FORMATION	-27.1694	-53.7069	-27.1694	-53.7069	BASALT, ANDESITIC	130	6.09	27	376
samp. DUP-23	[1668] PEATE D. W. (1996)	PARANA / SOUTHERN PARANA PROVINCE / GRAMADO FORMATION	-28.14	-49.66	-28.14	-49.66	BASALT	130	6.09	20	165
samp. DSM-01	[1668] PEATE D. W. (1996)	PARANA / SOUTHERN PARANA PROVINCE / ESMERALDA BASALT	-28.12	-49.46	-28.12	-49.46	BASALT	130	6.09	18	163	8.6	14.3	4.02	2.87	1.81	0.61	0.70662	0.319467	0.70603	0.512608	0.169208	0.512464	18.71	15.661	38.733	13.6112	0.0987177	41.7331	3.06609	18.4327	15.6592	38.6944
samp. MV5	[4760] MANTOVANI M. S. M. (1988)	PARANA / SOUTHERN PARANA PROVINCE / SERRA GERAL FORMATION	-29.5	-53	-29.5	-53	ANDESITE	130	6.09	15	241	15.7	17.5	4.03		3.7	0.9
samp. BU648	[2652] PETRINI R. (1987); [2949] IACUMIN P. (1991)	PARANA / SOUTHERN PARANA PROVINCE	-32.757	-56.549	-32.757	-56.549	THOLEIITE	130	6.08	26	181	10						0.7092	0.415667	0.708432
samp. LS-602	[13527] MARQUES L. S. (1989)	PARANA / SOUTHERN PARANA PROVINCE	-29.261	-52.186	-29.261	-52.186	BASALT	130	6.07	35	232	17	21	4.3		3.5	0.72
samp. T16	[1669] MANTOVANI M. S. M. (1985)	PARANA / SOUTHERN PARANA PROVINCE / TURVO-BOM JESUS SEQUENCE	-28.71	-49.85	-28.71	-49.85	BASALT	130	6.07	31	188	15	17	4.3		3.1	0.8
samp. GB2AH	[1669] MANTOVANI M. S. M. (1985); [2952] HAWKESWORTH C. J. (1986)	PARANA / SOUTHERN PARANA PROVINCE / GRAMADO FORMATION	-28.36	-49.6	-28.36	-49.6	BASALT	130	6.07	35	237	22	22.2	4.7		4.3	0.6	0.71125	0.427422	0.71046	0.512193	0.127431	0.512085	18.269	15.617	38.541
samp. GB2AH	[1669] MANTOVANI M. S. M. (1985); [2952] HAWKESWORTH C. J. (1986)	PARANA / SOUTHERN PARANA PROVINCE / GRAMADO FORMATION	-28.36	-49.6	-28.36	-49.6	BASALT	130	6.07	35	237	22	22.2	4.73		4.3	0.6	0.71187	0.427448	0.71108	0.512193	0.128245	0.512084	18.269	15.617	38.541
samp. AN783	[4756] PEATE D. W. (1988); [2867] MANTOVANI M. S. M. (1988)	PARANA / NORTHERN PARANA PROVINCE	-23.8544	-53.8075	-23.8544	-53.8075	BASALT	130	6.06	14	346	16.4	22.1	4.63		2.09		0.70594	0.117048	0.705724
samp. 93L94	[6404] KIRSTEIN L. A. (2000)	PARANA / SOUTHERN PARANA PROVINCE	-33	-53.5	-34	-54.5	BASALT	130	6.06	41	284	13.3	16.9	3.89		2.03		0.70969	0.417769	0.708918
samp. 502-787	[12774] TURNER SIMON P. (1999)	PARANA / SOUTHERN PARANA PROVINCE	-33.6	-53.45	-33.6	-53.45	BASALT	130	6.05	30.9	94.3				8	8
samp. LS-02	[14432] MINCATO R. L. (2000)	PARANA / SOUTHERN PARANA PROVINCE / GRAMADO FORMATION	-29.3924	-52.042	-29.3924	-52.042	BASALT, THOLEIITIC	130	6.04	44	159	16.8	14.5	3.8		3.61	0.45
samp. 197	[13527] MARQUES L. S. (1989)	PARANA / NORTHERN PARANA PROVINCE	-23.491	-51.128	-23.491	-51.128	BASALT	130	6.03	18	291	15		4.3		2.03	0.32
samp. 501	[13527] MARQUES L. S. (1989); [12771] MARQUES L. S. (1999)	PARANA / SOUTHERN PARANA PROVINCE	-26.586	-51.081	-26.586	-51.081	THOLEIITE	130	6.03	28	163.1	12		3.9	3.52	2	0.43	0.707335	0.496678	0.706417				18.444	15.639	38.8	7.79988	0.05657	37.4874	4.80615	18.2851	15.638	38.7658
samp. 501	[13527] MARQUES L. S. (1989); [12771] MARQUES L. S. (1999)	PARANA / SOUTHERN PARANA PROVINCE	-26.586	-51.081	-26.586	-51.081	BASALT	130	6.03	28	180	12		3.9	3.52	2	0.43	0.707335	0.450046	0.706503				18.444	15.639	38.8	7.79988	0.05657	37.4874	4.80615	18.2851	15.638	38.7658
samp. IC-03	[14432] MINCATO R. L. (2000)	PARANA / SOUTHERN PARANA PROVINCE / PARANAPANEMA FORMATION	-25.5646	-53.5764	-25.5646	-53.5764	BASALT, TRANSITIONAL	130	6.02	7	384
samp. CS-585	[1668] PEATE D. W. (1996)	PARANA / SOUTHERN PARANA PROVINCE / ESMERALDA BASALT	-24.98	-51.94	-24.98	-51.94	BASALT	130	6	11	177
samp. RS76	[1827] HUGHES S. S. (1986); [2465] FODOR R. V. (1985)	PARANA / SOUTHERN PARANA PROVINCE	-27	-50	-30	-53	BASALT	130	6	35	130	11.4	15	3.6		3.2	0.6
samp. 196	[13527] MARQUES L. S. (1989)	PARANA / NORTHERN PARANA PROVINCE	-23.355	-51.157	-23.355	-51.157	BASALT	130	5.99	19	284	13	16	4.2		1.79	0.27
samp. DUP-19	[1668] PEATE D. W. (1996)	PARANA / SOUTHERN PARANA PROVINCE / GRAMADO FORMATION	-28.14	-49.66	-28.14	-49.66	BASALT	130	5.99	22	165							0.706654	0.385728	0.705941				18.705	15.628	38.651
samp. 210-455	[12773] TURNER SIMON P. (1999)	PARANA / SOUTHERN PARANA PROVINCE / GRAMADO FORMATION	-31	-56.53	-31	-56.53	ANDESITE, BASALTIC	130	5.99	28	223				7	3
samp. RA5F	[2581] BELLIENI G. (1983)	PARANA / SOUTHERN PARANA PROVINCE / ESMERALDA BASALT	-28.78	-49.89	-28.78	-49.89	ANDESITE, THOLEIITIC	130	5.98	35	214	12
samp. B416	[2871] PICCIRILLO E. M. (1988)	PARANA / SOUTHERN PARANA PROVINCE	-25.37	-50	-25.37	-54	BASALT, TRANSITIONAL	130	5.96	26	289	22
samp. B538	[2949] IACUMIN P. (1991); [2652] PETRINI R. (1987); [2872] CORDANI U. G. (1988)	PARANA / SOUTHERN PARANA PROVINCE	-25.369	-52.347	-25.369	-52.347	THOLEIITE	130	5.96	14	309	19						0.70591	0.131063	0.705668	0.51241
samp. GB57D	[1669] MANTOVANI M. S. M. (1985)	PARANA / SOUTHERN PARANA PROVINCE / GRAMADO FORMATION	-28.36	-49.6	-28.36	-49.6	BASALT	130	5.95	10	254	17		4.5		3.4	1	0.7074	0.113904	0.70719
samp. LL-08	[14432] MINCATO R. L. (2000)	PARANA / NORTHERN PARANA PROVINCE / PARANAPANEMA FORMATION	-23.6538	-51.1078	-23.6538	-51.1078	BASALT, TRANSITIONAL	130	5.93	16	319
samp. GB-29	[14432] MINCATO R. L. (2000)	PARANA / SOUTHERN PARANA PROVINCE / GRAMADO FORMATION	-28.4333	-49.4842	-28.4333	-49.4842	BASALT, ANDESITIC	130	5.93	39	204	15.8	17	4.2		3.22	1.01
samp. CS-657	[4756] PEATE D. W. (1988); [2867] MANTOVANI M. S. M. (1988); [1797] STEWART K. (1996)	PARANA / SOUTHERN PARANA PROVINCE / ESMERALDA BASALT	-24.9806	-51.9431	-24.9806	-51.9431	BASALT	130	5.9	20	178
samp. B983	[2652] PETRINI R. (1987); [2949] IACUMIN P. (1991)	PARANA / NORTHERN PARANA PROVINCE	-22.038	-54.714	-22.038	-54.714	THOLEIITE	130	5.9	9	270	17						0.70587	0.0964246	0.705692
samp. G-648	[2465] FODOR R. V. (1985); [1827] HUGHES S. S. (1986)	PARANA / SOUTHERN PARANA PROVINCE	-27	-50	-30	-53	BASALT	130	5.9	18	120	23.7	21	7.3		4	0.7
samp. B988	[2652] PETRINI R. (1987); [2949] IACUMIN P. (1991)s	PARANA / NORTHERN PARANA PROVINCE	-22.401	-55.631	-22.401	-55.631	THOLEIITE	130	5.89	15	258	19						0.70587	0.168182	0.705559
samp. CS-615	[1668] PEATE D. W. (1996)	PARANA / SOUTHERN PARANA PROVINCE / ESMERALDA BASALT	-24.98	-51.94	-24.98	-51.94	BASALT	130	5.89	30	155
samp. G-648	[2465] FODOR R. V. (1985); [1827] HUGHES S. S. (1986)	PARANA / SOUTHERN PARANA PROVINCE	-27	-50	-30	-53	BASALT	130	5.87	25	174	23	21	7.3		4	0.7
samp. RA17DA	[2581] BELLIENI G. (1983)	PARANA / SOUTHERN PARANA PROVINCE / ESMERALDA BASALT	-28.78	-49.89	-28.78	-49.89	ANDESITE, THOLEIITIC	130	5.87
samp. MV2	[4760] MANTOVANI M. S. M. (1988)	PARANA / SOUTHERN PARANA PROVINCE / SERRA GERAL FORMATION	-29.5	-53	-29.5	-53	BASALT	130	5.87	31	169	16.1	20	4.29		3.69	1
samp. 12	[4636] BELLIENI G. (1986)	PARANA / SOUTHERN PARANA PROVINCE	-25	-49	-26	-53	THOLEIITE, TRANSITIONAL	130	5.86	20	274	17
samp. B505	[2652] PETRINI R. (1987); [2949] IACUMIN P. (1991)	PARANA / SOUTHERN PARANA PROVINCE	-26.669	-50.997	-26.669	-50.997	THOLEIITE	130	5.86	9	197	13						0.70662	0.132165	0.706376
samp. 502-1008	[12774] TURNER SIMON P. (1999)	PARANA / SOUTHERN PARANA PROVINCE	-33.6	-53.45	-33.6	-53.45	ANDESITE, BASALTIC	130	5.86	15.8	190	19.6	19.6	4.56	8	3	0.73	0.71214	0.240701	0.711695	0.512586	0.140036	0.512467	18.424	15.671	39.197	5.8587	0.0424913	24.8792	4.24653	18.3047	15.6702	39.1743
samp. GB25A	[2466] BELLIENI G. (1984)	PARANA / SOUTHERN PARANA PROVINCE / GRAMADO FORMATION	-28.36	-49.6	-28.36	-49.6	THOLEIITE	130	5.85	24	246	20
samp. GB57DA	[2581] BELLIENI G. (1983); [2952] HAWKESWORTH C. J. (1986)	PARANA / SOUTHERN PARANA PROVINCE / GRAMADO FORMATION	-28.36	-49.6	-28.36	-49.6	ANDESITE, THOLEIITIC	130	5.85	24	246	20	19.9	4.61				0.70755	0.282265	0.707028	0.51233	0.139437	0.512211	18.495	15.628	38.621
samp. DSM-20	[1668] PEATE D. W. (1996)	PARANA / SOUTHERN PARANA PROVINCE / ESMERALDA BASALT	-28.12	-49.46	-28.12	-49.46	BASALT	130	5.85	28	165	10.4	14.9	4.31	4.21	2.8	0.84	0.707356	0.49096	0.706449	0.512541	0.174109	0.512393	18.815	15.651	38.754	12.7974	0.0928155	44.0794	3.44441	18.5543	15.6493	38.7129
samp. CP-06	[14432] MINCATO R. L. (2000)	PARANA / SOUTHERN PARANA PROVINCE / GRAMADO FORMATION	-29.3501	-51.1467	-29.3501	-51.1467	BASALT, ANDESITIC	130	5.85	33	255
samp. B490	[2652] PETRINI R. (1987)	PARANA / SOUTHERN PARANA PROVINCE	-26.48	-51.15	-26.48	-51.15	THOLEIITE	130	5.84	15	181	25						0.70657	0.239746	0.706127	0.51241
samp. BP-06	[8775] SCHENATO F. (2003)	PARANA / SOUTHERN PARANA PROVINCE	-29.65	-51.18	-29.65	-51.18	BASALT, THOLEIITIC	130	5.83		181
samp. B414	[2871] PICCIRILLO E. M. (1988)	PARANA / SOUTHERN PARANA PROVINCE	-25.37	-50	-25.37	-54	BASALT, TRANSITIONAL	130	5.82	24	295	28
samp. RS60	[1827] HUGHES S. S. (1986); [2465] FODOR R. V. (1985); [1832] FODOR R. V. (1985)	PARANA / SOUTHERN PARANA PROVINCE	-27	-50	-30	-53	BASALT	130	5.82	17	177	17	21	4.6		3.5	1.2	0.70875	0.277912	0.708237
samp. IC-09	[14432] MINCATO R. L. (2000)	PARANA / SOUTHERN PARANA PROVINCE / PARANAPANEMA FORMATION	-25.5646	-53.5764	-25.5646	-53.5764	BASALT, TRANSITIONAL	130	5.8	11	328
samp. GB2A	[2466] BELLIENI G. (1984)	PARANA / SOUTHERN PARANA PROVINCE / GRAMADO FORMATION	-28.36	-49.6	-28.36	-49.6	THOLEIITE	130	5.78	40	259	13
samp. RA11	[2466] BELLIENI G. (1984)	PARANA / SOUTHERN PARANA PROVINCE / ESMERALDA BASALT	-28.78	-49.89	-28.78	-49.89	THOLEIITE	130	5.78	43	220	11
samp. DGB-11	[1668] PEATE D. W. (1996)	PARANA / SOUTHERN PARANA PROVINCE / GRAMADO FORMATION	-28.36	-49.6	-28.36	-49.6	BASALT	130	5.76	10	212
samp. CB1902	[2867] MANTOVANI M. S. M. (1988); [4756] PEATE D. W. (1988); [1797] STEWART K. (1996); [11626] GARLAND F. E. (1996)	PARANA / NORTHERN PARANA PROVINCE / SERRA GERAL FORMATION	-22.3033	-52.0393	-22.3033	-52.0393	BASALT	130	5.75	41	523	34.1	42.2	6.79		4.34	1.1	0.70662	0.22679	0.706201	0.512459	0.0968475	0.512377
samp. DSM-25	[1668] PEATE D. W. (1996)	PARANA / SOUTHERN PARANA PROVINCE / ESMERALDA BASALT	-28.12	-49.46	-28.12	-49.46	BASALT	130	5.75	29	235	14.6	21.1	5.2	4.57	3.1	0.66	0.706585	0.357001	0.705925	0.5126	0.148338	0.512474	18.618	15.616	38.596	9.21441	0.0668292	44.722	4.85348	18.4303	15.6148	38.5548
samp. SE-39	[1668] PEATE D. W. (1996)	PARANA / SOUTHERN PARANA PROVINCE / ESMERALDA BASALT	-27.14	-52.3	-27.14	-52.3	BASALT	130	5.74	16	203
samp. B603	[2652] PETRINI R. (1987)	PARANA / SOUTHERN PARANA PROVINCE	-29.108	-52.299	-29.108	-52.299	BASALT, ANDESITIC, THOLEIITIC	130	5.74	50	260	17						0.70911	0.556472	0.708082
samp. 983	[13527] MARQUES L. S. (1989); [12771] MARQUES L. S. (1999)	PARANA / NORTHERN PARANA PROVINCE	-22.038	-54.714	-22.038	-54.714	THOLEIITE	130	5.72	9	270	15		4.2	2.429	1.88	0.29							17.915	15.531	38.407	7.51703	0.0545186	50.3549	6.69878	17.7619	15.53	38.3623
samp. CS-702	[1668] PEATE D. W. (1996)	PARANA / SOUTHERN PARANA PROVINCE / ESMERALDA BASALT	-24.98	-51.94	-24.98	-51.94	BASALT	130	5.71	23	173
samp. GB571D	[2581] BELLIENI G. (1983)	PARANA / SOUTHERN PARANA PROVINCE / GRAMADO FORMATION	-28.36	-49.6	-28.36	-49.6	ANDESITE, THOLEIITIC	130	5.71
samp. 505	[13527] MARQUES L. S. (1989); [12771] MARQUES L. S. (1999)	PARANA / SOUTHERN PARANA PROVINCE	-26.669	-50.997	-26.669	-50.997	THOLEIITE	130	5.7	9	197	13	17	4	3.51	2.49	0.47							18.434	15.626	38.757	8.54209	0.0619531	46.7629	5.47441	18.26	15.6249	38.7143
samp. SE-102	[1668] PEATE D. W. (1996)	PARANA / SOUTHERN PARANA PROVINCE / ESMERALDA BASALT	-27.14	-52.3	-27.14	-52.3	BASALT	130	5.7	29	194
samp. GB16	[2466] BELLIENI G. (1984)	PARANA / SOUTHERN PARANA PROVINCE / GRAMADO FORMATION	-28.36	-49.6	-28.36	-49.6	THOLEIITE	130	5.69	22	206	10
samp. GB40B	[2581] BELLIENI G. (1983)	PARANA / SOUTHERN PARANA PROVINCE / GRAMADO FORMATION	-28.36	-49.6	-28.36	-49.6	ANDESITE, THOLEIITIC	130	5.69	22	206	10
samp. SE-120	[1668] PEATE D. W. (1996)	PARANA / SOUTHERN PARANA PROVINCE / ESMERALDA BASALT	-27.14	-52.3	-27.14	-52.3	BASALT	130	5.69	24	191
samp. SE-117	[1668] PEATE D. W. (1996)	PARANA / SOUTHERN PARANA PROVINCE / ESMERALDA BASALT	-27.14	-52.3	-27.14	-52.3	BASALT	130	5.69	27	190
samp. BRS43	[2652] PETRINI R. (1987); [2949] IACUMIN P. (1991)	PARANA / SOUTHERN PARANA PROVINCE	-28.478	-51.525	-28.478	-51.525	THOLEIITE	130	5.68	14	181	10						0.70639	0.223759	0.705977
samp. B987	[2652] PETRINI R. (1987); [2949] IACUMIN P. (1991)s	PARANA / NORTHERN PARANA PROVINCE	-22.402	-55.632	-22.402	-55.632	THOLEIITE	130	5.68	15	273	19						0.70596	0.158943	0.705666
samp. PG-04	[14432] MINCATO R. L. (2000)	PARANA / SOUTHERN PARANA PROVINCE / GRAMADO FORMATION	-25.3091	-51.2129	-25.3091	-51.2129	BASALT, ANDESITIC	130	5.68	27	239
samp. IC-06	[14432] MINCATO R. L. (2000)	PARANA / SOUTHERN PARANA PROVINCE / PARANAPANEMA FORMATION	-25.5646	-53.5764	-25.5646	-53.5764	BASALT, TRANSITIONAL	130	5.67	12	409
samp. B980	[2652] PETRINI R. (1987); [2949] IACUMIN P. (1991)	PARANA / NORTHERN PARANA PROVINCE	-21.593	-54.421	-21.593	-54.421	THOLEIITE	130	5.67	8	273	18						0.70587	0.0847688	0.705713	0.51242
samp. GB4A	[2581] BELLIENI G. (1983)	PARANA / SOUTHERN PARANA PROVINCE / GRAMADO FORMATION	-28.36	-49.6	-28.36	-49.6	ANDESITE, THOLEIITIC	130	5.67	47	240	20
samp. SE-51	[1668] PEATE D. W. (1996)	PARANA / SOUTHERN PARANA PROVINCE / ESMERALDA BASALT	-27.14	-52.3	-27.14	-52.3	BASALT	130	5.66	27	193
samp. GB11AE	[2581] BELLIENI G. (1983)	PARANA / SOUTHERN PARANA PROVINCE / GRAMADO FORMATION	-28.36	-49.6	-28.36	-49.6	ANDESITE, THOLEIITIC	130	5.66	40	259	13
samp. T5E	[16319] HARTMANN L. A. (2012)	PARANA / SOUTHERN PARANA PROVINCE	-29.34	-49.72	-29.35	-49.73	BASALT	130	5.65	58	234	23	24.3	5.2	9.8	5.7	1.5
samp. SV-08	[14432] MINCATO R. L. (2000)	PARANA / SOUTHERN PARANA PROVINCE / GRAMADO FORMATION	-29.3864	-51.3623	-29.3864	-51.3623	BASALT, ANDESITIC	130	5.63	38	300
samp. IS-01	[14432] MINCATO R. L. (2000)	PARANA / NORTHERN PARANA PROVINCE / PARANAPANEMA FORMATION	-20.3914	-51.3001	-20.3914	-51.3001	BASALT, LATITIC	130	5.62	42	342
samp. PH-328	[13527] MARQUES L. S. (1989)	PARANA / SOUTHERN PARANA PROVINCE	-29.417	-51.138	-29.417	-51.138	BASALT	130	5.61	29	242	22	23	5		4.3	0.73				0.51221	0.13085	0.512099
samp. GB37A	[2581] BELLIENI G. (1983)	PARANA / SOUTHERN PARANA PROVINCE / GRAMADO FORMATION	-28.36	-49.6	-28.36	-49.6	ANDESITE, THOLEIITIC	130	5.61	54	229	24
samp. RS-234	[1668] PEATE D. W. (1996)	PARANA / SOUTHERN PARANA PROVINCE / ESMERALDA BASALT	-25.7	-52.12	-25.7	-52.12	BASALT	130	5.6	26	184
samp. DUP-08	[1668] PEATE D. W. (1996)	PARANA / SOUTHERN PARANA PROVINCE / GRAMADO FORMATION	-28.14	-49.66	-28.14	-49.66	BASALT	130	5.6	28	287	20.4	25.7	5.42		5.24	1.7	0.709076	0.282307	0.708554	0.512349	0.12694	0.512241	18.904	15.67	38.864
samp. BV∑358	[13527] MARQUES L. S. (1989)	PARANA / SOUTHERN PARANA PROVINCE	-29.051	-51.561	-29.051	-51.561	BASALT	130	5.59	37	240	18.8	21	4.1		3.6	0.58	0
samp. TA14FA	[2581] BELLIENI G. (1983)	PARANA / SOUTHERN PARANA PROVINCE / ESMERALDA BASALT	-28.78	-49.89	-28.78	-49.89	ANDESITE, THOLEIITIC	130	5.59									0
samp. B979	[2652] PETRINI R. (1987); [2949] IACUMIN P. (1991)	PARANA / NORTHERN PARANA PROVINCE	-21.667	-54.118	-21.667	-54.118	THOLEIITE	130	5.59	20	212	23						0.70571	0.272895	0.705206
samp. 1	[4636] BELLIENI G. (1986)	PARANA / SOUTHERN PARANA PROVINCE	-25	-49	-26	-53	BASALT, TRANSITIONAL	130	5.58	24	408	18
samp. TP-02	[14432] MINCATO R. L. (2000)	PARANA / SOUTHERN PARANA PROVINCE / PARANAPANEMA FORMATION	-25.5646	-53.5764	-25.5646	-53.5764	BASALT, TRANSITIONAL	130	5.58	18	346
samp. GB37A	[2581] BELLIENI G. (1983)	PARANA / SOUTHERN PARANA PROVINCE / GRAMADO FORMATION	-28.36	-49.6	-28.36	-49.6	ANDESITE, THOLEIITIC	130	5.57	27	324	23
samp. AS-01	[14432] MINCATO R. L. (2000)	PARANA / NORTHERN PARANA PROVINCE / PARANAPANEMA FORMATION	-22.9074	-50.8111	-22.9074	-50.8111	BASALT, ANDESITIC	130	5.57	30	277
samp. LS.603	[13527] MARQUES L. S. (1989)	PARANA / SOUTHERN PARANA PROVINCE	-29.108	-52.299	-29.108	-52.299	BASALT	130	5.57	50	260	21.2		5.1		3.8	1
samp. B1111	[2871] PICCIRILLO E. M. (1988)	PARANA / NORTHERN PARANA PROVINCE	-22.1	-42.3	-23.3	-44.5	BASALT, ANDESITIC	130	5.56	108	619	44
samp. PR110	[1669] MANTOVANI M. S. M. (1985)	PARANA / SOUTHERN PARANA PROVINCE	-25.14	-52.5	-25.14	-52.5	BASALT	130	5.56	22	289	25	23	6.2		2.5	0.65	0.7559	0.221286	0.755491
samp. 93L95	[6404] KIRSTEIN L. A. (2000)	PARANA / SOUTHERN PARANA PROVINCE	-33	-53.5	-34	-54.5	BASALT	130	5.55	10	577	15.3	17.9	4.34		3.34	0.5	0.71032	0.0501559	0.710227	0.51221	0.145938	0.512086
samp. GB-15	[14432] MINCATO R. L. (2000)	PARANA / SOUTHERN PARANA PROVINCE / GRAMADO FORMATION	-28.4333	-49.4842	-28.4333	-49.4842	BASALT, ANDESITIC	130	5.55	13	306	18.3	16.3	4.6		3.31	1.17
samp. LL-10	[14432] MINCATO R. L. (2000)	PARANA / NORTHERN PARANA PROVINCE / PARANAPANEMA FORMATION	-23.6538	-51.1078	-23.6538	-51.1078	BASALT, THOLEIITIC	130	5.54	10	330
samp. CB954	[11626] GARLAND F. E. (1996)	PARANA / NORTHERN PARANA PROVINCE / PARANAPANEMA FORMATION	-22.3033	-52.0394	-22.3033	-52.0394	BASALT	130	5.54	24	335	23	28	6.1		2.96	0.6	0.705975	0.207243	0.705592	0.512467	0.13113	0.512355
samp. PC-37	[13527] MARQUES L. S. (1989)	PARANA / SOUTHERN PARANA PROVINCE	-29.13	-50.08	-29.13	-50.08	BASALT	130	5.54	43	223	22.3		5.14		4.5	0.77
samp. 93L96	[6404] KIRSTEIN L. A. (2000)	PARANA / SOUTHERN PARANA PROVINCE	-33	-53.5	-34	-54.5	BASALT	130	5.53	22	248	15.4	18.8	4.45		3.5	0.7	0.71111	0.256745	0.710636	0.51223	0.142473	0.512109
samp. BV-356	[13527] MARQUES L. S. (1989)	PARANA / SOUTHERN PARANA PROVINCE	-29.051	-51.565	-29.051	-51.565	BASALT	130	5.53	49	209	20	21	4.7		4.5	0.9
samp. B3129	[2654] PICCIRILLO E. M. (1989); [2872] CORDANI U. G. (1988)	PARANA / SOUTHERN PARANA PROVINCE	-27.034	-55.215	-27.034	-55.215	BASALT, THOLEIITIC	130	5.52	21	352	29
samp. B3129	[2654] PICCIRILLO E. M. (1989); [2872] CORDANI U. G. (1988)	PARANA / SOUTHERN PARANA PROVINCE	-27.034	-55.215	-27.034	-55.215	BASALT, THOLEIITIC	130	5.52	21	352	29
samp. 987	[13527] MARQUES L. S. (1989); [12771] MARQUES L. S. (1999)	PARANA / NORTHERN PARANA PROVINCE	-22.402	-55.632	-22.402	-55.632	THOLEIITE	130	5.52	15	273	14	19	4.4	2.53	1.99	0.3							17.917	15.533	38.466	7.47228	0.0541941	51.2178	6.85437	17.7648	15.532	38.4206
samp. B1110	[2871] PICCIRILLO E. M. (1988)	PARANA / NORTHERN PARANA PROVINCE	-22.1	-42.3	-23.3	-44.5	BASALT, ANDESITIC	130	5.51	31	724	49
samp. B927	[2655] PICCIRILLO E. M. (1990)	PARANA / SOUTHERN PARANA PROVINCE	-25.53	-48.86	-25.53	-48.86	BASALT, THOLEIITIC	130	5.51	17	311	14
samp. BV-01	[14432] MINCATO R. L. (2000)	PARANA / SOUTHERN PARANA PROVINCE / GRAMADO FORMATION	-29.0481	-51.5704	-29.0481	-51.5704	BASALT, ANDESITIC	130	5.51	56	216	18	18.1	4.2		4.12	0.97
samp. GB7AC	[2581] BELLIENI G. (1983)	PARANA / SOUTHERN PARANA PROVINCE / GRAMADO FORMATION	-28.36	-49.6	-28.36	-49.6	ANDESITE, THOLEIITIC	130	5.5	65	188	29
samp. BP-02	[8775] SCHENATO F. (2003)	PARANA / SOUTHERN PARANA PROVINCE	-29.65	-51.18	-29.65	-51.18	BASALT, THOLEIITIC	130	5.5		210						1.2
samp. IO2	[1827] HUGHES S. S. (1986); [1832] FODOR R. V. (1985)	PARANA / SOUTHERN PARANA PROVINCE	-27	-50	-30	-53	ANDESITE, BASALTIC	130	5.5	48	200	20.9	19	4.8		5.6	1.3	0.71285	0.694731	0.711566
samp. 502-819	[12774] TURNER SIMON P. (1999)	PARANA / SOUTHERN PARANA PROVINCE	-33.6	-53.45	-33.6	-53.45	BASALT	130	5.49	111	130	22.7	21.7	4.92	9	6	0.93	0.71959	2.47327	0.71502	0.512155	0.13647	0.512039	18.558	15.696	39.593	6.68413	0.0484779	44.5604	6.66659	18.4218	15.6951	39.5521
samp. 980	[13527] MARQUES L. S. (1989); [12771] MARQUES L. S. (1999)	PARANA / NORTHERN PARANA PROVINCE	-21.593	-54.421	-21.593	-54.421	THOLEIITE	130	5.49	8	273	14	19.3	4.1	2.325	1.74	0.24				0.51242	0.127867	0.512311	17.918	15.547	38.437	6.50364	0.0471688	48.7226	7.49159	17.7855	15.5462	38.3938
samp. BP-07	[8775] SCHENATO F. (2003)	PARANA / SOUTHERN PARANA PROVINCE	-29.65	-51.18	-29.65	-51.18	BASALT, THOLEIITIC	130	5.49		175
samp. BM8D1	[2581] BELLIENI G. (1983)	PARANA / SOUTHERN PARANA PROVINCE / BARRA DO OURO-MORRINHOS SERIES	-29.5	-50.3	-29.5	-50.3	ANDESITE, THOLEIITIC	130	5.49
samp. SP-03	[14432] MINCATO R. L. (2000)	PARANA / SOUTHERN PARANA PROVINCE / GRAMADO FORMATION	-26.0083	-51.6679	-26.0083	-51.6679	BASALT, ANDESITIC	130	5.49	47	246
samp. RS16	[2465] FODOR R. V. (1985); [1827] HUGHES S. S. (1986)	PARANA / SOUTHERN PARANA PROVINCE	-27	-50	-30	-53	BASALT	130	5.49	21	201	17	19	4.6		4.7	1.2
samp. SP-07	[14432] MINCATO R. L. (2000)	PARANA / SOUTHERN PARANA PROVINCE / GRAMADO FORMATION	-26.0083	-51.6679	-26.0083	-51.6679	BASALT, ANDESITIC	130	5.48	21	180
samp. B412	[2652] PETRINI R. (1987); [2949] IACUMIN P. (1991)	PARANA / SOUTHERN PARANA PROVINCE	-25.708	-52.495	-25.708	-52.495	THOLEIITE	130	5.47	18	317	22						0.70582	0.164256	0.705517	0.5124
samp. B302	[2654] PICCIRILLO E. M. (1989); [2872] CORDANI U. G. (1988)	PARANA / SOUTHERN PARANA PROVINCE	-29.48	-50.701	-29.48	-50.701	BASALT, ANDESITIC, THOLEIITIC	130	5.47	30	238	23
samp. B302	[2654] PICCIRILLO E. M. (1989); [2872] CORDANI U. G. (1988)	PARANA / SOUTHERN PARANA PROVINCE	-29.48	-50.701	-29.48	-50.701	BASALT, ANDESITIC, THOLEIITIC	130	5.47	30	238	23
samp. S-302	[2870] SECCO L. (1988)	PARANA / SOUTHERN PARANA PROVINCE	-20	-45	-35	-60	BASALT, THOLEIITIC	130	5.47
samp. SE-630	[1668] PEATE D. W. (1996)	PARANA / SOUTHERN PARANA PROVINCE / GRAMADO FORMATION	-27.14	-52.3	-27.14	-52.3	BASALT	130	5.47	44	235
samp. BP-12	[8775] SCHENATO F. (2003)	PARANA / SOUTHERN PARANA PROVINCE	-29.65	-51.18	-29.65	-51.18	BASALT, THOLEIITIC	130	5.47		204
samp. SE-93	[1668] PEATE D. W. (1996)	PARANA / SOUTHERN PARANA PROVINCE / ESMERALDA BASALT	-27.14	-52.3	-27.14	-52.3	BASALT	130	5.45	25	193
samp. BM11	[2466] BELLIENI G. (1984)	PARANA / SOUTHERN PARANA PROVINCE / BARRA DO OURO-MORRINHOS SERIES	-29.5	-50.3	-29.5	-50.3	ANDESITE, THOLEIITIC	130	5.45
samp. BM8FA	[2581] BELLIENI G. (1983)	PARANA / SOUTHERN PARANA PROVINCE / BARRA DO OURO-MORRINHOS SERIES	-29.5	-50.3	-29.5	-50.3	ANDESITE, THOLEIITIC	130	5.45
samp. CR11	[2473] COMIN-CHIARAMONTI P. (1983)	PARANA / NORTHERN PARANA PROVINCE	-22.45	-43.85	-22.45	-43.85	BASALT, ANDESITIC	130	5.44	31	636
samp. SV-09	[14432] MINCATO R. L. (2000)	PARANA / SOUTHERN PARANA PROVINCE / GRAMADO FORMATION	-29.3864	-51.3623	-29.3864	-51.3623	BASALT, LATITIC	130	5.44	43	471
samp. B3055	[2654] PICCIRILLO E. M. (1989); [2872] CORDANI U. G. (1988); [2949] IACUMIN P. (1991)	PARANA / SOUTHERN PARANA PROVINCE	-25.877	-54.483	-25.877	-54.483	BASALT	130	5.44	23	345	19									0.51244
samp. B3055	[2654] PICCIRILLO E. M. (1989); [2872] CORDANI U. G. (1988); [2949] IACUMIN P. (1991)	PARANA / SOUTHERN PARANA PROVINCE	-25.877	-54.483	-25.877	-54.483	BASALT, THOLEIITIC	130	5.44	23	345	19									0.51237
samp. LL-01A	[14432] MINCATO R. L. (2000)	PARANA / NORTHERN PARANA PROVINCE / PITANGA FORMATION	-23.6538	-51.1078	-23.6538	-51.1078	BASALT, TRANSITIONAL	130	5.44	22	382	21	22.7	4.9		2.38	0.36
samp. B1007	[2949] IACUMIN P. (1991); [2652] PETRINI R. (1987)	PARANA / NORTHERN PARANA PROVINCE	-20.24	-51.417	-20.24	-51.417	THOLEIITE	130	5.44	21	282	16						0.7059	0.215417	0.705502
samp. GA57BC	[1669] MANTOVANI M. S. M. (1985)	PARANA / SOUTHERN PARANA PROVINCE / GRAMADO FORMATION	-28.36	-49.6	-28.36	-49.6	ANDESITE, THOLEIITIC	130	5.44	46	232	21		5		4.6	1.3	0.70893	0.573732	0.70787
samp. 7	[4636] BELLIENI G. (1986)	PARANA / SOUTHERN PARANA PROVINCE	-25	-49	-26	-53	THOLEIITE	130	5.43	25	258	20
samp. RA15F	[2581] BELLIENI G. (1983)	PARANA / SOUTHERN PARANA PROVINCE / ESMERALDA BASALT	-28.78	-49.89	-28.78	-49.89	ANDESITE, THOLEIITIC	130	5.42	42	219	10
samp. PG-02	[14432] MINCATO R. L. (2000)	PARANA / SOUTHERN PARANA PROVINCE / GRAMADO FORMATION	-25.3091	-51.2129	-25.3091	-51.2129	BASALT, ANDESITIC	130	5.42	42	222
samp. B1005	[2949] IACUMIN P. (1991); [2652] PETRINI R. (1987)	PARANA / NORTHERN PARANA PROVINCE	-20.696	-51.471	-20.696	-51.471	THOLEIITE	130	5.4	24	265	20						0.70586	0.261983	0.705376
samp. TA8AA	[2581] BELLIENI G. (1983)	PARANA / SOUTHERN PARANA PROVINCE / ESMERALDA BASALT	-28.78	-49.89	-28.78	-49.89	ANDESITE, THOLEIITIC	130	5.4
samp. SE-486	[1668] PEATE D. W. (1996)	PARANA / SOUTHERN PARANA PROVINCE / GRAMADO FORMATION	-27.14	-52.3	-27.14	-52.3	BASALT	130	5.4	54	284
samp. TA1CC	[2581] BELLIENI G. (1983)	PARANA / SOUTHERN PARANA PROVINCE / ESMERALDA BASALT	-28.78	-49.89	-28.78	-49.89	ANDESITE, THOLEIITIC	130	5.4	60	249	27
samp. TA2	[2466] BELLIENI G. (1984)	PARANA / SOUTHERN PARANA PROVINCE / TERRA DE AREIA-ARATINGA SERIES	-29.4	-50.2	-29.4	-50.2	ANDESITE, THOLEIITIC	130	5.4	60	249	27
samp. TA2AC	[2581] BELLIENI G. (1983)	PARANA / SOUTHERN PARANA PROVINCE / ESMERALDA BASALT	-28.78	-49.89	-28.78	-49.89	ANDESITE, THOLEIITIC	130	5.4	62	241	26
samp. CR22	[2473] COMIN-CHIARAMONTI P. (1983)	PARANA / NORTHERN PARANA PROVINCE	-22.45	-43.85	-22.45	-43.85	BASALT, ANDESITIC	130	5.38	34	840
samp. DSM-35	[14983] PEATE D. W. (1999)	PARANA / SOUTHERN PARANA PROVINCE / URUBICI FORMATION	-28.12	-49.46	-28.12	-49.46	BASALT	130	5.38	31	674	37.8	49.3	10.5	5.58	4.16	1.77	0.70574	0.133047	0.705494	0.51238	0.128196	0.512271	17.553	15.488	38.186	19.8005	0.143607	48.0874	2.4286	17.1496	15.4855	38.1442
samp. BM1/3A	[2581] BELLIENI G. (1983)	PARANA / SOUTHERN PARANA PROVINCE / BARRA DO OURO-MORRINHOS SERIES	-29.5	-50.3	-29.5	-50.3	ANDESITE, THOLEIITIC	130	5.37	30	338	27
samp. TF-01	[14432] MINCATO R. L. (2000)	PARANA / NORTHERN PARANA PROVINCE / PITANGA FORMATION	-20.3001	-50.9035	-20.3001	-50.9035	BASALT, TRANSITIONAL	130	5.37	13	572
samp. 92-U10	[12773] TURNER SIMON P. (1999)	PARANA / SOUTHERN PARANA PROVINCE / GRAMADO FORMATION	-31.67	-55.88	-32.3	-56.25	BASALT	130	5.37	17	194				9	4
samp. DGB-08	[1668] PEATE D. W. (1996)	PARANA / SOUTHERN PARANA PROVINCE / GRAMADO FORMATION	-28.36	-49.6	-28.36	-49.6	BASALT	130	5.37	41	222	15.7	19.7	4.11	5.82	3.86	0.99	0.71142	0.534534	0.710432	0.51231	0.125576	0.512203
samp. B444	[2652] PETRINI R. (1987); [2949] IACUMIN P. (1991)	PARANA / SOUTHERN PARANA PROVINCE	-25.583	-51.67	-25.583	-51.67	THOLEIITE	130	5.36	37	147	16						0.70872	0.728307	0.707374	0.51248
samp. 510	[13527] MARQUES L. S. (1989); [12771] MARQUES L. S. (1999)	PARANA / SOUTHERN PARANA PROVINCE	-26.76	-51.161	-26.76	-51.161	THOLEIITE	130	5.34	36	166.8	12		4.5	5.15	3.2	0.76	0.708908	0.624517	0.707754				18.676	15.675	38.895	9.46871	0.0686735	41.1967	4.35083	18.4831	15.6737	38.8569
samp. 510	[13527] MARQUES L. S. (1989); [12771] MARQUES L. S. (1999)	PARANA / SOUTHERN PARANA PROVINCE	-26.76	-51.161	-26.76	-51.161	BASALT	130	5.34	36	187	12		4.5	5.15	3.2	0.76	0.708908	0.557056	0.707879				18.676	15.675	38.895	9.46871	0.0686735	41.1967	4.35083	18.4831	15.6737	38.8569
samp. TS-302	[13527] MARQUES L. S. (1989)	PARANA / SOUTHERN PARANA PROVINCE	-29.48	-50.701	-29.48	-50.701	BASALT	130	5.34	30	238	17.46		4.5		3.9	0.56
samp. SE-549	[1668] PEATE D. W. (1996)	PARANA / SOUTHERN PARANA PROVINCE / GRAMADO FORMATION	-27.14	-52.3	-27.14	-52.3	BASALT	130	5.34	33	299
samp. DUP-43	[14983] PEATE D. W. (1999)	PARANA / SOUTHERN PARANA PROVINCE / URUBICI FORMATION	-28.08	-49.62	-28.08	-49.62	BASALT	130	5.33	23	711
samp. T1	[1669] MANTOVANI M. S. M. (1985)	PARANA / SOUTHERN PARANA PROVINCE / TURVO-BOM JESUS SEQUENCE	-28.71	-49.85	-28.71	-49.85	ANDESITE, THOLEIITIC	130	5.33	34	636	39	60	9.9		3.4	0.82
samp. SE-603	[1668] PEATE D. W. (1996)	PARANA / SOUTHERN PARANA PROVINCE / GRAMADO FORMATION	-27.14	-52.3	-27.14	-52.3	BASALT	130	5.33	42	246
samp. B206	[2652] PETRINI R. (1987); [2949] IACUMIN P. (1991)	PARANA / SOUTHERN PARANA PROVINCE	-25.364	-51.314	-25.364	-51.314	THOLEIITE	130	5.32	12	189	4						0.70569	0.183663	0.705351
samp. BM4EA	[2581] BELLIENI G. (1983)	PARANA / SOUTHERN PARANA PROVINCE / BARRA DO OURO-MORRINHOS SERIES	-29.5	-50.3	-29.5	-50.3	ANDESITE, THOLEIITIC	130	5.32	50	251	23
samp. BM7	[2466] BELLIENI G. (1984)	PARANA / SOUTHERN PARANA PROVINCE / BARRA DO OURO-MORRINHOS SERIES	-29.5	-50.3	-29.5	-50.3	THOLEIITE	130	5.32	50	251	23
samp. CS-843	[1668] PEATE D. W. (1996)	PARANA / SOUTHERN PARANA PROVINCE / GRAMADO FORMATION	-24.98	-51.94	-24.98	-51.94	BASALT	130	5.32	44	217
samp. TA0AA	[2581] BELLIENI G. (1983)	PARANA / SOUTHERN PARANA PROVINCE / ESMERALDA BASALT	-28.78	-49.89	-28.78	-49.89	ANDESITE, THOLEIITIC	130	5.31
samp. SP511	[1669] MANTOVANI M. S. M. (1985)	PARANA / NORTHERN PARANA PROVINCE	-22.57	-51.05	-22.57	-51.05	ANDESITE, THOLEIITIC	130	5.31	27	284	25	33	6.6		2.8	0.63	0.70573	0.27501	0.705222
samp. GB-26	[14432] MINCATO R. L. (2000)	PARANA / SOUTHERN PARANA PROVINCE / GRAMADO FORMATION	-28.4333	-49.4842	-28.4333	-49.4842	BASALT, ANDESITIC	130	5.31	34	199	17.5	18	4.5		3.46	0.98
samp. DUP-44	[14983] PEATE D. W. (1999)	PARANA / SOUTHERN PARANA PROVINCE / URUBICI FORMATION	-28.08	-49.62	-28.08	-49.62	BASALT	130	5.3	40	652
samp. RS80	[1827] HUGHES S. S. (1986); [1832] FODOR R. V. (1985); [2465] FODOR R. V. (1985)	PARANA / SOUTHERN PARANA PROVINCE	-27	-50	-30	-53	ANDESITE, BASALTIC	130	5.3	26	240	16.5	17	5.3		4.7	2	0.70877	0.313469	0.708191
samp. SV-06	[14432] MINCATO R. L. (2000)	PARANA / SOUTHERN PARANA PROVINCE / GRAMADO FORMATION	-29.3864	-51.3623	-29.3864	-51.3623	BASALT, ANDESITIC	130	5.3	47	244
samp. LS-05	[14432] MINCATO R. L. (2000)	PARANA / SOUTHERN PARANA PROVINCE / GRAMADO FORMATION	-29.3924	-52.042	-29.3924	-52.042	BASALT, ANDESITIC	130	5.3	49	225	18	18.7	4.3		4.43	0.89
samp. 1006	[13527] MARQUES L. S. (1989)	PARANA / NORTHERN PARANA PROVINCE	-20.436	-51.496	-20.436	-51.496	BASALT	130	5.29	25	282	16	17	5		2.23	0.42
samp. GB42B	[2581] BELLIENI G. (1983)	PARANA / SOUTHERN PARANA PROVINCE / GRAMADO FORMATION	-28.36	-49.6	-28.36	-49.6	ANDESITE, THOLEIITIC	130	5.29	56	237	19
samp. B189	[2949] IACUMIN P. (1991); [2652] PETRINI R. (1987)	PARANA / NORTHERN PARANA PROVINCE	-23.186	-50.662	-23.186	-50.662	THOLEIITE	130	5.29	12	323	16						0.70581	0.107469	0.705611
samp. B1A	[16319] HARTMANN L. A. (2012)	PARANA / SOUTHERN PARANA PROVINCE / ARRAIA FLOW	-29.3558	-49.732	-29.3558	-49.732	NOT GIVEN	130	5.29	72	121	26.8	32.5	6.37	11.7	7.5	2.3
samp. SE-81	[1668] PEATE D. W. (1996)	PARANA / SOUTHERN PARANA PROVINCE / ESMERALDA BASALT	-27.14	-52.3	-27.14	-52.3	BASALT	130	5.29	36	185
samp. GB2A	[2581] BELLIENI G. (1983)	PARANA / SOUTHERN PARANA PROVINCE / GRAMADO FORMATION	-28.36	-49.6	-28.36	-49.6	ANDESITE, THOLEIITIC	130	5.29	49	300	19
samp. B567	[2654] PICCIRILLO E. M. (1989)	PARANA / SOUTHERN PARANA PROVINCE	-25.563	-51.009	-25.563	-51.009	BASALT	130	5.28	29	336	20									0.51246
samp. 93L47	[6404] KIRSTEIN L. A. (2000)	PARANA / SOUTHERN PARANA PROVINCE	-33	-53.5	-34	-54.5	BASALT	130	5.27	18	344	16.4	20.1	4.22		1.76	0.5	0.70636	0.151371	0.70608
samp. T4B	[16319] HARTMANN L. A. (2012)	PARANA / SOUTHERN PARANA PROVINCE / ARRAIA FLOW	-29.3558	-49.732	-29.3558	-49.732	NOT GIVEN	130	5.27	68	99	32.7	38.4	7.67	16.3	10.1	2.9
samp. RO381	[2867] MANTOVANI M. S. M. (1988); [4756] PEATE D. W. (1988)	PARANA / SOUTHERN PARANA PROVINCE	-24.6092	-52.2467	-24.6092	-52.2467	BASALT	130	5.27	34	329	21.4	29.4	6.44		3.05	0.67	0.70567	0.29894	0.705118
samp. B512	[2652] PETRINI R. (1987); [2949] IACUMIN P. (1991)	PARANA / SOUTHERN PARANA PROVINCE	-26.708	-51.275	-26.708	-51.275	THOLEIITE	130	5.27	10	198	16						0.7056	0.146094	0.70533
samp. T5D	[16319] HARTMANN L. A. (2012)	PARANA / SOUTHERN PARANA PROVINCE	-29.34	-49.72	-29.35	-49.73	BASALT	130	5.27	49	301	21.9	22.2	4.94	6.9	7.2	1.4
samp. B514	[2652] PETRINI R. (1987); [2949] IACUMIN P. (1991)	PARANA / SOUTHERN PARANA PROVINCE	-26.711	-50.975	-26.711	-50.975	THOLEIITE	130	5.27	21	196	25						0.70802	0.310001	0.707447
samp. PG-01	[14432] MINCATO R. L. (2000)	PARANA / SOUTHERN PARANA PROVINCE / GRAMADO FORMATION	-25.3091	-51.2129	-25.3091	-51.2129	BASALT, ANDESITIC	130	5.27	52	215
samp. 410-377	[12773] TURNER SIMON P. (1999)	PARANA / SOUTHERN PARANA PROVINCE / PARANAPANEMA FORMATION	-30.67	-56.47	-30.67	-56.47	BASALT	130	5.25	21	433				6	1
samp. BP-05	[8775] SCHENATO F. (2003)	PARANA / SOUTHERN PARANA PROVINCE	-29.65	-51.18	-29.65	-51.18	BASALT, THOLEIITIC	130	5.25		205
samp. CB648	[11626] GARLAND F. E. (1996)	PARANA / NORTHERN PARANA PROVINCE / PARANAPANEMA FORMATION	-22.3033	-52.0394	-22.3033	-52.0394	BASALT	130	5.24	20	286	20	26.2	5.6		2.59	0.67	0.70608	0.202293	0.705706	0.512456	0.128652	0.512347
samp. SO-05	[14432] MINCATO R. L. (2000)	PARANA / SOUTHERN PARANA PROVINCE / PARANAPANEMA FORMATION	-25.5384	-53.0097	-25.5384	-53.0097	BASALT, TRANSITIONAL	130	5.24	26	363
samp. CP-05	[14432] MINCATO R. L. (2000)	PARANA / SOUTHERN PARANA PROVINCE / GRAMADO FORMATION	-29.3501	-51.1467	-29.3501	-51.1467	BASALT, ANDESITIC	130	5.24	39	240
samp. ES-957	[1668] PEATE D. W. (1996)	PARANA / SOUTHERN PARANA PROVINCE / GRAMADO FORMATION	-28.09	-51.15	-28.09	-51.15	BASALT	130	5.24	42	221
samp. H295	[1669] MANTOVANI M. S. M. (1985); [2952] HAWKESWORTH C. J. (1986)	PARANA / SOUTHERN PARANA PROVINCE	-29.79	-52.5	-29.79	-52.5	ANDESITE, THOLEIITIC	130	5.23	38	173	20	20	4.6		4.8	1.1	0.71145	0.635746	0.710275	0.512258	0.138439	0.51214	18.687	15.658	38.8
samp. H295	[1669] MANTOVANI M. S. M. (1985); [2952] HAWKESWORTH C. J. (1986)	PARANA / SOUTHERN PARANA PROVINCE	-29.79	-52.5	-29.79	-52.5	ANDESITE, THOLEIITIC	130	5.23	38	173	20	20	4.6		4.8	1.1	0.71239	0.635804	0.711215	0.512258	0.138439	0.51214	18.687	15.658	38.8
samp. DUP-09	[1668] PEATE D. W. (1996)	PARANA / SOUTHERN PARANA PROVINCE / GRAMADO FORMATION	-28.14	-49.66	-28.14	-49.66	BASALT	130	5.23	39	352
samp. TA6JC	[2581] BELLIENI G. (1983)	PARANA / SOUTHERN PARANA PROVINCE / ESMERALDA BASALT	-28.78	-49.89	-28.78	-49.89	ANDESITE, THOLEIITIC	130	5.22
samp. CP-07A	[14432] MINCATO R. L. (2000)	PARANA / SOUTHERN PARANA PROVINCE / GRAMADO FORMATION	-29.3501	-51.1467	-29.3501	-51.1467	BASALT, ANDESITIC	130	5.22	51	231
samp. JS-702	[13527] MARQUES L. S. (1989)	PARANA / SOUTHERN PARANA PROVINCE	-29.484	-54.614	-29.484	-54.614	BASALT	130	5.21	46	187	13.6		3.7		3.2	0.81
samp. BU649	[2654] PICCIRILLO E. M. (1989); [2949] IACUMIN P. (1991)	PARANA / SOUTHERN PARANA PROVINCE	-32.689	-56.581	-32.689	-56.581	THOLEIITE	130	5.21	21	208	16
samp. 93L97	[6404] KIRSTEIN L. A. (2000)	PARANA / SOUTHERN PARANA PROVINCE	-33	-53.5	-34	-54.5	ANDESITE, BASALTIC	130	5.21	53	199
samp. BM8	[2466] BELLIENI G. (1984)	PARANA / SOUTHERN PARANA PROVINCE / BARRA DO OURO-MORRINHOS SERIES	-29.5	-50.3	-29.5	-50.3	ANDESITE, THOLEIITIC	130	5.21	34	195	18
samp. RS37	[2465] FODOR R. V. (1985); [1827] HUGHES S. S. (1986)	PARANA / SOUTHERN PARANA PROVINCE	-27	-50	-30	-53	BASALT	130	5.2	22	230	14.5	14	4.1		3.2	0.5
samp. B248	[2652] PETRINI R. (1987); [2949] IACUMIN P. (1991)	PARANA / SOUTHERN PARANA PROVINCE	-27.022	-51.656	-27.022	-51.656	THOLEIITE	130	5.19	15	188	10						0.70651	0.230818	0.706084
samp. BRA9CB	[2654] PICCIRILLO E. M. (1989); [2872] CORDANI U. G. (1988)	PARANA / SOUTHERN PARANA PROVINCE	-28.78	-49.89	-28.78	-49.89	BASALT, ANDESITIC, THOLEIITIC	130	5.19	46	370	32
samp. BRA9CB	[2654] PICCIRILLO E. M. (1989); [2872] CORDANI U. G. (1988)	PARANA / SOUTHERN PARANA PROVINCE	-28.78	-49.89	-28.78	-49.89	BASALT, ANDESITIC, THOLEIITIC	130	5.19	46	370	32
samp. BGB264	[2581] BELLIENI G. (1983)	PARANA / SOUTHERN PARANA PROVINCE / GRAMADO FORMATION	-28.36	-49.6	-28.36	-49.6	ANDESITE, THOLEIITIC	130	5.18	22	320	19
samp. DSM-18	[1668] PEATE D. W. (1996)	PARANA / SOUTHERN PARANA PROVINCE / GRAMADO FORMATION	-28.12	-49.46	-28.12	-49.46	BASALT	130	5.18	19	321
samp. CR12	[2473] COMIN-CHIARAMONTI P. (1983)	PARANA / NORTHERN PARANA PROVINCE	-22.45	-43.85	-22.45	-43.85	BASALT, ANDESITIC	130	5.17	27	646
samp. 189	[13527] MARQUES L. S. (1989)	PARANA / NORTHERN PARANA PROVINCE	-23.186	-50.662	-23.186	-50.662	BASALT	130	5.16	12	323	14		4.1		1.76	0.3
samp. RS37	[2465] FODOR R. V. (1985); [1827] HUGHES S. S. (1986)	PARANA / SOUTHERN PARANA PROVINCE	-27	-50	-30	-53	BASALT	130	5.16	29	194	13	14	4.1		3.2	0.5
samp. TA6AA	[2581] BELLIENI G. (1983)	PARANA / SOUTHERN PARANA PROVINCE / ESMERALDA BASALT	-28.78	-49.89	-28.78	-49.89	ANDESITE, THOLEIITIC	130	5.16
samp. B937	[2655] PICCIRILLO E. M. (1990)	PARANA / SOUTHERN PARANA PROVINCE	-24.75	-49.98	-24.75	-49.98	BASALT, THOLEIITIC	130	5.15	16	299	27									0.5124
samp. 567	[13527] MARQUES L. S. (1989)	PARANA / SOUTHERN PARANA PROVINCE	-25.563	-51.009	-25.563	-51.009	BASALT	130	5.14	29	336	20.3		5.3		2.57	0.55				0.5124
samp. DSM-29	[14983] PEATE D. W. (1999)	PARANA / SOUTHERN PARANA PROVINCE / URUBICI FORMATION	-28.12	-49.46	-28.12	-49.46	BASALT	130	5.14	33	699
samp. TA6E	[2581] BELLIENI G. (1983)	PARANA / SOUTHERN PARANA PROVINCE / ESMERALDA BASALT	-28.78	-49.89	-28.78	-49.89	ANDESITE, THOLEIITIC	130	5.14	42	211	18
samp. TA7	[2466] BELLIENI G. (1984)	PARANA / SOUTHERN PARANA PROVINCE / TERRA DE AREIA-ARATINGA SERIES	-29.4	-50.2	-29.4	-50.2	ANDESITE, THOLEIITIC	130	5.14	42	211	18
samp. GB43AB	[1669] MANTOVANI M. S. M. (1985); [2952] HAWKESWORTH C. J. (1986)	PARANA / SOUTHERN PARANA PROVINCE / GRAMADO FORMATION	-28.36	-49.6	-28.36	-49.6	ANDESITE, THOLEIITIC	130	5.13	59	329	26	25	5.8		4.7	1	0.70763	0.518848	0.706671	0.512221	0.139643	0.512102	18.096	15.593	38.639
samp. GB43AB	[1669] MANTOVANI M. S. M. (1985); [2952] HAWKESWORTH C. J. (1986)	PARANA / SOUTHERN PARANA PROVINCE / GRAMADO FORMATION	-28.36	-49.6	-28.36	-49.6	ANDESITE, THOLEIITIC	130	5.13	59	329	26	25	5.8		4.7	1	0.70856	0.518895	0.707601	0.512221	0.139643	0.512102	18.096	15.593	38.639
samp. B557	[2652] PETRINI R. (1987)	PARANA / SOUTHERN PARANA PROVINCE	-25.411	-51.285	-25.411	-51.285	THOLEIITE	130	5.13	9	182	16						0.7062	0.143052	0.705936
samp. 514	[13527] MARQUES L. S. (1989)	PARANA / SOUTHERN PARANA PROVINCE	-26.711	-51.299	-26.711	-51.299	BASALT	130	5.13	21	196	15		4.9		3.3	0.75
samp. 410-665	[12773] TURNER SIMON P. (1999)	PARANA / SOUTHERN PARANA PROVINCE / PARANAPANEMA FORMATION	-30.67	-56.47	-30.67	-56.47	BASALT	130	5.13	24	345				10	4
samp. CR38	[2473] COMIN-CHIARAMONTI P. (1983)	PARANA / NORTHERN PARANA PROVINCE	-22.45	-43.85	-22.45	-43.85	BASALT	130	5.12	21	831
samp. SO-08	[14432] MINCATO R. L. (2000)	PARANA / SOUTHERN PARANA PROVINCE / PARANAPANEMA FORMATION	-25.5384	-53.0097	-25.5384	-53.0097	BASALT, TRANSITIONAL	130	5.12	20	355
samp. B167	[2654] PICCIRILLO E. M. (1989)	PARANA / NORTHERN PARANA PROVINCE	-23.273	-47.936	-23.273	-47.936	BASALT	130	5.12	24	361	23									0.51242
samp. GB50AC	[1669] MANTOVANI M. S. M. (1985); [2952] HAWKESWORTH C. J. (1986)	PARANA / SOUTHERN PARANA PROVINCE / GRAMADO FORMATION	-28.36	-49.6	-28.36	-49.6	ANDESITE, THOLEIITIC	130	5.12	41	259	25	20	5.8		4.8	0.94	0.70841	0.458037	0.707564	0.512281	0.174554	0.512133	18.358	15.622	38.642
samp. GB50AC	[1669] MANTOVANI M. S. M. (1985); [2952] HAWKESWORTH C. J. (1986)	PARANA / SOUTHERN PARANA PROVINCE / GRAMADO FORMATION	-28.36	-49.6	-28.36	-49.6	ANDESITE, THOLEIITIC	130	5.12	41	259	25	20	5.8		4.8	0.94	0.70918	0.458072	0.708334	0.512281	0.174554	0.512133	18.358	15.622	38.642
samp. AS-03	[14432] MINCATO R. L. (2000)	PARANA / NORTHERN PARANA PROVINCE / PARANAPANEMA FORMATION	-22.9074	-50.8111	-22.9074	-50.8111	BASALT, ANDESITIC	130	5.12	15	285
samp. II-05	[14432] MINCATO R. L. (2000)	PARANA / SOUTHERN PARANA PROVINCE / PARANAPANEMA FORMATION	-27.1694	-53.7069	-27.1694	-53.7069	BASALT, ANDESITIC	130	5.11	37	279
samp. TA14AB	[2581] BELLIENI G. (1983)	PARANA / SOUTHERN PARANA PROVINCE / ESMERALDA BASALT	-28.78	-49.89	-28.78	-49.89	ANDESITE, THOLEIITIC	130	5.1	52	226	22
samp. IO2	[2465] FODOR R. V. (1985)	PARANA / SOUTHERN PARANA PROVINCE	-27	-50	-30	-53	ANDESITE, BASALTIC	130	5.1	48	185	19
samp. PAR-1	[2381] LIU Y.-G. (1984); [1797] STEWART K. (1996)	PARANA / SOUTHERN PARANA PROVINCE / PARANAPANEMA FORMATION	-25.7667	-54.1167	-25.7667	-54.1167	BASALT	130	5.1	37	670	34.1	42	9.08		3.8	1.4
samp. PAR-1	[2381] LIU Y.-G. (1984); [14527] THIEDE D. S. (2010)	PARANA / SOUTHERN PARANA PROVINCE / PARANAPANEMA FORMATION	-25.7667	-54.1167	-25.7667	-54.1167	BASALT	130	5.1	37	670	34.1	42	9.08		3.8	1.4
samp. PAR-1	[2381] LIU Y.-G. (1984); [14527] THIEDE D. S. (2010)	PARANA / SOUTHERN PARANA PROVINCE / PARANAPANEMA FORMATION	-25.7667	-54.1167	-25.7667	-54.1167	BASALT	130	5.1	37	670	34.1	42	9.08		3.8	1.4
samp. PAR-1	[2381] LIU Y.-G. (1984); [14527] THIEDE D. S. (2010)	PARANA / SOUTHERN PARANA PROVINCE / PARANAPANEMA FORMATION	-25.7667	-54.1167	-25.7667	-54.1167	BASALT	130	5.1	37	670	34.1	42	9.08		3.8	1.4
samp. PAR-1	[2381] LIU Y.-G. (1984); [14527] THIEDE D. S. (2010)	PARANA / SOUTHERN PARANA PROVINCE / PARANAPANEMA FORMATION	-25.7667	-54.1167	-25.7667	-54.1167	BASALT	130	5.1	37	670	34.1	42	9.08		3.8	1.4
samp. PAR-1	[2381] LIU Y.-G. (1984); [14527] THIEDE D. S. (2010)	PARANA / SOUTHERN PARANA PROVINCE / PARANAPANEMA FORMATION	-25.7667	-54.1167	-25.7667	-54.1167	BASALT	130	5.1	37	670	34.1	42	9.08		3.8	1.4
samp. PAR-1	[2381] LIU Y.-G. (1984); [14527] THIEDE D. S. (2010)	PARANA / SOUTHERN PARANA PROVINCE / PARANAPANEMA FORMATION	-25.7667	-54.1167	-25.7667	-54.1167	BASALT	130	5.1	37	670	34.1	42	9.08		3.8	1.4
samp. PAR-1	[2381] LIU Y.-G. (1984); [14527] THIEDE D. S. (2010)	PARANA / SOUTHERN PARANA PROVINCE / PARANAPANEMA FORMATION	-25.7667	-54.1167	-25.7667	-54.1167	BASALT	130	5.1	37	670	34.1	42	9.08		3.8	1.4
samp. PAR-1	[2381] LIU Y.-G. (1984); [14527] THIEDE D. S. (2010)	PARANA / SOUTHERN PARANA PROVINCE / PARANAPANEMA FORMATION	-25.7667	-54.1167	-25.7667	-54.1167	BASALT	130	5.1	37	670	34.1	42	9.08		3.8	1.4
samp. PAR-1	[2381] LIU Y.-G. (1984); [14527] THIEDE D. S. (2010)	PARANA / SOUTHERN PARANA PROVINCE / PARANAPANEMA FORMATION	-25.7667	-54.1167	-25.7667	-54.1167	BASALT	130	5.1	37	670	34.1	42	9.08		3.8	1.4
samp. PAR-1	[2381] LIU Y.-G. (1984); [14527] THIEDE D. S. (2010)	PARANA / SOUTHERN PARANA PROVINCE / PARANAPANEMA FORMATION	-25.7667	-54.1167	-25.7667	-54.1167	BASALT	130	5.1	37	670	34.1	42	9.08		3.8	1.4
samp. PAR-1	[2381] LIU Y.-G. (1984); [14527] THIEDE D. S. (2010)	PARANA / SOUTHERN PARANA PROVINCE / PARANAPANEMA FORMATION	-25.7667	-54.1167	-25.7667	-54.1167	BASALT	130	5.1	37	670	34.1	42	9.08		3.8	1.4
samp. PAR-1	[2381] LIU Y.-G. (1984); [14527] THIEDE D. S. (2010)	PARANA / SOUTHERN PARANA PROVINCE / PARANAPANEMA FORMATION	-25.7667	-54.1167	-25.7667	-54.1167	BASALT	130	5.1	37	670	34.1	42	9.08		3.8	1.4
samp. PAR-1	[2381] LIU Y.-G. (1984); [14527] THIEDE D. S. (2010)	PARANA / SOUTHERN PARANA PROVINCE / PARANAPANEMA FORMATION	-25.7667	-54.1167	-25.7667	-54.1167	BASALT	130	5.1	37	670	34.1	42	9.08		3.8	1.4
samp. PAR-1	[2381] LIU Y.-G. (1984); [14527] THIEDE D. S. (2010)	PARANA / SOUTHERN PARANA PROVINCE / PARANAPANEMA FORMATION	-25.7667	-54.1167	-25.7667	-54.1167	BASALT	130	5.1	37	670	34.1	42	9.08		3.8	1.4
samp. PAR-1	[2381] LIU Y.-G. (1984); [14527] THIEDE D. S. (2010)	PARANA / SOUTHERN PARANA PROVINCE / PARANAPANEMA FORMATION	-25.7667	-54.1167	-25.7667	-54.1167	BASALT	130	5.1	37	670	34.1	42	9.08		3.8	1.4
samp. PAR-1	[2381] LIU Y.-G. (1984); [14527] THIEDE D. S. (2010)	PARANA / SOUTHERN PARANA PROVINCE / PARANAPANEMA FORMATION	-25.7667	-54.1167	-25.7667	-54.1167	BASALT	130	5.1	37	670	34.1	42	9.08		3.8	1.4
samp. PAR-1	[2381] LIU Y.-G. (1984); [14527] THIEDE D. S. (2010)	PARANA / SOUTHERN PARANA PROVINCE / PARANAPANEMA FORMATION	-25.7667	-54.1167	-25.7667	-54.1167	BASALT	130	5.1	37	670	34.1	42	9.08		3.8	1.4
samp. PAR-1	[2381] LIU Y.-G. (1984); [14527] THIEDE D. S. (2010)	PARANA / SOUTHERN PARANA PROVINCE / PARANAPANEMA FORMATION	-25.7667	-54.1167	-25.7667	-54.1167	BASALT	130	5.1	37	670	34.1	42	9.08		3.8	1.4
samp. PAR-1	[2381] LIU Y.-G. (1984); [14527] THIEDE D. S. (2010)	PARANA / SOUTHERN PARANA PROVINCE / PARANAPANEMA FORMATION	-25.7667	-54.1167	-25.7667	-54.1167	BASALT	130	5.1	37	670	34.1	42	9.08		3.8	1.4
samp. PAR-1	[2381] LIU Y.-G. (1984); [14527] THIEDE D. S. (2010)	PARANA / SOUTHERN PARANA PROVINCE / PARANAPANEMA FORMATION	-25.7667	-54.1167	-25.7667	-54.1167	BASALT	130	5.1	37	670	34.1	42	9.08		3.8	1.4
samp. PAR-1	[2381] LIU Y.-G. (1984); [14527] THIEDE D. S. (2010)	PARANA / SOUTHERN PARANA PROVINCE / PARANAPANEMA FORMATION	-25.7667	-54.1167	-25.7667	-54.1167	BASALT	130	5.1	37	670	34.1	42	9.08		3.8	1.4
samp. PAR-1	[2381] LIU Y.-G. (1984); [14527] THIEDE D. S. (2010)	PARANA / SOUTHERN PARANA PROVINCE / PARANAPANEMA FORMATION	-25.7667	-54.1167	-25.7667	-54.1167	BASALT	130	5.1	37	670	34.1	42	9.08		3.8	1.4
samp. PAR-1	[2381] LIU Y.-G. (1984); [14527] THIEDE D. S. (2010)	PARANA / SOUTHERN PARANA PROVINCE / PARANAPANEMA FORMATION	-25.7667	-54.1167	-25.7667	-54.1167	BASALT	130	5.1	37	670	34.1	42	9.08		3.8	1.4
samp. PAR-1	[2381] LIU Y.-G. (1984); [14527] THIEDE D. S. (2010)	PARANA / SOUTHERN PARANA PROVINCE / PARANAPANEMA FORMATION	-25.7667	-54.1167	-25.7667	-54.1167	BASALT	130	5.1	37	670	34.1	42	9.08		3.8	1.4
samp. PAR-1	[2381] LIU Y.-G. (1984); [14527] THIEDE D. S. (2010)	PARANA / SOUTHERN PARANA PROVINCE / PARANAPANEMA FORMATION	-25.7667	-54.1167	-25.7667	-54.1167	BASALT	130	5.1	37	670	34.1	42	9.08		3.8	1.4
samp. PAR-1	[2381] LIU Y.-G. (1984); [14527] THIEDE D. S. (2010)	PARANA / SOUTHERN PARANA PROVINCE / PARANAPANEMA FORMATION	-25.7667	-54.1167	-25.7667	-54.1167	BASALT	130	5.1	37	670	34.1	42	9.08		3.8	1.4
samp. PAR-1	[2381] LIU Y.-G. (1984); [14527] THIEDE D. S. (2010)	PARANA / SOUTHERN PARANA PROVINCE / PARANAPANEMA FORMATION	-25.7667	-54.1167	-25.7667	-54.1167	BASALT	130	5.1	37	670	34.1	42	9.08		3.8	1.4
samp. PAR-1	[2381] LIU Y.-G. (1984); [14527] THIEDE D. S. (2010)	PARANA / SOUTHERN PARANA PROVINCE / PARANAPANEMA FORMATION	-25.7667	-54.1167	-25.7667	-54.1167	BASALT	130	5.1	37	670	34.1	42	9.08		3.8	1.4
samp. PAR-1	[2381] LIU Y.-G. (1984); [14527] THIEDE D. S. (2010)	PARANA / SOUTHERN PARANA PROVINCE / PARANAPANEMA FORMATION	-25.7667	-54.1167	-25.7667	-54.1167	BASALT	130	5.1	37	670	34.1	42	9.08		3.8	1.4
samp. PAR-1	[2381] LIU Y.-G. (1984); [14527] THIEDE D. S. (2010)	PARANA / SOUTHERN PARANA PROVINCE / PARANAPANEMA FORMATION	-25.7667	-54.1167	-25.7667	-54.1167	BASALT	130	5.1	37	670	34.1	42	9.08		3.8	1.4
samp. PAR-1	[2381] LIU Y.-G. (1984); [14527] THIEDE D. S. (2010)	PARANA / SOUTHERN PARANA PROVINCE / PARANAPANEMA FORMATION	-25.7667	-54.1167	-25.7667	-54.1167	BASALT	130	5.1	37	670	34.1	42	9.08		3.8	1.4
samp. PAR-1	[2381] LIU Y.-G. (1984); [14527] THIEDE D. S. (2010)	PARANA / SOUTHERN PARANA PROVINCE / PARANAPANEMA FORMATION	-25.7667	-54.1167	-25.7667	-54.1167	BASALT	130	5.1	37	670	34.1	42	9.08		3.8	1.4
samp. PAR-1	[2381] LIU Y.-G. (1984); [14527] THIEDE D. S. (2010)	PARANA / SOUTHERN PARANA PROVINCE / PARANAPANEMA FORMATION	-25.7667	-54.1167	-25.7667	-54.1167	BASALT	130	5.1	37	670	34.1	42	9.08		3.8	1.4
samp. PAR-1	[2381] LIU Y.-G. (1984); [14527] THIEDE D. S. (2010)	PARANA / SOUTHERN PARANA PROVINCE / PARANAPANEMA FORMATION	-25.7667	-54.1167	-25.7667	-54.1167	BASALT	130	5.1	37	670	34.1	42	9.08		3.8	1.4
samp. PAR-1	[2381] LIU Y.-G. (1984); [14527] THIEDE D. S. (2010)	PARANA / SOUTHERN PARANA PROVINCE / PARANAPANEMA FORMATION	-25.7667	-54.1167	-25.7667	-54.1167	BASALT	130	5.1	37	670	34.1	42	9.08		3.8	1.4
samp. PAR-1	[2381] LIU Y.-G. (1984); [14527] THIEDE D. S. (2010)	PARANA / SOUTHERN PARANA PROVINCE / PARANAPANEMA FORMATION	-25.7667	-54.1167	-25.7667	-54.1167	BASALT	130	5.1	37	670	34.1	42	9.08		3.8	1.4
samp. PAR-2	[2381] LIU Y.-G. (1984)	PARANA / SOUTHERN PARANA PROVINCE / PARANAPANEMA FORMATION	-25.7667	-54.1167	-25.7667	-54.1167	BASALT	130	5.1	35	150	25.4	25	5.43		4.5	1.4
samp. RS60	[1827] HUGHES S. S. (1986); [2465] FODOR R. V. (1985); [1832] FODOR R. V. (1985)	PARANA / SOUTHERN PARANA PROVINCE	-27	-50	-30	-53	BASALT	130	5.1	25	220	15.8	21	4.6		3.5	1.2	0.70875	0.328813	0.708142
samp. 2	[4636] BELLIENI G. (1986)	PARANA / SOUTHERN PARANA PROVINCE	-25	-49	-26	-53	BASALT, TRANSITIONAL	130	5.09	29	352	27
samp. 93L106	[6404] KIRSTEIN L. A. (2000)	PARANA / SOUTHERN PARANA PROVINCE	-33	-53.5	-34	-54.5	BASALT	130	5.09	22	285
samp. BP-25	[8775] SCHENATO F. (2003)	PARANA / SOUTHERN PARANA PROVINCE	-29.65	-51.18	-29.65	-51.18	BASALT, THOLEIITIC	130	5.09	52	213	23.2	21	4.7		5.5
samp. CS-651	[1668] PEATE D. W. (1996)	PARANA / SOUTHERN PARANA PROVINCE / ESMERALDA BASALT	-24.98	-51.94	-24.98	-51.94	BASALT	130	5.09	26	170
samp. DUP-10	[1668] PEATE D. W. (1996)	PARANA / SOUTHERN PARANA PROVINCE / GRAMADO FORMATION	-28.14	-49.66	-28.14	-49.66	BASALT	130	5.09	36	294
samp. 693	[13527] MARQUES L. S. (1989)	PARANA / SOUTHERN PARANA PROVINCE	-26	-51.619	-26	-51.619	BASALT	130	5.08	46	219	18		4.3		4.09	0.89
samp. IC-11	[14432] MINCATO R. L. (2000)	PARANA / SOUTHERN PARANA PROVINCE / PARANAPANEMA FORMATION	-25.5646	-53.5764	-25.5646	-53.5764	BASALT, LATITIC	130	5.08	23	281
samp. B1090	[2871] PICCIRILLO E. M. (1988)	PARANA / NORTHERN PARANA PROVINCE	-22.1	-42.3	-23.3	-44.5	BASALT, ANDESITIC	130	5.08	28	699	54
samp. JC-01	[14432] MINCATO R. L. (2000)	PARANA / NORTHERN PARANA PROVINCE / PITANGA FORMATION	-23.6538	-51.1078	-23.6538	-51.1078	BASALT, ANDESITIC	130	5.07	26	500
samp. BU636	[2654] PICCIRILLO E. M. (1989); [2949] IACUMIN P. (1991)	PARANA / SOUTHERN PARANA PROVINCE	-33.342	-56.452	-33.342	-56.452	THOLEIITE	130	5.07	26	186	19									0.51235
samp. BM2GA	[2581] BELLIENI G. (1983)	PARANA / SOUTHERN PARANA PROVINCE / BARRA DO OURO-MORRINHOS SERIES	-29.5	-50.3	-29.5	-50.3	ANDESITE, THOLEIITIC	130	5.07
samp. BM2DA	[2581] BELLIENI G. (1983)	PARANA / SOUTHERN PARANA PROVINCE / BARRA DO OURO-MORRINHOS SERIES	-29.5	-50.3	-29.5	-50.3	ANDESITE, THOLEIITIC	130	5.06
samp. 14	[4636] BELLIENI G. (1986)	PARANA / SOUTHERN PARANA PROVINCE	-25	-49	-26	-53	THOLEIITE, TRANSITIONAL	130	5.05	20	354	23
samp. CB-234	[11626] GARLAND F. E. (1996); [1797] STEWART K. (1996)	PARANA / NORTHERN PARANA PROVINCE / PARANAPANEMA FORMATION	-22.3033	-52.0394	-22.3033	-52.0394	BASALT	130	5.05	16	327	21	29.6	6.5		2.6	0.53	0.70616	0.141545	0.705898	0.512518	0.132176	0.512406
samp. DUP-40	[14983] PEATE D. W. (1999)	PARANA / SOUTHERN PARANA PROVINCE / URUBICI FORMATION	-28.08	-49.62	-28.08	-49.62	BASALT	130	5.05	21	809
samp. SE-618	[1668] PEATE D. W. (1996)	PARANA / SOUTHERN PARANA PROVINCE / GRAMADO FORMATION	-27.14	-52.3	-27.14	-52.3	BASALT	130	5.05	47	234
samp. CR26	[2473] COMIN-CHIARAMONTI P. (1983)	PARANA / NORTHERN PARANA PROVINCE	-22.45	-43.85	-22.45	-43.85	BASALT	130	5.04	34	574
samp. RA9CB	[2581] BELLIENI G. (1983)	PARANA / SOUTHERN PARANA PROVINCE / ESMERALDA BASALT	-28.78	-49.89	-28.78	-49.89	ANDESITE, THOLEIITIC	130	5.04
samp. B359	[2654] PICCIRILLO E. M. (1989)	PARANA / SOUTHERN PARANA PROVINCE	-29.051	-51.558	-29.051	-51.558	BASALT	130	5.04	34	235	25
samp. BP-19	[8775] SCHENATO F. (2003)	PARANA / SOUTHERN PARANA PROVINCE	-29.65	-51.18	-29.65	-51.18	BASALT, THOLEIITIC	130	5.04	67	191	21.4	19	4.4		5.2	0.9
samp. CR37	[2473] COMIN-CHIARAMONTI P. (1983)	PARANA / NORTHERN PARANA PROVINCE	-22.45	-43.85	-22.45	-43.85	BASALT	130	5.03	29	690
samp. GB33AB	[1669] MANTOVANI M. S. M. (1985); [2952] HAWKESWORTH C. J. (1986)	PARANA / SOUTHERN PARANA PROVINCE / GRAMADO FORMATION	-28.36	-49.6	-28.36	-49.6	ANDESITE, THOLEIITIC	130	5.03	22	740	40	50	10		3.8	0.89	0.70845	0.086022	0.708291	0.512451	0.120382	0.512349	17.087	15.445	37.24
samp. GB33AB	[1669] MANTOVANI M. S. M. (1985); [2952] HAWKESWORTH C. J. (1986)	PARANA / SOUTHERN PARANA PROVINCE / GRAMADO FORMATION	-28.36	-49.6	-28.36	-49.6	ANDESITE, THOLEIITIC	130	5.03	22	740	40	50	10		3.8	0.89	0.70499	0.0859929	0.704831	0.512451	0.120382	0.512349	17.087	15.445	37.24
samp. B69	[2654] PICCIRILLO E. M. (1989); [2949] IACUMIN P. (1991)	PARANA / NORTHERN PARANA PROVINCE	-20.313	-47.802	-20.313	-47.802	THOLEIITE	130	5.03	33	452	33									0.51238
samp. GB1	[2466] BELLIENI G. (1984)	PARANA / SOUTHERN PARANA PROVINCE / GRAMADO FORMATION	-28.36	-49.6	-28.36	-49.6	ANDESITE, THOLEIITIC	130	5.03	51	255	25
samp. CR25	[2473] COMIN-CHIARAMONTI P. (1983)	PARANA / NORTHERN PARANA PROVINCE	-22.45	-43.85	-22.45	-43.85	BASALT	130	5.02	61	945
samp. II-12	[14432] MINCATO R. L. (2000)	PARANA / SOUTHERN PARANA PROVINCE / PARANAPANEMA FORMATION	-27.1694	-53.7069	-27.1694	-53.7069	BASALT, ANDESITIC	130	5.02	33	267
samp. 53	[4741] SARTORI P. L. P. (1982)	PARANA / SOUTHERN PARANA PROVINCE	-26.33	-51.17	-27.33	-52.42	TRACHYANDESITE	130	5.02	35.8	667.4							0.706	0.155171	0.705713
samp. B204	[2652] PETRINI R. (1987)	PARANA / SOUTHERN PARANA PROVINCE	-25.355	-51.201	-25.355	-51.201	BASALT, ANDESITIC, THOLEIITIC	130	5.02	38	211	18						0.70808	0.521079	0.707117	0.51243
samp. CS-900	[2867] MANTOVANI M. S. M. (1988); [4756] PEATE D. W. (1988); [1668] PEATE D. W. (1996); [1797] STEWART K. (1996)	PARANA / SOUTHERN PARANA PROVINCE / ESMERALDA BASALT	-24.9806	-51.9431	-24.9806	-51.9431	BASALT	130	5.02	49	220
samp. CS-900	[2867] MANTOVANI M. S. M. (1988); [4756] PEATE D. W. (1988); [1668] PEATE D. W. (1996); [1797] STEWART K. (1996)	PARANA / SOUTHERN PARANA PROVINCE / ESMERALDA BASALT	-24.9806	-51.9431	-24.9806	-51.9431	BASALT	130	5.02	49	220
samp. 557	[13527] MARQUES L. S. (1989); [12771] MARQUES L. S. (1999)	PARANA / SOUTHERN PARANA PROVINCE	-25.411	-51.285	-25.411	-51.285	THOLEIITE	130	5.01	9	182	11		4.2	3.35	2.35	0.41							18.497	15.634	38.764	7.81572	0.0566849	46.2902	5.9227	18.3378	15.633	38.7216
samp. IC-01	[14432] MINCATO R. L. (2000)	PARANA / SOUTHERN PARANA PROVINCE / PITANGA FORMATION	-25.5646	-53.5764	-25.5646	-53.5764	BASALT, TRANSITIONAL	130	5.01	28	383
samp. B435	[2654] PICCIRILLO E. M. (1989)	PARANA / SOUTHERN PARANA PROVINCE	-25.399	-52.438	-25.399	-52.438	BASALT	130	5.01	25	322	29									0.51243
samp. DSM-30	[11626] GARLAND F. E. (1996); [14983] PEATE D. W. (1999)	PARANA / SOUTHERN PARANA PROVINCE / URUBICI FORMATION	-28.12	-49.46	-28.12	-49.46	BASALT	130	5.01	36	657	37	46.3	9.8	5.67	3.77	0.98	0.70546	0.1585	0.705167	0.51241	0.127402	0.512302	17.517	15.486	38.039	10.7613	0.0780481	42.7774	3.97513	17.2978	15.4846	38.0019
samp. DSM-30	[11626] GARLAND F. E. (1996); [14983] PEATE D. W. (1999)	PARANA / SOUTHERN PARANA PROVINCE / URUBICI FORMATION	-28.12	-49.46	-28.12	-49.46	BASALT	130	5.01	36	657	37.2	46.3	9.81	5.67	3.77	0.98	0.70547	0.1585	0.705177	0.512403	0.127532	0.512295	17.517	15.486	38.039	10.7613	0.0780481	42.7774	3.97513	17.2978	15.4846	38.0019
samp. DSM-12	[1668] PEATE D. W. (1996)	PARANA / SOUTHERN PARANA PROVINCE / GRAMADO FORMATION	-28.12	-49.46	-28.12	-49.46	BASALT	130	5.01	41	232	20.1	24.1	5.19		5.52	1.76	0.710477	0.511447	0.709532	0.512364	0.129623	0.512254	18.846	15.687	38.869
samp. BM3G	[2581] BELLIENI G. (1983)	PARANA / SOUTHERN PARANA PROVINCE / BARRA DO OURO-MORRINHOS SERIES	-29.5	-50.3	-29.5	-50.3	ANDESITE, THOLEIITIC	130	5.01	66	254	25
samp. BM6	[2466] BELLIENI G. (1984)	PARANA / SOUTHERN PARANA PROVINCE / BARRA DO OURO-MORRINHOS SERIES	-29.5	-50.3	-29.5	-50.3	ANDESITE, THOLEIITIC	130	5.01	66	254	25
samp. B1109	[2871] PICCIRILLO E. M. (1988)	PARANA / NORTHERN PARANA PROVINCE	-22.1	-42.3	-23.3	-44.5	BASALT, ANDESITIC	130	5	33	625	42
samp. B192	[2652] PETRINI R. (1987); [2949] IACUMIN P. (1991)	PARANA / NORTHERN PARANA PROVINCE	-23.227	-50.863	-23.227	-50.863	THOLEIITE	130	5	15	312	15						0.70586	0.139074	0.705603	0.51248
samp. T4G	[16319] HARTMANN L. A. (2012)	PARANA / SOUTHERN PARANA PROVINCE / ARRAIA FLOW	-29.3558	-49.732	-29.3558	-49.732	BASALT	130	5	34	83.4	24.5	27.2	5.82	11.4	7.1	2
samp. B187	[2949] IACUMIN P. (1991); [2652] PETRINI R. (1987)	PARANA / NORTHERN PARANA PROVINCE	-23.177	-50.622	-23.177	-50.622	THOLEIITE	130	5	11	330	17						0.70592	0.096425	0.705742
samp. 167	[13527] MARQUES L. S. (1989)	PARANA / NORTHERN PARANA PROVINCE	-23.273	-47.936	-23.273	-47.936	BASALT	130	4.99	24	361	20.7		5.1		2.49	0.55				0.51242
samp. DUP-03	[14983] PEATE D. W. (1999)	PARANA / SOUTHERN PARANA PROVINCE / URUBICI FORMATION	-28.14	-49.66	-28.14	-49.66	BASALT	130	4.99	26	830
samp. T5B	[16319] HARTMANN L. A. (2012)	PARANA / SOUTHERN PARANA PROVINCE / SANTINHA FLOW	-29.3454	-49.7275	-29.3454	-49.7275	NOT GIVEN	130	4.99	54	64	20.1	25.4	5.12	10.5	5.9	2
samp. GB-27	[14432] MINCATO R. L. (2000)	PARANA / SOUTHERN PARANA PROVINCE / GRAMADO FORMATION	-28.4333	-49.4842	-28.4333	-49.4842	BASALT, ANDESITIC	130	4.99	24	126	19.5	22	4.6		4.07	1.15
samp. DUP-25	[1668] PEATE D. W. (1996)	PARANA / SOUTHERN PARANA PROVINCE / GRAMADO FORMATION	-28.08	-49.62	-28.08	-49.62	BASALT	130	4.99	42	266	25.9	27.8	6.34	7.49	5.41	1.68	0.709071	0.456891	0.708227	0.512308	0.13727	0.512191	18.73	15.651	38.846	14.3879	0.104351	47.8764	3.32754	18.4369	15.6491	38.8016
samp. GB27B	[2466] BELLIENI G. (1984)	PARANA / SOUTHERN PARANA PROVINCE / GRAMADO FORMATION	-28.36	-49.6	-28.36	-49.6	ANDESITE, THOLEIITIC	130	4.98	42	265	20
samp. GB58AB	[2581] BELLIENI G. (1983)	PARANA / SOUTHERN PARANA PROVINCE / GRAMADO FORMATION	-28.36	-49.6	-28.36	-49.6	ANDESITE, THOLEIITIC	130	4.98	42	265	20
samp. 88	[13527] MARQUES L. S. (1989); [12771] MARQUES L. S. (1999)	PARANA / NORTHERN PARANA PROVINCE	-19.709	-47.961	-19.709	-47.961	THOLEIITE	130	4.97	19	503	29.7		7.8	4.08	3.06	0.58				0.51246			17.826	15.519	38.338	8.92957	0.0647634	48.6811	5.45167	17.6441	15.5179	38.295
samp. TA9AA	[2581] BELLIENI G. (1983)	PARANA / SOUTHERN PARANA PROVINCE / ESMERALDA BASALT	-28.78	-49.89	-28.78	-49.89	ANDESITE, THOLEIITIC	130	4.97	47	326	29
samp. GB56AB	[2581] BELLIENI G. (1983)	PARANA / SOUTHERN PARANA PROVINCE / GRAMADO FORMATION	-28.36	-49.6	-28.36	-49.6	ANDESITE, THOLEIITIC	130	4.97	65	209	17
samp. B509	[2652] PETRINI R. (1987); [2949] IACUMIN P. (1991)	PARANA / SOUTHERN PARANA PROVINCE	-26.767	-51.121	-26.767	-51.121	THOLEIITE	130	4.96	12	197	5						0.70553	0.176201	0.705204	0.51261
samp. DSM-31	[14983] PEATE D. W. (1999)	PARANA / SOUTHERN PARANA PROVINCE / URUBICI FORMATION	-28.12	-49.46	-28.12	-49.46	BASALT	130	4.96	31	706
samp. B346	[2652] PETRINI R. (1987)	PARANA / SOUTHERN PARANA PROVINCE	-29.335	-51.416	-29.335	-51.416	BASALT, ANDESITIC, THOLEIITIC	130	4.96	48	239	30						0.71072	0.581244	0.709646	0.51227
samp. BP-15	[8775] SCHENATO F. (2003)	PARANA / SOUTHERN PARANA PROVINCE	-29.65	-51.18	-29.65	-51.18	BASALT, THOLEIITIC	130	4.96	61	201	21.2	21	4.4		5	0.9
samp. CS900	[2867] MANTOVANI M. S. M. (1988); [4756] PEATE D. W. (1988); [1668] PEATE D. W. (1996); [1797] STEWART K. (1996)	PARANA / SOUTHERN PARANA PROVINCE / ESMERALDA BASALT	-24.9806	-51.9431	-24.9806	-51.9431	ANDESITE, BASALTIC	130	4.96	48	215
samp. CS900	[2867] MANTOVANI M. S. M. (1988); [4756] PEATE D. W. (1988); [1668] PEATE D. W. (1996); [1797] STEWART K. (1996)	PARANA / SOUTHERN PARANA PROVINCE / ESMERALDA BASALT	-24.9806	-51.9431	-24.9806	-51.9431	ANDESITE, BASALTIC	130	4.96	48	215
samp. DUP-24	[1668] PEATE D. W. (1996)	PARANA / SOUTHERN PARANA PROVINCE / GRAMADO FORMATION	-28.14	-49.66	-28.14	-49.66	BASALT	130	4.95	26	294
samp. BP-18	[8775] SCHENATO F. (2003)	PARANA / SOUTHERN PARANA PROVINCE	-29.65	-51.18	-29.65	-51.18	BASALT, THOLEIITIC	130	4.95	44	200	20.9	18	4.3		4.7	0.9
samp. TA0CB	[2581] BELLIENI G. (1983)	PARANA / SOUTHERN PARANA PROVINCE / ESMERALDA BASALT	-28.78	-49.89	-28.78	-49.89	ANDESITE, THOLEIITIC	130	4.95	58	253	22
samp. TA1	[2466] BELLIENI G. (1984)	PARANA / SOUTHERN PARANA PROVINCE / TERRA DE AREIA-ARATINGA SERIES	-29.4	-50.2	-29.4	-50.2	ANDESITE, THOLEIITIC	130	4.95	58	253	22
samp. DUP-15	[1668] PEATE D. W. (1996)	PARANA / SOUTHERN PARANA PROVINCE / GRAMADO FORMATION	-28.14	-49.66	-28.14	-49.66	BASALT	130	4.94	35	299
samp. BR1B	[16319] HARTMANN L. A. (2012)	PARANA / SOUTHERN PARANA PROVINCE / SILL 2	-29.3754	-49.816	-29.3754	-49.816	BASALT	130	4.94	35	225	20.6	23.1	5.11	1.8	4.6	0.7
samp. BP-16	[8775] SCHENATO F. (2003)	PARANA / SOUTHERN PARANA PROVINCE	-29.65	-51.18	-29.65	-51.18	BASALT, THOLEIITIC	130	4.94	42	201	21.1	23	4.5		4.9	0.9
samp. DUP-07	[14983] PEATE D. W. (1999)	PARANA / SOUTHERN PARANA PROVINCE / URUBICI FORMATION	-28.14	-49.66	-28.14	-49.66	BASALT	130	4.93	30	811
samp. IC-12	[14432] MINCATO R. L. (2000)	PARANA / SOUTHERN PARANA PROVINCE / PARANAPANEMA FORMATION	-25.5646	-53.5764	-25.5646	-53.5764	BASALT, ANDESITIC	130	4.93	7	306
samp. BP-17	[8775] SCHENATO F. (2003)	PARANA / SOUTHERN PARANA PROVINCE	-29.65	-51.18	-29.65	-51.18	BASALT, THOLEIITIC	130	4.93	48	199	20.4	18	4.2		4.6	0.7
samp. BP-20	[8775] SCHENATO F. (2003)	PARANA / SOUTHERN PARANA PROVINCE	-29.65	-51.18	-29.65	-51.18	BASALT, THOLEIITIC	130	4.93	59	191	21	18	4.3		4.6	0.9
samp. CB846	[2867] MANTOVANI M. S. M. (1988); [4756] PEATE D. W. (1988)	PARANA / NORTHERN PARANA PROVINCE / SERRA GERAL FORMATION	-22.3033	-52.0393	-22.3033	-52.0393	BASALT	130	4.92	27	389	29.1	34.2	7.12		3.31	1.16	0.70566	0.200777	0.705289
samp. B3022	[2654] PICCIRILLO E. M. (1989)	PARANA / SOUTHERN PARANA PROVINCE	-25.386	-54.514	-25.386	-54.514	BASALT	130	4.92	29	361	27									0.51245
samp. DAB-12	[14983] PEATE D. W. (1999)	PARANA / SOUTHERN PARANA PROVINCE / URUBICI FORMATION	-27.9	-49.58	-27.9	-49.58	BASALT	130	4.92	38	701
samp. DUP-16	[1668] PEATE D. W. (1996)	PARANA / SOUTHERN PARANA PROVINCE / GRAMADO FORMATION	-28.14	-49.66	-28.14	-49.66	BASALT	130	4.92	38	263
samp. BR1E	[16319] HARTMANN L. A. (2012)	PARANA / SOUTHERN PARANA PROVINCE / SANTINHA FLOW	-29.3754	-49.816	-29.3754	-49.816	BASALT	130	4.91	27	294	25	26.4	5.53	9.3	6.1	1
samp. T5F	[16319] HARTMANN L. A. (2012)	PARANA / SOUTHERN PARANA PROVINCE	-29.34	-49.72	-29.35	-49.73	BASALT	130	4.91	41	348	21	21.5	4.71	5.8	5.4	1.4
samp. BU664	[2652] PETRINI R. (1987); [2949] IACUMIN P. (1991)	PARANA / SOUTHERN PARANA PROVINCE	-30.973	-56.879	-30.973	-56.879	THOLEIITE	130	4.91	30	216	10						0.7077	0.401841	0.706958
samp. MI-02	[14432] MINCATO R. L. (2000)	PARANA / SOUTHERN PARANA PROVINCE / URUBICI FORMATION	-28.0546	-49.499	-28.0546	-49.499	BASALT, ANDESITIC	130	4.91	33	685
samp. B3009	[2654] PICCIRILLO E. M. (1989); [2872] CORDANI U. G. (1988)	PARANA / SOUTHERN PARANA PROVINCE	-25.57	-54.613	-25.57	-54.613	BASALT, THOLEIITIC	130	4.9	24	344	23
samp. B3009	[2654] PICCIRILLO E. M. (1989); [2872] CORDANI U. G. (1988)	PARANA / SOUTHERN PARANA PROVINCE	-25.57	-54.613	-25.57	-54.613	BASALT, THOLEIITIC	130	4.9	24	344	23
samp. II-08	[14432] MINCATO R. L. (2000)	PARANA / SOUTHERN PARANA PROVINCE / PARANAPANEMA FORMATION	-27.1694	-53.7069	-27.1694	-53.7069	BASALT, ANDESITIC	130	4.9	52	265
samp. DSM-14	[1668] PEATE D. W. (1996)	PARANA / SOUTHERN PARANA PROVINCE / GRAMADO FORMATION	-28.12	-49.46	-28.12	-49.46	BASALT	130	4.9	49	220	19.6	22.9	5.05	7.9	5.21	1.47	0.710568	0.644588	0.709377	0.512343	0.132736	0.51223	18.821	15.66	38.782	11.9417	0.0866094	43.7343	3.66232	18.5777	15.6584	38.7413
samp. BV-359	[13527] MARQUES L. S. (1989)	PARANA / SOUTHERN PARANA PROVINCE	-29.051	-51.558	-29.051	-51.558	BASALT	130	4.89	34	235	21	26	4.8		4.6	0.75
samp. BP-01	[8775] SCHENATO F. (2003)	PARANA / SOUTHERN PARANA PROVINCE	-29.65	-51.18	-29.65	-51.18	BASALT, THOLEIITIC	130	4.89	47	200	21.4	22	4.4		4	0.9
samp. 69	[13527] MARQUES L. S. (1989); [12771] MARQUES L. S. (1999)	PARANA / NORTHERN PARANA PROVINCE	-20.313	-47.802	-20.313	-47.802	THOLEIITE	130	4.88	33	452	33.5	40	8.1	4.14	3.06	0.73				0.51238	0.121887	0.512276	17.866	15.522	38.34	11.0829	0.0803807	48.0051	4.33146	17.6402	15.5206	38.2975
samp. 192	[13527] MARQUES L. S. (1989)	PARANA / NORTHERN PARANA PROVINCE	-23.227	-50.863	-23.227	-50.863	BASALT	130	4.88	15	312	16		4.3		1.98	0.32				0.51248
samp. DUP-42	[14983] PEATE D. W. (1999)	PARANA / SOUTHERN PARANA PROVINCE / URUBICI FORMATION	-28.08	-49.62	-28.08	-49.62	BASALT	130	4.88	38	664							0.70572	0.165546	0.705414	0.512395			17.538	15.464	38.032
samp. DRR-18	[14983] PEATE D. W. (1999)	PARANA / SOUTHERN PARANA PROVINCE / URUBICI FORMATION	-27.91	-51.913	-27.91	-51.913	BASALT	130	4.88	36	643
samp. 435	[13527] MARQUES L. S. (1989)	PARANA / SOUTHERN PARANA PROVINCE	-25.399	-52.438	-25.399	-52.438	BASALT	130	4.87	25	322	26		5.2		2.51	0.62				0.51243
samp. DUP-02	[14983] PEATE D. W. (1999)	PARANA / SOUTHERN PARANA PROVINCE / URUBICI FORMATION	-28.14	-49.66	-28.14	-49.66	BASALT	130	4.87	27	977	43.2	50.8	11.2		4.71	1.15	0.70544	0.0799392	0.705292	0.512449	0.132704	0.512336	17.603	15.494	38.14
samp. DSM-02	[1668] PEATE D. W. (1996)	PARANA / SOUTHERN PARANA PROVINCE / ESMERALDA BASALT	-28.12	-49.46	-28.12	-49.46	BASALT	130	4.87	21	208	19.7	27	6.02	6.73	4.75	1.52	0.708133	0.29212	0.707593	0.512456	0.134204	0.512342	18.644	15.651	38.74	14.4502	0.104803	46.6617	3.22913	18.3496	15.6491	38.6969
samp. DSM-33	[14983] PEATE D. W. (1999)	PARANA / SOUTHERN PARANA PROVINCE / URUBICI FORMATION	-28.12	-49.46	-28.12	-49.46	BASALT	130	4.86	19	863
samp. B816	[2652] PETRINI R. (1987)	PARANA / SOUTHERN PARANA PROVINCE	-25.68	-53.568	-25.68	-53.568	THOLEIITE	130	4.86	14	362	28						0.70577	0.111873	0.705563
samp. B474	[2871] PICCIRILLO E. M. (1988)	PARANA / SOUTHERN PARANA PROVINCE	-25.37	-50	-25.37	-54	BASALT, ANDESITIC	130	4.86	34	501	53
samp. DGB-10	[1668] PEATE D. W. (1996)	PARANA / SOUTHERN PARANA PROVINCE / GRAMADO FORMATION	-28.36	-49.6	-28.36	-49.6	BASALT	130	4.86	33	229
samp. BM4AA	[2581] BELLIENI G. (1983)	PARANA / SOUTHERN PARANA PROVINCE / BARRA DO OURO-MORRINHOS SERIES	-29.5	-50.3	-29.5	-50.3	ANDESITE, THOLEIITIC	130	4.86	56	275	28
samp. B953	[2655] PICCIRILLO E. M. (1990)	PARANA / SOUTHERN PARANA PROVINCE / PONTA GROSSA ALKALINE IGNEOUS PROVINCE	-24.51	-50.44	-24.51	-50.44	BASALT, THOLEIITIC	130	4.85	20	347	27
samp. B232	[2654] PICCIRILLO E. M. (1989); [2872] CORDANI U. G. (1988)	PARANA / NORTHERN PARANA PROVINCE	-26.441	-52.27	-26.441	-52.27	THOLEIITE	130	4.85	15	345	25
samp. B232	[2654] PICCIRILLO E. M. (1989); [2872] CORDANI U. G. (1988)	PARANA / NORTHERN PARANA PROVINCE	-26.441	-52.27	-26.441	-52.27	THOLEIITE	130	4.85	15	345	25
samp. BPC50	[2654] PICCIRILLO E. M. (1989); [2872] CORDANI U. G. (1988); [2949] IACUMIN P. (1991)	PARANA / SOUTHERN PARANA PROVINCE	-29.13	-50.08	-29.13	-50.08	THOLEIITE	130	4.85	34	322	28
samp. BPC50	[2654] PICCIRILLO E. M. (1989); [2872] CORDANI U. G. (1988); [2949] IACUMIN P. (1991)	PARANA / SOUTHERN PARANA PROVINCE	-29.13	-50.08	-29.13	-50.08	THOLEIITE	130	4.85	34	322	28
samp. BPC50	[2654] PICCIRILLO E. M. (1989); [2872] CORDANI U. G. (1988); [2949] IACUMIN P. (1991)	PARANA / SOUTHERN PARANA PROVINCE	-29.13	-50.08	-29.13	-50.08	THOLEIITE	130	4.85	34	322	28
samp. IC-08	[14432] MINCATO R. L. (2000)	PARANA / SOUTHERN PARANA PROVINCE / PITANGA FORMATION	-25.5646	-53.5764	-25.5646	-53.5764	BASALT, TRANSITIONAL	130	4.84	32	374
samp. 187	[13527] MARQUES L. S. (1989)	PARANA / NORTHERN PARANA PROVINCE	-23.177	-50.622	-23.177	-50.622	BASALT	130	4.84	11	330	15		4.3		1.9	0.29
samp. BGB259	[2654] PICCIRILLO E. M. (1989); [2581] BELLIENI G. (1983)	PARANA / SOUTHERN PARANA PROVINCE / GRAMADO FORMATION	-28.36	-49.6	-28.36	-49.6	BASALT, ANDESITIC, THOLEIITIC	130	4.84	38	690	48
samp. PH-326	[13527] MARQUES L. S. (1989)	PARANA / SOUTHERN PARANA PROVINCE	-29.408	-51.137	-29.408	-51.137	BASALT	130	4.84	45	226	25		5.6		4.9	0.77
samp. S8-346	[13527] MARQUES L. S. (1989); [12771] MARQUES L. S. (1999)	PARANA / SOUTHERN PARANA PROVINCE	-29.335	-51.416	-29.335	-51.416	THOLEIITE	130	4.84	48	239	22	24	4.7	6.62	4.4	0.75				0.51227	0.117874	0.51217	18.524	15.652	38.942	7.25679	0.0526312	43.9918	6.06216	18.3762	15.651	38.9017
samp. 15	[4636] BELLIENI G. (1986)	PARANA / SOUTHERN PARANA PROVINCE	-25	-49	-26	-53	THOLEIITE, TRANSITIONAL	130	4.83	21	346	24
samp. SG-02	[14432] MINCATO R. L. (2000)	PARANA / NORTHERN PARANA PROVINCE / PARANAPANEMA FORMATION	-22.9075	-49.9908	-22.9075	-49.9908	BASALT, ANDESITIC	130	4.83	26	273
samp. TA11	[2466] BELLIENI G. (1984)	PARANA / SOUTHERN PARANA PROVINCE / TERRA DE AREIA-ARATINGA SERIES	-29.4	-50.2	-29.4	-50.2	ANDESITE, THOLEIITIC	130	4.83	46	321	27
samp. BGB268	[2581] BELLIENI G. (1983)	PARANA / SOUTHERN PARANA PROVINCE / GRAMADO FORMATION	-28.36	-49.6	-28.36	-49.6	ANDESITE, THOLEIITIC	130	4.83	49	196	11
samp. GB29	[2466] BELLIENI G. (1984)	PARANA / SOUTHERN PARANA PROVINCE / GRAMADO FORMATION	-28.36	-49.6	-28.36	-49.6	ANDESITE, THOLEIITIC	130	4.83	49	196	11
samp. RA12	[2466] BELLIENI G. (1984)	PARANA / SOUTHERN PARANA PROVINCE / ESMERALDA BASALT	-28.78	-49.89	-28.78	-49.89	ANDESITE, THOLEIITIC	130	4.83	41	231	17
samp. RA17C	[2581] BELLIENI G. (1983)	PARANA / SOUTHERN PARANA PROVINCE / ESMERALDA BASALT	-28.78	-49.89	-28.78	-49.89	ANDESITE, THOLEIITIC	130	4.83	41	231	17
samp. GB1A	[2581] BELLIENI G. (1983)	PARANA / SOUTHERN PARANA PROVINCE / GRAMADO FORMATION	-28.36	-49.6	-28.36	-49.6	ANDESITE, THOLEIITIC	130	4.83	50	250	31
samp. DW-21	[14983] PEATE D. W. (1999)	PARANA / SOUTHERN PARANA PROVINCE / URUBICI FORMATION	-28.07	-49.3	-28.07	-49.3	BASALT	130	4.83	36	602
samp. H203	[1669] MANTOVANI M. S. M. (1985)	PARANA / SOUTHERN PARANA PROVINCE	-26.71	-50.31	-26.71	-50.31	ANDESITE, THOLEIITIC	130	4.83	34	676	37	44	9.7		3.6	0.79	0.70551	0.145488	0.705241
samp. 509	[13527] MARQUES L. S. (1989); [12771] MARQUES L. S. (1999)	PARANA / SOUTHERN PARANA PROVINCE	-26.767	-51.121	-26.767	-51.121	THOLEIITE	130	4.82	12	197	9		3.8	2.61	1.82	0.28				0.51261			18.367	15.636	38.716	6.83463	0.0495694	45.9055	6.71659	18.2278	15.6351	38.6743
samp. AN657	[4756] PEATE D. W. (1988); [2867] MANTOVANI M. S. M. (1988)	PARANA / NORTHERN PARANA PROVINCE	-23.8544	-53.8075	-23.8544	-53.8075	BASALT	130	4.82	24	288	21.7	28.3	6.32		2.84	1.62	0.70587	0.241061	0.705425
samp. B420	[2654] PICCIRILLO E. M. (1989)	PARANA / SOUTHERN PARANA PROVINCE	-25.695	-52.267	-25.695	-52.267	BASALT	130	4.82	16	452	29
samp. TA5CA	[2581] BELLIENI G. (1983)	PARANA / SOUTHERN PARANA PROVINCE / ESMERALDA BASALT	-28.78	-49.89	-28.78	-49.89	ANDESITE, THOLEIITIC	130	4.82
samp. H201	[1669] MANTOVANI M. S. M. (1985)	PARANA / SOUTHERN PARANA PROVINCE	-26.14	-51.05	-26.14	-51.05	ANDESITE, THOLEIITIC	130	4.82	36	629	43	54	10		4.2	1	0.7051	0.16555	0.704794
samp. RA2E	[2581] BELLIENI G. (1983)	PARANA / SOUTHERN PARANA PROVINCE / ESMERALDA BASALT	-28.78	-49.89	-28.78	-49.89	ANDESITE, THOLEIITIC	130	4.82	63	197	23
samp. RS71	[2465] FODOR R. V. (1985); [1827] HUGHES S. S. (1986)	PARANA / SOUTHERN PARANA PROVINCE	-27	-50	-30	-53	ANDESITE, BASALTIC	130	4.82	26	185	16	23	4.8		4.5	1	0.70899	0.406671	0.708239
samp. GB59A	[2581] BELLIENI G. (1983)	PARANA / SOUTHERN PARANA PROVINCE / GRAMADO FORMATION	-28.36	-49.6	-28.36	-49.6	ANDESITE, THOLEIITIC	130	4.82
samp. 93L103	[6404] KIRSTEIN L. A. (2000)	PARANA / SOUTHERN PARANA PROVINCE	-33	-53.5	-34	-54.5	ANDESITE, BASALTIC	130	4.82	66	254
samp. DUP-37	[11626] GARLAND F. E. (1996); [14983] PEATE D. W. (1999)	PARANA / SOUTHERN PARANA PROVINCE / URUBICI FORMATION	-28.079	-49.618	-28.079	-49.618	BASALT	130	4.81	47	745	37	45.9	10.4		3.62	1.27	0.70563	0.182491	0.705293	0.51245	0.13638	0.512334	17.519	15.477	38.033
samp. DUP-37	[11626] GARLAND F. E. (1996); [14983] PEATE D. W. (1999)	PARANA / SOUTHERN PARANA PROVINCE / URUBICI FORMATION	-28.079	-49.618	-28.079	-49.618	BASALT	130	4.81	47	745	37.1	45.9	10.4		3.62	1.27	0.70565	0.182491	0.705313	0.512438	0.13638	0.512322	17.519	15.477	38.033
samp. SV-04	[14432] MINCATO R. L. (2000)	PARANA / SOUTHERN PARANA PROVINCE / GRAMADO FORMATION	-29.3864	-51.3623	-29.3864	-51.3623	BASALT, ANDESITIC	130	4.81	34	207
samp. RA-04	[14432] MINCATO R. L. (2000)	PARANA / NORTHERN PARANA PROVINCE / PITANGA FORMATION	-21.2758	-47.7534	-21.2758	-47.7534	BASALT, LATITIC	130	4.8	39	465
samp. DUP-01	[14983] PEATE D. W. (1999)	PARANA / SOUTHERN PARANA PROVINCE / URUBICI FORMATION	-28.14	-49.66	-28.14	-49.66	BASALT	130	4.8	11	894
samp. B1088	[2871] PICCIRILLO E. M. (1988)	PARANA / NORTHERN PARANA PROVINCE	-22.1	-42.3	-23.3	-44.5	BASALT, ANDESITIC	130	4.8	28	716	73
samp. B1106	[2871] PICCIRILLO E. M. (1988)	PARANA / NORTHERN PARANA PROVINCE	-22.1	-42.3	-23.3	-44.5	LATITE	130	4.8	46	888	67
samp. RS69	[1827] HUGHES S. S. (1986); [2465] FODOR R. V. (1985)	PARANA / SOUTHERN PARANA PROVINCE	-27	-50	-30	-53	ANDESITE, BASALTIC	130	4.8	69	290	27.2	32	7.7		4.9	1.2
samp. RS16	[2465] FODOR R. V. (1985); [1827] HUGHES S. S. (1986)	PARANA / SOUTHERN PARANA PROVINCE	-27	-50	-30	-53	BASALT	130	4.8	18	190	19.4	19	4.6		4.7	1.2
samp. GB49AD	[1669] MANTOVANI M. S. M. (1985)	PARANA / SOUTHERN PARANA PROVINCE / GRAMADO FORMATION	-28.36	-49.6	-28.36	-49.6	ANDESITE, THOLEIITIC	130	4.79	35	265	27		5.8		4.9	1.4	0.70841	0.382155	0.707704
samp. GB3B	[2581] BELLIENI G. (1983)	PARANA / SOUTHERN PARANA PROVINCE / GRAMADO FORMATION	-28.36	-49.6	-28.36	-49.6	ANDESITE, THOLEIITIC	130	4.79	39	263	16
samp. BGB257	[2581] BELLIENI G. (1983); [2654] PICCIRILLO E. M. (1989)	PARANA / SOUTHERN PARANA PROVINCE / GRAMADO FORMATION	-28.36	-49.6	-28.36	-49.6	ANDESITE, THOLEIITIC	130	4.79	50	635	45
samp. GB257	[12771] MARQUES L. S. (1999)	PARANA / SOUTHERN PARANA PROVINCE	-25	-51	-26	-51.5	THOLEIITE	130	4.79	38	635	38	44	10.9	6.76	3.96	0.85							17.586	15.502	38.157	7.85082	0.0569395	37.7944	4.81407	17.4261	15.501	38.1241
samp. 92-U17	[6404] KIRSTEIN L. A. (2000)	PARANA / SOUTHERN PARANA PROVINCE	-33	-53.5	-34	-54.5	ANDESITE, BASALTIC	130	4.79	27	238
samp. 92-U17	[12774] TURNER SIMON P. (1999)	PARANA / SOUTHERN PARANA PROVINCE	-33.6	-53.5	-34.5	-55	ANDESITE, BASALTIC	130	4.79	26.6	238				7	5
samp. BP-24	[8775] SCHENATO F. (2003)	PARANA / SOUTHERN PARANA PROVINCE	-29.65	-51.18	-29.65	-51.18	BASALT, THOLEIITIC	130	4.78	68	208	24.7	26	5.3		6.1	1.2
samp. B678	[2652] PETRINI R. (1987)	PARANA / SOUTHERN PARANA PROVINCE	-30.532	-56.189	-30.532	-56.189	BASALT, ANDESITIC, THOLEIITIC	130	4.78	12	228	13						0.71137	0.152331	0.711089	0.51237
samp. 17	[4636] BELLIENI G. (1986)	PARANA / SOUTHERN PARANA PROVINCE	-25	-49	-26	-53	THOLEIITE, TRANSITIONAL	130	4.77	25	374	26
samp. BR1G	[16319] HARTMANN L. A. (2012)	PARANA / SOUTHERN PARANA PROVINCE / SILL 2	-29.3754	-49.816	-29.3754	-49.816	BASALT	130	4.77	49	222	19.5	22.5	5	3.7	4.5	0.7
samp. GB60A	[2581] BELLIENI G. (1983)	PARANA / SOUTHERN PARANA PROVINCE / GRAMADO FORMATION	-28.36	-49.6	-28.36	-49.6	ANDESITE, THOLEIITIC	130	4.77
samp. GB-02	[14432] MINCATO R. L. (2000)	PARANA / SOUTHERN PARANA PROVINCE / GRAMADO FORMATION	-28.4333	-49.4842	-28.4333	-49.4842	BASALT, ANDESITIC	130	4.77	43	204	15.5	16	3.9		3.5	0.66
samp. DUP-17	[1668] PEATE D. W. (1996)	PARANA / SOUTHERN PARANA PROVINCE / GRAMADO FORMATION	-28.14	-49.66	-28.14	-49.66	BASALT	130	4.77	38	267
samp. GBAC	[1669] MANTOVANI M. S. M. (1985)	PARANA / SOUTHERN PARANA PROVINCE / GRAMADO FORMATION	-28.36	-49.6	-28.36	-49.6	ANDESITE, THOLEIITIC	130	4.77	50	225	29		6.1		5.8	1	0.71104	0.643156	0.709852
samp. CB1518	[11626] GARLAND F. E. (1996)	PARANA / NORTHERN PARANA PROVINCE / SERRA GERAL FORMATION	-22.3033	-52.0393	-22.3033	-52.0393	BASALT	130	4.76	27	486	31	41.1	8.5		3.27	0.8	0.705873	0.160708	0.705576	0.512422	0.124483	0.512316
samp. B767	[2655] PICCIRILLO E. M. (1990)	PARANA / SOUTHERN PARANA PROVINCE / PONTA GROSSA ALKALINE IGNEOUS PROVINCE	-23.3	-49.1	-25.7	-51.3	BASALT, THOLEIITIC	130	4.76	27	344	32									0.51239
samp. CB1362	[4756] PEATE D. W. (1988); [2867] MANTOVANI M. S. M. (1988)	PARANA / NORTHERN PARANA PROVINCE / SERRA GERAL FORMATION	-22.3033	-52.0393	-22.3033	-52.0393	BASALT	130	4.75	27	485	29.4	43.2			3.42	0.7	0.7055	0.161033	0.705202	0.512358	0	0.512358
samp. 8	[4636] BELLIENI G. (1986)	PARANA / SOUTHERN PARANA PROVINCE	-25	-49	-26	-53	THOLEIITE	130	4.75	24	284	22
samp. 410-326	[12773] TURNER SIMON P. (1999)	PARANA / SOUTHERN PARANA PROVINCE / PARANAPANEMA FORMATION	-30.67	-56.47	-30.67	-56.47	BASALT	130	4.75	21	362				8	1
samp. CB441A	[11626] GARLAND F. E. (1996)	PARANA / NORTHERN PARANA PROVINCE / PARANAPANEMA FORMATION	-22.3033	-52.0394	-22.3033	-52.0394	BASALT	130	4.75	25	247	19	24.3	5.5		2.46	0.6	0.706166	0.292796	0.705625	0.512423	0.136235	0.512307
samp. MR8915	[1698] HAWKESWORTH C. J. (1992)	PARANA / SOUTHERN PARANA PROVINCE / PONTA GROSSA ALKALINE IGNEOUS PROVINCE	-23.3	-49.1	-25.7	-51.3	ANDESITE	130	4.74	35.5	415.2							0.70619	0.24734	0.705733
samp. 688	[13527] MARQUES L. S. (1989)	PARANA / SOUTHERN PARANA PROVINCE	-26	-51.619	-26	-51.619	BASALT	130	4.74	24	222	17		4.6		4.2	1
samp. H205	[1669] MANTOVANI M. S. M. (1985); [2952] HAWKESWORTH C. J. (1986)	PARANA / SOUTHERN PARANA PROVINCE	-28.14	-51.41	-28.14	-51.41	ANDESITE, THOLEIITIC	130	4.74	43	164	23	22	5.7		5	1.1	0.711			0.512308	0.155949	0.512175	18.624	15.66	38.926
samp. GB12	[2466] BELLIENI G. (1984)	PARANA / SOUTHERN PARANA PROVINCE / GRAMADO FORMATION	-28.36	-49.6	-28.36	-49.6	ANDESITE, THOLEIITIC	130	4.74	66	217	27
samp. GB23AB	[1669] MANTOVANI M. S. M. (1985); [2952] HAWKESWORTH C. J. (1986)	PARANA / SOUTHERN PARANA PROVINCE / GRAMADO FORMATION	-28.36	-49.6	-28.36	-49.6	ANDESITE, THOLEIITIC	130	4.73	54	816	49	53	11		4	0.85	0.70549	0.191424	0.705136	0.512415	0.124925	0.512309	17.159	15.482	37.659
samp. GB23AB	[1669] MANTOVANI M. S. M. (1985); [2952] HAWKESWORTH C. J. (1986)	PARANA / SOUTHERN PARANA PROVINCE / GRAMADO FORMATION	-28.36	-49.6	-28.36	-49.6	ANDESITE, THOLEIITIC	130	4.73	54	816	49	53	11		4	0.85	0.70565	0.191427	0.705296	0.512415	0.124925	0.512309	17.159	15.482	37.659
samp. DGB-19	[1668] PEATE D. W. (1996)	PARANA / SOUTHERN PARANA PROVINCE / GRAMADO FORMATION	-28.36	-49.6	-28.36	-49.6	BASALT	130	4.73	39	259
samp. 502-732	[12774] TURNER SIMON P. (1999)	PARANA / SOUTHERN PARANA PROVINCE	-33.6	-53.45	-33.6	-53.45	ANDESITE, BASALTIC	130	4.73	25.3	160				10	5
samp. SE-357	[1668] PEATE D. W. (1996)	PARANA / SOUTHERN PARANA PROVINCE / GRAMADO FORMATION	-27.14	-52.3	-27.14	-52.3	BASALT	130	4.73	49	228
samp. 210-349	[12773] TURNER SIMON P. (1999)	PARANA / SOUTHERN PARANA PROVINCE / GRAMADO FORMATION	-31	-56.53	-31	-56.53	ANDESITE, BASALTIC	130	4.73	54	230				11	2
samp. CR33	[2473] COMIN-CHIARAMONTI P. (1983)	PARANA / NORTHERN PARANA PROVINCE	-22.45	-43.85	-22.45	-43.85	BASALT	130	4.72	74	878
samp. 232	[13527] MARQUES L. S. (1989)	PARANA / SOUTHERN PARANA PROVINCE	-26.441	-52.27	-26.441	-52.27	BASALT	130	4.71	15	345	19.4		5		2.54	0.5
samp. B919	[2655] PICCIRILLO E. M. (1990)	PARANA / SOUTHERN PARANA PROVINCE	-25.39	-48.89	-25.39	-48.89	BASALT, THOLEIITIC	130	4.71	26	468	43
samp. DSM-40	[14983] PEATE D. W. (1999)	PARANA / SOUTHERN PARANA PROVINCE / URUBICI FORMATION	-28.12	-49.46	-28.12	-49.46	BASALT	130	4.71	36	764
samp. BM10	[2466] BELLIENI G. (1984)	PARANA / SOUTHERN PARANA PROVINCE / BARRA DO OURO-MORRINHOS SERIES	-29.5	-50.3	-29.5	-50.3	ANDESITE, THOLEIITIC	130	4.71	53	231	23
samp. BM7G	[2581] BELLIENI G. (1983)	PARANA / SOUTHERN PARANA PROVINCE / BARRA DO OURO-MORRINHOS SERIES	-29.5	-50.3	-29.5	-50.3	ANDESITE, THOLEIITIC	130	4.71	53	231	23
samp. B451	[2652] PETRINI R. (1987); [2949] IACUMIN P. (1991)	PARANA / SOUTHERN PARANA PROVINCE	-25.99	-51.649	-25.99	-51.649	THOLEIITE	130	4.71	15	205	12						0.70821	0.211712	0.707819
samp. MR8976	[1698] HAWKESWORTH C. J. (1992)	PARANA / NORTHERN PARANA PROVINCE	-22.1	-42.3	-23.3	-44.5	BASALT	130	4.7	56	972							0.70513	0.166648	0.704822	0.51265
samp. B406	[2654] PICCIRILLO E. M. (1989); [2872] CORDANI U. G. (1988)	PARANA / SOUTHERN PARANA PROVINCE	-25.666	-52.141	-25.666	-52.141	BASALT, ANDESITIC, THOLEIITIC	130	4.7	20	477	41						0
samp. B406	[2654] PICCIRILLO E. M. (1989); [2872] CORDANI U. G. (1988)	PARANA / SOUTHERN PARANA PROVINCE	-25.666	-52.141	-25.666	-52.141	BASALT, ANDESITIC, THOLEIITIC	130	4.7	20	477	41						0
samp. B194	[2652] PETRINI R. (1987); [2949] IACUMIN P. (1991)	PARANA / NORTHERN PARANA PROVINCE	-23.291	-51.088	-23.291	-51.088	THOLEIITE	130	4.7	22	248	18						0.7055	0.256604	0.705026
samp. 93L53	[6404] KIRSTEIN L. A. (2000)	PARANA / SOUTHERN PARANA PROVINCE	-33	-53.5	-34	-54.5	BASALT	130	4.69	29	326	21.6	22	5.05		1.83	0.5	0.70698	0.257357	0.706504	0.51231	0.138166	0.512192
samp. BP-22	[8775] SCHENATO F. (2003)	PARANA / SOUTHERN PARANA PROVINCE	-29.65	-51.18	-29.65	-51.18	BASALT, THOLEIITIC	130	4.69	71	182	23.1	22	5		5.4	0
samp. TA9B	[2581] BELLIENI G. (1983)	PARANA / SOUTHERN PARANA PROVINCE / ESMERALDA BASALT	-28.78	-49.89	-28.78	-49.89	ANDESITE, THOLEIITIC	130	4.69	45	316	24
samp. B1089	[2871] PICCIRILLO E. M. (1988)	PARANA / NORTHERN PARANA PROVINCE	-22.1	-42.3	-23.3	-44.5	BASALT	130	4.69	54	789	77
samp. RA8	[2581] BELLIENI G. (1983)	PARANA / SOUTHERN PARANA PROVINCE / ESMERALDA BASALT	-28.78	-49.89	-28.78	-49.89	ANDESITE, THOLEIITIC	130	4.68	33	310	31
samp. 13	[4636] BELLIENI G. (1986)	PARANA / SOUTHERN PARANA PROVINCE	-25	-49	-26	-53	THOLEIITE, TRANSITIONAL	130	4.68	47	186	20
samp. T5C	[16319] HARTMANN L. A. (2012)	PARANA / SOUTHERN PARANA PROVINCE / SANTINHA FLOW	-29.3454	-49.7275	-29.3454	-49.7275	ANDESITE, BASALTIC	130	4.68	130	203	23.3	26.9	5.04	4.7	6.1	1.5
samp. DSM-15	[1668] PEATE D. W. (1996)	PARANA / SOUTHERN PARANA PROVINCE / GRAMADO FORMATION	-28.12	-49.46	-28.12	-49.46	BASALT	130	4.68	67	284	21.5	25	5.42	8.72	5.68	1.62	0.709505	0.682684	0.708244	0.512298	0.130494	0.512187	18.781	15.657	38.815	11.9212	0.0864604	43.1904	3.62301	18.5382	15.6554	38.7748
samp. DSM-34	[1803] TURNER SIMON P. (1994); [14983] PEATE D. W. (1999)	PARANA / SOUTHERN PARANA PROVINCE / URUBICI FORMATION	-28.12	-49.46	-28.12	-49.46	BASALT	130	4.67	29	820	39.2	43.7	9.26	6.81	4.49	1.04	0.70592	0.102305	0.705731	0.512383	0.127544	0.512275	17.704	15.535	38.334	9.57846	0.0694695	42.7311	4.46117	17.5089	15.5338	38.2966
samp. BGB259	[2581] BELLIENI G. (1983); [2872] CORDANI U. G. (1988); [2654] PICCIRILLO E. M. (1989)	PARANA / SOUTHERN PARANA PROVINCE / GRAMADO FORMATION	-28.36	-49.6	-28.36	-49.6	BASALT, ANDESITIC, THOLEIITIC	130	4.66	38	690	48
samp. GB17B	[2466] BELLIENI G. (1984)	PARANA / SOUTHERN PARANA PROVINCE / GRAMADO FORMATION	-28.36	-49.6	-28.36	-49.6	ANDESITE, BASALTIC	130	4.66	38	690	48
samp. 420	[13527] MARQUES L. S. (1989)	PARANA / SOUTHERN PARANA PROVINCE	-25.695	-52.267	-25.695	-52.267	BASALT	130	4.66	16	452	25.7		6.8		2.3	0.59
samp. BGB257	[2581] BELLIENI G. (1983); [2654] PICCIRILLO E. M. (1989)	PARANA / SOUTHERN PARANA PROVINCE / GRAMADO FORMATION	-28.36	-49.6	-28.36	-49.6	ANDESITE, THOLEIITIC	130	4.66	50	635	45
samp. ST93-3	[14983] PEATE D. W. (1999)	PARANA / SOUTHERN PARANA PROVINCE	-27.35	-48.26	-27.35	-48.26	BASALT	130	4.66	48	620
samp. T12	[1669] MANTOVANI M. S. M. (1985)	PARANA / SOUTHERN PARANA PROVINCE / TURVO-BOM JESUS SEQUENCE	-28.71	-49.85	-28.71	-49.85	ANDESITE, THOLEIITIC	130	4.66	36	257	30	28	6.3		4.6	0.97
samp. T5C1	[16319] HARTMANN L. A. (2012)	PARANA / SOUTHERN PARANA PROVINCE / SANTINHA FLOW	-29.3454	-49.7275	-29.3454	-49.7275	ANDESITE, BASALTIC	130	4.66	109	199	23.9	26.8	5.26	4.1	5.4	1.5
samp. 106	[13527] MARQUES L. S. (1989)	PARANA / NORTHERN PARANA PROVINCE	-22.891	-47.078	-22.891	-47.078	BASALT	130	4.65	26	339	25.3	33	6.1		2.8	0.73				0.51235	0.111262	0.512255
samp. DUP-12	[14983] PEATE D. W. (1999)	PARANA / SOUTHERN PARANA PROVINCE / URUBICI FORMATION	-28.14	-49.66	-28.14	-49.66	BASALT	130	4.65	41	706
samp. DUP-36	[14983] PEATE D. W. (1999)	PARANA / SOUTHERN PARANA PROVINCE / URUBICI FORMATION	-28.08	-49.62	-28.08	-49.62	BASALT	130	4.65	39	673
samp. 3	[4636] BELLIENI G. (1986)	PARANA / SOUTHERN PARANA PROVINCE	-25	-49	-26	-53	BASALT, TRANSITIONAL	130	4.64	29	448	32
samp. GB-12	[14432] MINCATO R. L. (2000)	PARANA / SOUTHERN PARANA PROVINCE / URUBICI FORMATION	-28.4333	-49.4842	-28.4333	-49.4842	BASALT, ANDESITIC	130	4.64	15	762	38.2	40	10.2		3.65	0.69
samp. GB27A	[2466] BELLIENI G. (1984)	PARANA / SOUTHERN PARANA PROVINCE / GRAMADO FORMATION	-28.36	-49.6	-28.36	-49.6	ANDESITE, THOLEIITIC	130	4.64	34	222	20
samp. GB57C	[2581] BELLIENI G. (1983)	PARANA / SOUTHERN PARANA PROVINCE / GRAMADO FORMATION	-28.36	-49.6	-28.36	-49.6	ANDESITE, THOLEIITIC	130	4.64	34	222	20
samp. CR24	[2473] COMIN-CHIARAMONTI P. (1983)	PARANA / NORTHERN PARANA PROVINCE	-22.45	-43.85	-22.45	-43.85	BASALT, ANDESITIC	130	4.63	37	666
samp. RC-01	[14432] MINCATO R. L. (2000)	PARANA / NORTHERN PARANA PROVINCE / PITANGA FORMATION	-23.2584	-47.8665	-23.2584	-47.8665	BASALT, LATITIC	130	4.63	34	602
samp. DSM-03A	[1668] PEATE D. W. (1996)	PARANA / SOUTHERN PARANA PROVINCE / ESMERALDA BASALT	-28.12	-49.46	-28.12	-49.46	BASALT	130	4.63	49	195	21.5	27.6	6.86		4.78	1.89	0.708113	0.727052	0.70677	0.512448	0.149605	0.512321	18.631	15.638	38.674
samp. DAB-01	[14983] PEATE D. W. (1999)	PARANA / SOUTHERN PARANA PROVINCE / URUBICI FORMATION	-27.9	-49.58	-27.9	-49.58	BASALT	130	4.63	51	811
samp. DAB-08	[14983] PEATE D. W. (1999)	PARANA / SOUTHERN PARANA PROVINCE / URUBICI FORMATION	-27.9	-49.58	-27.9	-49.58	BASALT	130	4.63	38	724
samp. MR8963	[1698] HAWKESWORTH C. J. (1992)	PARANA / NORTHERN PARANA PROVINCE	-22.1	-42.3	-23.3	-44.5	ANDESITE	130	4.63	79	868							0.70786	0.26333	0.707373	0.51231
samp. PG-03	[14432] MINCATO R. L. (2000)	PARANA / SOUTHERN PARANA PROVINCE / GRAMADO FORMATION	-25.3091	-51.2129	-25.3091	-51.2129	BASALT, ANDESITIC	130	4.63	50	227
samp. GB28AB	[1669] MANTOVANI M. S. M. (1985)	PARANA / SOUTHERN PARANA PROVINCE / GRAMADO FORMATION	-28.36	-49.6	-28.36	-49.6	ANDESITE, THOLEIITIC	130	4.62	34	736	43	58	11		3.7	0.88	0.70514	0.133622	0.704893
samp. GB44AD	[1669] MANTOVANI M. S. M. (1985); [2952] HAWKESWORTH C. J. (1986)	PARANA / SOUTHERN PARANA PROVINCE / GRAMADO FORMATION	-28.36	-49.6	-28.36	-49.6	ANDESITE, THOLEIITIC	130	4.62	41	305	25	26	5		4.4	1	0.70759	0.388925	0.706871	0.512194	0.115752	0.512096	17.201	15.497	37.442
samp. GB44AD	[1669] MANTOVANI M. S. M. (1985); [2952] HAWKESWORTH C. J. (1986)	PARANA / SOUTHERN PARANA PROVINCE / GRAMADO FORMATION	-28.36	-49.6	-28.36	-49.6	ANDESITE, THOLEIITIC	130	4.62	41	305	25	26	5		4.4	1	0.70824	0.38895	0.707521	0.512194	0.115752	0.512096	17.201	15.497	37.442
samp. DGB-31	[14983] PEATE D. W. (1999)	PARANA / SOUTHERN PARANA PROVINCE / URUBICI FORMATION	-28.36	-49.6	-28.36	-49.6	BASALT	130	4.61	38	718
samp. GO-1053	[14983] PEATE D. W. (1999)	PARANA / SOUTHERN PARANA PROVINCE / URUBICI FORMATION	-26.383	-52.71	-26.383	-52.71	BASALT	130	4.61	36	813
samp. II-09	[14432] MINCATO R. L. (2000)	PARANA / SOUTHERN PARANA PROVINCE / PARANAPANEMA FORMATION	-27.1694	-53.7069	-27.1694	-53.7069	BASALT, ANDESITIC	130	4.61	26	285
samp. ST93-4	[14983] PEATE D. W. (1999)	PARANA / SOUTHERN PARANA PROVINCE	-27.35	-48.26	-27.35	-48.26	BASALT	130	4.61	31	746
samp. TA6L	[2581] BELLIENI G. (1983)	PARANA / SOUTHERN PARANA PROVINCE / ESMERALDA BASALT	-28.78	-49.89	-28.78	-49.89	ANDESITE, THOLEIITIC	130	4.61	47	262	20
samp. TA8	[2466] BELLIENI G. (1984)	PARANA / SOUTHERN PARANA PROVINCE / TERRA DE AREIA-ARATINGA SERIES	-29.4	-50.2	-29.4	-50.2	ANDESITE, THOLEIITIC	130	4.61	47	262	20
samp. BR1D	[16319] HARTMANN L. A. (2012)	PARANA / SOUTHERN PARANA PROVINCE / GRUTA SILL	-29.3754	-49.816	-29.3754	-49.816	ANDESITE, BASALTIC	130	4.61	55	224	23.1	25.4	5.39	2.6	6.2	1.4
samp. GB6AD	[2581] BELLIENI G. (1983)	PARANA / SOUTHERN PARANA PROVINCE / GRAMADO FORMATION	-28.36	-49.6	-28.36	-49.6	ANDESITE, THOLEIITIC	130	4.61	59	204	31
samp. BRA7	[2654] PICCIRILLO E. M. (1989); [2872] CORDANI U. G. (1988)	PARANA / SOUTHERN PARANA PROVINCE	-28.78	-49.89	-28.78	-49.89	BASALT, ANDESITIC, THOLEIITIC	130	4.6	91	811	57
samp. BRA7	[2654] PICCIRILLO E. M. (1989); [2872] CORDANI U. G. (1988)	PARANA / SOUTHERN PARANA PROVINCE	-28.78	-49.89	-28.78	-49.89	BASALT, ANDESITIC, THOLEIITIC	130	4.6	91	811	57
samp. 590	[13527] MARQUES L. S. (1989)	PARANA / SOUTHERN PARANA PROVINCE	-26	-51.619	-26	-51.619	BASALT	130	4.6	62	326	21		5.1		4.93	0.9
samp. DSM-41	[14983] PEATE D. W. (1999)	PARANA / SOUTHERN PARANA PROVINCE / URUBICI FORMATION	-28.12	-49.46	-28.12	-49.46	BASALT	130	4.6	45	1050
samp. MG-2	[11626] GARLAND F. E. (1996)	PARANA / SOUTHERN PARANA PROVINCE / GRAMADO FORMATION	-29.47	-51.02	-29.47	-51.02	BASALT	130	4.6	64	208	27	27.2	5.8		7	1.2	0.71379	0.890763	0.712144	0.51234	0.128348	0.512231
samp. 194	[13527] MARQUES L. S. (1989)	PARANA / NORTHERN PARANA PROVINCE	-23.291	-51.088	-23.291	-51.088	BASALT	130	4.59	22	248	20		5.7		2.67	0.37
samp. GB39AA	[1669] MANTOVANI M. S. M. (1985); [2952] HAWKESWORTH C. J. (1986)	PARANA / SOUTHERN PARANA PROVINCE / GRAMADO FORMATION	-28.36	-49.6	-28.36	-49.6	ANDESITE, THOLEIITIC	130	4.59	21	271	24	22	5.8		5.4	1.5	0.70862	0.224221	0.708206	0.512339	0.158685	0.512204	18.82	15.664	38.797
samp. GB39AA	[1669] MANTOVANI M. S. M. (1985); [2952] HAWKESWORTH C. J. (1986)	PARANA / SOUTHERN PARANA PROVINCE / GRAMADO FORMATION	-28.36	-49.6	-28.36	-49.6	ANDESITE, THOLEIITIC	130	4.59	21	271	24	22	5.8		5.4	1.5	0.70907	0.224231	0.708656	0.512339	0.158685	0.512204	18.82	15.664	38.797
samp. B3007	[2654] PICCIRILLO E. M. (1989)	PARANA / SOUTHERN PARANA PROVINCE	-25.45	-55	-25.45	-55	BASALT	130	4.59	27	504	38									0.51246
samp. 210-49	[12773] TURNER SIMON P. (1999)	PARANA / SOUTHERN PARANA PROVINCE / ESMERALDA BASALT	-31	-56.53	-31	-56.53	BASALT	130	4.59	39	233				12	6
samp. S-787	[2870] SECCO L. (1988)	PARANA / SOUTHERN PARANA PROVINCE	-20	-45	-35	-60	THOLEIITE	130	4.59
samp. DUP-21	[1668] PEATE D. W. (1996)	PARANA / SOUTHERN PARANA PROVINCE / GRAMADO FORMATION	-28.14	-49.66	-28.14	-49.66	BASALT	130	4.59	25	367
samp. GB38AB	[1669] MANTOVANI M. S. M. (1985)	PARANA / SOUTHERN PARANA PROVINCE / GRAMADO FORMATION	-28.36	-49.6	-28.36	-49.6	ANDESITE, THOLEIITIC	130	4.59	58	279					4.8	1.1	0.70862	0.601519	0.707509
samp. T4	[1669] MANTOVANI M. S. M. (1985); [2952] HAWKESWORTH C. J. (1986)	PARANA / SOUTHERN PARANA PROVINCE / TURVO-BOM JESUS SEQUENCE	-28.71	-49.85	-28.71	-49.85	ANDESITE, THOLEIITIC	130	4.59	37	271	23	24	5.1		5.4	1.4	0.7114	0.395163	0.71067	0.512266	0.127906	0.512157	18.764	15.682	39.919
samp. T4	[1669] MANTOVANI M. S. M. (1985); [2952] HAWKESWORTH C. J. (1986)	PARANA / SOUTHERN PARANA PROVINCE / TURVO-BOM JESUS SEQUENCE	-28.71	-49.85	-28.71	-49.85	ANDESITE, THOLEIITIC	130	4.59	37	271	23	24	5.1		5.4	1.4	0.71213	0.395191	0.7114	0.512266	0.127906	0.512157	18.764	15.682	39.919
samp. RS80	[2465] FODOR R. V. (1985); [1832] FODOR R. V. (1985); [1827] HUGHES S. S. (1986)	PARANA / SOUTHERN PARANA PROVINCE	-27	-50	-30	-53	ANDESITE, BASALTIC	130	4.58	15	151	13	17	5.3		4.7	2	0.70877	0.287439	0.708239
samp. UM-02	[14432] MINCATO R. L. (2000)	PARANA / NORTHERN PARANA PROVINCE / PARANAPANEMA FORMATION	-20.3066	-49.2065	-20.3066	-49.2065	BASALT, LATITIC	130	4.57	29	477
samp. RA11A	[2581] BELLIENI G. (1983)	PARANA / SOUTHERN PARANA PROVINCE / ESMERALDA BASALT	-28.78	-49.89	-28.78	-49.89	ANDESITE, THOLEIITIC	130	4.57	36	275	36
samp. GB-01	[14432] MINCATO R. L. (2000)	PARANA / SOUTHERN PARANA PROVINCE / GRAMADO FORMATION	-28.4333	-49.4842	-28.4333	-49.4842	BASALT, ANDESITIC	130	4.57	47	235
samp. BU676	[2654] PICCIRILLO E. M. (1989)	PARANA / SOUTHERN PARANA PROVINCE	-29.48	-50.701	-29.48	-50.701	BASALT	130	4.57	20	236	10
samp. T2	[1669] MANTOVANI M. S. M. (1985)	PARANA / SOUTHERN PARANA PROVINCE / TURVO-BOM JESUS SEQUENCE	-28.71	-49.85	-28.71	-49.85	ANDESITE, THOLEIITIC	130	4.57	65	192	21	24	5		5.3	1.2	0.71143	0.979845	0.70962
samp. 406	[13527] MARQUES L. S. (1989)	PARANA / SOUTHERN PARANA PROVINCE	-25.666	-52.141	-25.666	-52.141	BASALT	130	4.56	20	477	24.8		6.4		2.4	0.47
samp. B915	[2655] PICCIRILLO E. M. (1990)	PARANA / SOUTHERN PARANA PROVINCE	-25.37	-49.88	-25.37	-49.88	BASALT, THOLEIITIC	130	4.56	18	352	20									0.51246
samp. DSM-10	[11626] GARLAND F. E. (1996); [14983] PEATE D. W. (1999)	PARANA / SOUTHERN PARANA PROVINCE / URUBICI FORMATION	-28.115	-49.463	-28.115	-49.463	BASALT	130	4.56	58	826	42	51.6	10.6	6.49	4.78	1.13	0.70558	0.203116	0.705205	0.51246	0.123648	0.512355	17.96	15.556	38.367	10.9669	0.0795398	47.937	4.37104	17.7366	15.5546	38.3244
samp. DSM-10	[11626] GARLAND F. E. (1996); [14983] PEATE D. W. (1999)	PARANA / SOUTHERN PARANA PROVINCE / URUBICI FORMATION	-28.115	-49.463	-28.115	-49.463	BASALT	130	4.56	58	826	42	51.6	10.6	6.49	4.78	1.13	0.70547	0.203114	0.705095	0.512405	0.123648	0.5123	17.96	15.556	38.367	10.9669	0.0795398	47.937	4.37104	17.7366	15.5546	38.3244
samp. CS-783	[1668] PEATE D. W. (1996)	PARANA / SOUTHERN PARANA PROVINCE / ESMERALDA BASALT	-24.98	-51.94	-24.98	-51.94	BASALT	130	4.56	35	236
samp. B1105	[2871] PICCIRILLO E. M. (1988)	PARANA / NORTHERN PARANA PROVINCE	-22.1	-42.3	-23.3	-44.5	LATITE	130	4.56	82	988	55
samp. BPC51	[2654] PICCIRILLO E. M. (1989); [2872] CORDANI U. G. (1988)	PARANA / SOUTHERN PARANA PROVINCE	-29.13	-50.08	-29.13	-50.08	BASALT, ANDESITIC, THOLEIITIC	130	4.56	34	326	29
samp. BPC51	[2654] PICCIRILLO E. M. (1989); [2872] CORDANI U. G. (1988)	PARANA / SOUTHERN PARANA PROVINCE	-29.13	-50.08	-29.13	-50.08	BASALT, ANDESITIC, THOLEIITIC	130	4.56	34	326	29
samp. GC-03	[14432] MINCATO R. L. (2000)	PARANA / SOUTHERN PARANA PROVINCE / GRAMADO FORMATION	-27.2798	-52.6921	-27.2798	-52.6921	BASALT, ANDESITIC	130	4.56	69	198
samp. DSM-19	[1668] PEATE D. W. (1996)	PARANA / SOUTHERN PARANA PROVINCE / GRAMADO FORMATION	-28.12	-49.46	-28.12	-49.46	BASALT	130	4.56	43	247	26.7	29.7	6.34	8.11	6.02	1.37	0.708904	0.503743	0.707973	0.512312	0.128488	0.512203	18.429	15.611	38.746	10.7719	0.0781249	48.9105	4.54058	18.2096	15.6096	38.7014
samp. GB38A	[2581] BELLIENI G. (1983)	PARANA / SOUTHERN PARANA PROVINCE / GRAMADO FORMATION	-28.36	-49.6	-28.36	-49.6	ANDESITE, THOLEIITIC	130	4.56	70	291	22
samp. CB1392	[11626] GARLAND F. E. (1996); [2867] MANTOVANI M. S. M. (1988)	PARANA / NORTHERN PARANA PROVINCE / SERRA GERAL FORMATION	-22.3033	-52.0393	-22.3033	-52.0393	BASALT	130	4.55	30	436	29	38.7	8.2		3.22	0.7	0.705857	0.199041	0.705489	0.512358	0.127536	0.51225
samp. B967	[2655] PICCIRILLO E. M. (1990)	PARANA / SOUTHERN PARANA PROVINCE / PONTA GROSSA ALKALINE IGNEOUS PROVINCE	-24.73	-49.5	-24.85	-49.83	BASALT, THOLEIITIC	130	4.55	26	482	34
samp. 462	[13527] MARQUES L. S. (1989)	PARANA / SOUTHERN PARANA PROVINCE	-26.419	-51.408	-26.419	-51.408	BASALT	130	4.55	34	184	12		4.4		2.7	0.71
samp. DUP-14	[1668] PEATE D. W. (1996)	PARANA / SOUTHERN PARANA PROVINCE / GRAMADO FORMATION	-28.14	-49.66	-28.14	-49.66	BASALT	130	4.55	48	321
samp. SE-72	[1668] PEATE D. W. (1996)	PARANA / SOUTHERN PARANA PROVINCE / ESMERALDA BASALT	-27.14	-52.3	-27.14	-52.3	BASALT	130	4.54	25	177
samp. BGB253	[2581] BELLIENI G. (1983)	PARANA / SOUTHERN PARANA PROVINCE / GRAMADO FORMATION	-28.36	-49.6	-28.36	-49.6	ANDESITE, THOLEIITIC	130	4.54	48	259	28
samp. BPC46	[2654] PICCIRILLO E. M. (1989)	PARANA / SOUTHERN PARANA PROVINCE	-29.13	-50.08	-29.13	-50.08	BASALT	130	4.54	37	325	30									0.51247
samp. B920	[2655] PICCIRILLO E. M. (1990)	PARANA / SOUTHERN PARANA PROVINCE	-25.39	-48.87	-25.39	-48.87	BASALT, THOLEIITIC	130	4.53	18	241	18
samp. DUP-31	[14983] PEATE D. W. (1999)	PARANA / SOUTHERN PARANA PROVINCE / URUBICI FORMATION	-28.08	-49.62	-28.08	-49.62	BASALT	130	4.53	21	884
samp. MI-11	[14432] MINCATO R. L. (2000)	PARANA / SOUTHERN PARANA PROVINCE / URUBICI FORMATION	-28.0546	-49.499	-28.0546	-49.499	BASALT, ANDESITIC	130	4.53	43	694
samp. GB19	[2466] BELLIENI G. (1984)	PARANA / SOUTHERN PARANA PROVINCE / GRAMADO FORMATION	-28.36	-49.6	-28.36	-49.6	ANDESITE, THOLEIITIC	130	4.53	52	301	31
samp. GB44A	[2581] BELLIENI G. (1983)	PARANA / SOUTHERN PARANA PROVINCE / GRAMADO FORMATION	-28.36	-49.6	-28.36	-49.6	ANDESITE, THOLEIITIC	130	4.53	52	301	31
samp. DSM-37	[14983] PEATE D. W. (1999)	PARANA / SOUTHERN PARANA PROVINCE / URUBICI FORMATION	-28.12	-49.46	-28.12	-49.46	BASALT	130	4.53	44	637
samp. TA16	[2466] BELLIENI G. (1984)	PARANA / SOUTHERN PARANA PROVINCE / TERRA DE AREIA-ARATINGA SERIES	-29.4	-50.2	-29.4	-50.2	ANDESITE, THOLEIITIC	130	4.53	55	222	21
samp. BM1DA	[2581] BELLIENI G. (1983)	PARANA / SOUTHERN PARANA PROVINCE / BARRA DO OURO-MORRINHOS SERIES	-29.5	-50.3	-29.5	-50.3	ANDESITE, THOLEIITIC	130	4.53	67	224	25
samp. GB32A	[2581] BELLIENI G. (1983)	PARANA / SOUTHERN PARANA PROVINCE / GRAMADO FORMATION	-28.36	-49.6	-28.36	-49.6	ANDESITE, THOLEIITIC	130	4.52
samp. LL-04	[14432] MINCATO R. L. (2000)	PARANA / NORTHERN PARANA PROVINCE / PARANAPANEMA FORMATION	-23.6538	-51.1078	-23.6538	-51.1078	BASALT, ANDESITIC	130	4.52	26	295	31.5		6.6		2.9
samp. BGB266	[2581] BELLIENI G. (1983)	PARANA / SOUTHERN PARANA PROVINCE / GRAMADO FORMATION	-28.36	-49.6	-28.36	-49.6	ANDESITE, THOLEIITIC	130	4.52	49	258	26
samp. B256	[2871] PICCIRILLO E. M. (1988)	PARANA / SOUTHERN PARANA PROVINCE	-26	-50	-30	-54	BASALT, TRANSITIONAL	130	4.52	45	619	44
samp. BGB256	[2654] PICCIRILLO E. M. (1989)	PARANA / SOUTHERN PARANA PROVINCE / GRAMADO FORMATION	-28.36	-49.6	-28.36	-49.6	BASALT	130	4.52	56	619	44
samp. GB256	[12771] MARQUES L. S. (1999)	PARANA / SOUTHERN PARANA PROVINCE	-25	-51	-26	-51.5	THOLEIITE	130	4.52	56	619	46	54	11.7	7.08	4.63	0.95							17.578	15.495	38.137	8.3738	0.0607325	42.1712	5.03609	17.4074	15.4939	38.1003
samp. 50-430	[12773] TURNER SIMON P. (1999)	PARANA / SOUTHERN PARANA PROVINCE / GRAMADO FORMATION	-32.73	-57.75	-32.73	-57.75	ANDESITE, BASALTIC	130	4.52	69	225				14	7
samp. B24	[2654] PICCIRILLO E. M. (1989)	PARANA / NORTHERN PARANA PROVINCE	-21.336	-47.686	-21.336	-47.686	BASALT	130	4.51	26	377	29									0.51243
samp. DSM-36	[14983] PEATE D. W. (1999)	PARANA / SOUTHERN PARANA PROVINCE / URUBICI FORMATION	-28.12	-49.46	-28.12	-49.46	BASALT	130	4.51	42	613				7.51			0.70628	0.198205	0.705914	0.512276			17.543	15.515	38.201
samp. T10	[1669] MANTOVANI M. S. M. (1985)	PARANA / SOUTHERN PARANA PROVINCE / TURVO-BOM JESUS SEQUENCE	-28.71	-49.85	-28.71	-49.85	ANDESITE, THOLEIITIC	130	4.51	48	198	28	27	6.1		5.6	1.3
samp. 104	[13527] MARQUES L. S. (1989)	PARANA / NORTHERN PARANA PROVINCE	-22.891	-47.078	-22.891	-47.078	BASALT	130	4.5	23	357	24.3		5.9		2.95	0.6				0.51244
samp. DRG-6	[14983] PEATE D. W. (1999)	PARANA / SOUTHERN PARANA PROVINCE / URUBICI FORMATION	-28.35	-49.32	-28.35	-49.32	BASALT	130	4.5	55	577
samp. DUP-11	[14983] PEATE D. W. (1999)	PARANA / SOUTHERN PARANA PROVINCE / URUBICI FORMATION	-28.14	-49.66	-28.14	-49.66	BASALT	130	4.5	21	840
samp. DGB-39	[14983] PEATE D. W. (1999)	PARANA / SOUTHERN PARANA PROVINCE / URUBICI FORMATION	-28.36	-49.6	-28.36	-49.6	BASALT	130	4.5	26	765
samp. DUP-33	[14983] PEATE D. W. (1999)	PARANA / SOUTHERN PARANA PROVINCE / URUBICI FORMATION	-28.08	-49.62	-28.08	-49.62	BASALT	130	4.5	20	829
samp. BRS44	[2652] PETRINI R. (1987); [2949] IACUMIN P. (1991)	PARANA / SOUTHERN PARANA PROVINCE	-28.343	-51.159	-28.343	-51.159	THOLEIITE	130	4.5	36	210	14						0.70758	0.495981	0.706664
samp. DSM-27	[14983] PEATE D. W. (1999)	PARANA / SOUTHERN PARANA PROVINCE / URUBICI FORMATION	-28.12	-49.46	-28.12	-49.46	BASALT	130	4.5	38	951	38	47.7	10.2		3.86	0.76	0.70523	0.115581	0.705016	0.512455	0.12871	0.512346	17.541	15.49	38.065
samp. RS71	[2465] FODOR R. V. (1985); [1827] HUGHES S. S. (1986)	PARANA / SOUTHERN PARANA PROVINCE	-27	-50	-30	-53	ANDESITE, BASALTIC	130	4.5	33	300	17.6	23	4.8		4.5	1	0.70899	0.318298	0.708402
samp. GB-28	[14432] MINCATO R. L. (2000)	PARANA / SOUTHERN PARANA PROVINCE / GRAMADO FORMATION	-28.4333	-49.4842	-28.4333	-49.4842	BASALT, ANDESITIC	130	4.5	23	211
samp. CS-930	[1668] PEATE D. W. (1996)	PARANA / SOUTHERN PARANA PROVINCE / GRAMADO FORMATION	-24.98	-51.94	-24.98	-51.94	BASALT	130	4.5	34	272
samp. DGB-36	[14983] PEATE D. W. (1999)	PARANA / SOUTHERN PARANA PROVINCE / URUBICI FORMATION	-28.36	-49.6	-28.36	-49.6	BASALT	130	4.49	34	782
samp. IC-14	[14432] MINCATO R. L. (2000)	PARANA / SOUTHERN PARANA PROVINCE / PARANAPANEMA FORMATION	-25.5646	-53.5764	-25.5646	-53.5764	BASALT, ANDESITIC	130	4.48	32	242
samp. DW-24	[14983] PEATE D. W. (1999)	PARANA / SOUTHERN PARANA PROVINCE / URUBICI FORMATION	-28.07	-49.3	-28.07	-49.3	BASALT	130	4.48	24	832
samp. CS-804	[1668] PEATE D. W. (1996)	PARANA / SOUTHERN PARANA PROVINCE / ESMERALDA BASALT	-24.98	-51.94	-24.98	-51.94	BASALT	130	4.48	40	219
samp. RA10C	[2581] BELLIENI G. (1983)	PARANA / SOUTHERN PARANA PROVINCE / ESMERALDA BASALT	-28.78	-49.89	-28.78	-49.89	ANDESITE, THOLEIITIC	130	4.48	62	238	32
samp. CR5	[2473] COMIN-CHIARAMONTI P. (1983)	PARANA / NORTHERN PARANA PROVINCE	-22.45	-43.85	-22.45	-43.85	BASALT	130	4.47	24	562
samp. MI-05	[14432] MINCATO R. L. (2000)	PARANA / SOUTHERN PARANA PROVINCE / URUBICI FORMATION	-28.0546	-49.499	-28.0546	-49.499	BASALT, ANDESITIC	130	4.47	34	788
samp. DW-22	[14983] PEATE D. W. (1999)	PARANA / SOUTHERN PARANA PROVINCE / URUBICI FORMATION	-28.35	-49.32	-28.35	-49.32	BASALT	130	4.47	55	588
samp. RA18A	[2581] BELLIENI G. (1983)	PARANA / SOUTHERN PARANA PROVINCE / ESMERALDA BASALT	-28.78	-49.89	-28.78	-49.89	ANDESITE, THOLEIITIC	130	4.47	51	213	18
samp. RA2	[2466] BELLIENI G. (1984)	PARANA / SOUTHERN PARANA PROVINCE / ESMERALDA BASALT	-28.78	-49.89	-28.78	-49.89	ANDESITE, THOLEIITIC	130	4.47	69	205	18
samp. RA2B	[2581] BELLIENI G. (1983)	PARANA / SOUTHERN PARANA PROVINCE / ESMERALDA BASALT	-28.78	-49.89	-28.78	-49.89	ANDESITE, THOLEIITIC	130	4.47	69	205	18
samp. GB25AC	[1669] MANTOVANI M. S. M. (1985)	PARANA / SOUTHERN PARANA PROVINCE / GRAMADO FORMATION	-28.36	-49.6	-28.36	-49.6	ANDESITE, THOLEIITIC	130	4.46	36	789	44	46	10		4	0.93	0.70527	0.13198	0.705026
samp. CS657	[4756] PEATE D. W. (1988); [2867] MANTOVANI M. S. M. (1988); [1797] STEWART K. (1996)	PARANA / SOUTHERN PARANA PROVINCE / ESMERALDA BASALT	-24.9806	-51.9431	-24.9806	-51.9431	ANDESITE, BASALTIC	130	4.46	18	176							0.70659	0.295869	0.706043
samp. AN585	[4756] PEATE D. W. (1988); [2867] MANTOVANI M. S. M. (1988)	PARANA / NORTHERN PARANA PROVINCE	-23.8544	-53.8075	-23.8544	-53.8075	BASALT	130	4.45	34	274	23.9	30.8	6.83		3.11	1.29	0.70575	0.358949	0.705087
samp. DSM-16	[14983] PEATE D. W. (1999)	PARANA / SOUTHERN PARANA PROVINCE / URUBICI FORMATION	-28.12	-49.46	-28.12	-49.46	BASALT	130	4.45	37	869
samp. GB2B	[2466] BELLIENI G. (1984)	PARANA / SOUTHERN PARANA PROVINCE / GRAMADO FORMATION	-28.36	-49.6	-28.36	-49.6	ANDESITE, BASALTIC	130	4.45	57	635	45
samp. MI-01	[14432] MINCATO R. L. (2000)	PARANA / SOUTHERN PARANA PROVINCE / URUBICI FORMATION	-28.0546	-49.499	-28.0546	-49.499	BASALT, ANDESITIC	130	4.45	41	637
samp. GA36A	[2581] BELLIENI G. (1983)	PARANA / SOUTHERN PARANA PROVINCE / GRAMADO FORMATION	-28.36	-49.6	-28.36	-49.6	ANDESITE, THOLEIITIC	130	4.43	81	186	31
samp. BP-21	[8775] SCHENATO F. (2003)	PARANA / SOUTHERN PARANA PROVINCE	-29.65	-51.18	-29.65	-51.18	BASALT, THOLEIITIC	130	4.43	53	190	22.2	19	4.6		5.3	1
samp. CR15	[2473] COMIN-CHIARAMONTI P. (1983)	PARANA / NORTHERN PARANA PROVINCE	-22.45	-43.85	-22.45	-43.85	BASALT	130	4.42	47	1074
samp. GB35AC	[1669] MANTOVANI M. S. M. (1985)	PARANA / SOUTHERN PARANA PROVINCE / GRAMADO FORMATION	-28.36	-49.6	-28.36	-49.6	ANDESITE, THOLEIITIC	130	4.42	14	755	46	53	11		4.6	1	0.70535	0.0536374	0.705251
samp. MI-09	[14432] MINCATO R. L. (2000)	PARANA / SOUTHERN PARANA PROVINCE / URUBICI FORMATION	-28.0546	-49.499	-28.0546	-49.499	BASALT, ANDESITIC	130	4.42	35	823
samp. DRR-12	[14983] PEATE D. W. (1999)	PARANA / SOUTHERN PARANA PROVINCE / URUBICI FORMATION	-27.91	-51.913	-27.91	-51.913	BASALT	130	4.42	19	938
samp. DUP-28	[14983] PEATE D. W. (1999)	PARANA / SOUTHERN PARANA PROVINCE / URUBICI FORMATION	-28.08	-49.62	-28.08	-49.62	BASALT	130	4.42	41	875
samp. DUP-18	[1668] PEATE D. W. (1996)	PARANA / SOUTHERN PARANA PROVINCE / GRAMADO FORMATION	-28.14	-49.66	-28.14	-49.66	BASALT	130	4.42	48	219	27.3	29.7	6.56		6.55	2.28	0.71072	0.634325	0.709548	0.512326	0.132947	0.512213	18.578	15.64	38.852
samp. RA1C	[2581] BELLIENI G. (1983)	PARANA / SOUTHERN PARANA PROVINCE / ESMERALDA BASALT	-28.78	-49.89	-28.78	-49.89	ANDESITE, THOLEIITIC	130	4.42	73	198	19
samp. RA7	[2581] BELLIENI G. (1983); [2466] BELLIENI G. (1984)	PARANA / SOUTHERN PARANA PROVINCE / ESMERALDA BASALT	-28.78	-49.89	-28.78	-49.89	ANDESITE, THOLEIITIC	130	4.41	99	205	27
samp. 430	[13527] MARQUES L. S. (1989)	PARANA / SOUTHERN PARANA PROVINCE	-25.657	-52.483	-25.657	-52.483	BASALT	130	4.41	17	469	29.3		7.1		2.4	0.56
samp. DUP-46	[14983] PEATE D. W. (1999)	PARANA / SOUTHERN PARANA PROVINCE / URUBICI FORMATION	-28.08	-49.62	-28.08	-49.62	BASALT	130	4.41	43	619
samp. B78	[2654] PICCIRILLO E. M. (1989)	PARANA / NORTHERN PARANA PROVINCE	-20	-47.784	-20	-47.784	BASALT	130	4.4	27	441	30									0.51243
samp. DUP-32	[14983] PEATE D. W. (1999)	PARANA / SOUTHERN PARANA PROVINCE / URUBICI FORMATION	-28.08	-49.62	-28.08	-49.62	BASALT	130	4.4	44	737	49	60.6	12.8		5.2	1.36	0.7052	0.172689	0.704881	0.512452	0.127136	0.512344	17.776	15.505	38.227
samp. MR8914	[1698] HAWKESWORTH C. J. (1992)	PARANA / SOUTHERN PARANA PROVINCE / PONTA GROSSA ALKALINE IGNEOUS PROVINCE	-23.3	-49.1	-25.7	-51.3	ANDESITE	130	4.4	52.6	452.1							0.70712	0.336599	0.706498
samp. GB21A	[2466] BELLIENI G. (1984)	PARANA / SOUTHERN PARANA PROVINCE / GRAMADO FORMATION	-28.36	-49.6	-28.36	-49.6	ANDESITE, THOLEIITIC	130	4.4	52	274	35
samp. GB48AA	[2581] BELLIENI G. (1983)	PARANA / SOUTHERN PARANA PROVINCE / GRAMADO FORMATION	-28.36	-49.6	-28.36	-49.6	ANDESITE, THOLEIITIC	130	4.4	52	274	35
samp. 93L124	[6404] KIRSTEIN L. A. (2000)	PARANA / SOUTHERN PARANA PROVINCE	-33	-53.5	-34	-54.5	ANDESITE, BASALTIC	130	4.4	55	202
samp. JS-03	[14432] MINCATO R. L. (2000)	PARANA / SOUTHERN PARANA PROVINCE / GRAMADO FORMATION	-29.3602	-54.7623	-29.3602	-54.7623	BASALT, ANDESITIC	130	4.4	63	225	23.6	21	5.3		5.97	1.3
samp. CB1002	[2867] MANTOVANI M. S. M. (1988); [4756] PEATE D. W. (1988)	PARANA / NORTHERN PARANA PROVINCE / SERRA GERAL FORMATION	-22.3033	-52.0393	-22.3033	-52.0393	BASALT	130	4.39	36	365	34.5	43	9.44		4.31	1.47
samp. BGB256	[2581] BELLIENI G. (1983)	PARANA / SOUTHERN PARANA PROVINCE / GRAMADO FORMATION	-28.36	-49.6	-28.36	-49.6	ANDESITE, THOLEIITIC	130	4.39	56	619	44
samp. DUP-20	[14983] PEATE D. W. (1999)	PARANA / SOUTHERN PARANA PROVINCE / URUBICI FORMATION	-28.14	-49.66	-28.14	-49.66	BASALT	130	4.39	43	833
samp. DAB-06	[14983] PEATE D. W. (1999)	PARANA / SOUTHERN PARANA PROVINCE / URUBICI FORMATION	-27.9	-49.58	-27.9	-49.58	BASALT	130	4.39	42	691
samp. DSM-26	[14983] PEATE D. W. (1999)	PARANA / SOUTHERN PARANA PROVINCE / URUBICI FORMATION	-28.12	-49.46	-28.12	-49.46	BASALT	130	4.39	39	783	39.9	51.7	10.8		4.47	1.4	0.70538	0.144076	0.705114	0.512455	0.125737	0.512348	17.668	15.504	38.21
samp. GB14	[2466] BELLIENI G. (1984)	PARANA / SOUTHERN PARANA PROVINCE / GRAMADO FORMATION	-28.36	-49.6	-28.36	-49.6	ANDESITE, THOLEIITIC	130	4.39	33	265	25
samp. GB39A	[2581] BELLIENI G. (1983)	PARANA / SOUTHERN PARANA PROVINCE / GRAMADO FORMATION	-28.36	-49.6	-28.36	-49.6	ANDESITE, THOLEIITIC	130	4.39	33	265	25
samp. BM4B	[2581] BELLIENI G. (1983)	PARANA / SOUTHERN PARANA PROVINCE / BARRA DO OURO-MORRINHOS SERIES	-29.5	-50.3	-29.5	-50.3	ANDESITE, THOLEIITIC	130	4.39
samp. 24	[13527] MARQUES L. S. (1989)	PARANA / NORTHERN PARANA PROVINCE	-21.336	-47.686	-21.336	-47.686	BASALT	130	4.38	26	377	23.6	33	6.4		2.6	0.63				0.51243	0.116734	0.512331
samp. BGB261	[2581] BELLIENI G. (1983)	PARANA / SOUTHERN PARANA PROVINCE / GRAMADO FORMATION	-28.36	-49.6	-28.36	-49.6	ANDESITE, THOLEIITIC	130	4.38	40	741	45
samp. DAB-15	[14983] PEATE D. W. (1999)	PARANA / SOUTHERN PARANA PROVINCE / URUBICI FORMATION	-27.9	-49.58	-27.9	-49.58	BASALT	130	4.38	38	718
samp. 502-703	[12774] TURNER SIMON P. (1999)	PARANA / SOUTHERN PARANA PROVINCE	-33.6	-53.45	-33.6	-53.45	ANDESITE, BASALTIC	130	4.38	53.5	203				5	4
samp. DUP-22	[1668] PEATE D. W. (1996)	PARANA / SOUTHERN PARANA PROVINCE / GRAMADO FORMATION	-28.14	-49.66	-28.14	-49.66	BASALT	130	4.38	52	252
samp. GB8	[2466] BELLIENI G. (1984)	PARANA / SOUTHERN PARANA PROVINCE / GRAMADO FORMATION	-28.36	-49.6	-28.36	-49.6	ANDESITE, BASALTIC	130	4.37	44	743	46
samp. GB10	[2466] BELLIENI G. (1984)	PARANA / SOUTHERN PARANA PROVINCE / GRAMADO FORMATION	-28.36	-49.6	-28.36	-49.6	ANDESITE, BASALTIC	130	4.37	52	706	52
samp. GB31A	[2581] BELLIENI G. (1983)	PARANA / SOUTHERN PARANA PROVINCE / GRAMADO FORMATION	-28.36	-49.6	-28.36	-49.6	ANDESITE, THOLEIITIC	130	4.37	52	706	52
samp. DSM-09	[14983] PEATE D. W. (1999)	PARANA / SOUTHERN PARANA PROVINCE / URUBICI FORMATION	-28.12	-49.46	-28.12	-49.46	BASALT	130	4.37	41	372
samp. B481	[2654] PICCIRILLO E. M. (1989); [2872] CORDANI U. G. (1988)	PARANA / SOUTHERN PARANA PROVINCE	-26.382	-51.282	-26.382	-51.282	BASALT, ANDESITIC, THOLEIITIC	130	4.37	37	744	57									0.51244
samp. B481	[2654] PICCIRILLO E. M. (1989); [2872] CORDANI U. G. (1988)	PARANA / SOUTHERN PARANA PROVINCE	-26.382	-51.282	-26.382	-51.282	BASALT, ANDESITIC, THOLEIITIC	130	4.37	37	744	57									0.51237
samp. GB-22	[14432] MINCATO R. L. (2000)	PARANA / SOUTHERN PARANA PROVINCE / GRAMADO FORMATION	-28.4333	-49.4842	-28.4333	-49.4842	BASALT, ANDESITIC	130	4.37	37	255
samp. RA9	[2466] BELLIENI G. (1984)	PARANA / SOUTHERN PARANA PROVINCE / ESMERALDA BASALT	-28.78	-49.89	-28.78	-49.89	ANDESITE, THOLEIITIC	130	4.37	51	245	32
samp. GB-25	[14432] MINCATO R. L. (2000)	PARANA / SOUTHERN PARANA PROVINCE / GRAMADO FORMATION	-28.4333	-49.4842	-28.4333	-49.4842	BASALT, ANDESITIC	130	4.37	67	215	21.8	22	5.2		5.1	1.26
samp. DUP-34	[14983] PEATE D. W. (1999)	PARANA / SOUTHERN PARANA PROVINCE / URUBICI FORMATION	-28.08	-49.62	-28.08	-49.62	BASALT	130	4.36	47	882
samp. RA-02	[14432] MINCATO R. L. (2000)	PARANA / NORTHERN PARANA PROVINCE / PITANGA FORMATION	-21.2758	-47.7534	-21.2758	-47.7534	BASALT, ANDESITIC	130	4.36	26	424
samp. GB28A	[2581] BELLIENI G. (1983); [2952] HAWKESWORTH C. J. (1986)	PARANA / SOUTHERN PARANA PROVINCE / GRAMADO FORMATION	-28.36	-49.6	-28.36	-49.6	ANDESITE, THOLEIITIC	130	4.35	48	745	45						0.7054	0.186369	0.705056	0.512437			17.558	15.506	0
samp. GB41AC	[1669] MANTOVANI M. S. M. (1985); [2952] HAWKESWORTH C. J. (1986)	PARANA / SOUTHERN PARANA PROVINCE / GRAMADO FORMATION	-28.36	-49.6	-28.36	-49.6	BASALT, ALKALINE	130	4.35	43	304	51	40	12		4.9	1	0.7065	0.409195	0.705744	0.512328	0.180573	0.512174	17.727	15.529	38.315
samp. GB41AC	[1669] MANTOVANI M. S. M. (1985); [2952] HAWKESWORTH C. J. (1986)	PARANA / SOUTHERN PARANA PROVINCE / GRAMADO FORMATION	-28.36	-49.6	-28.36	-49.6	BASALT, ALKALINE	130	4.35	43	304	51	40	12		4.9	1	0.70705	0.409217	0.706294	0.512328	0.180573	0.512174	17.727	15.529	38.315
samp. DSM-22	[14983] PEATE D. W. (1999)	PARANA / SOUTHERN PARANA PROVINCE / URUBICI FORMATION	-28.12	-49.46	-28.12	-49.46	BASALT	130	4.35	47	707							0.70519	0.192291	0.704835	0.512469			17.788	15.496	38.131
samp. DUP-13	[14983] PEATE D. W. (1999)	PARANA / SOUTHERN PARANA PROVINCE / URUBICI FORMATION	-28.14	-49.66	-28.14	-49.66	BASALT	130	4.35	39	892
samp. DUP-05	[14983] PEATE D. W. (1999)	PARANA / SOUTHERN PARANA PROVINCE / URUBICI FORMATION	-28.14	-49.66	-28.14	-49.66	BASALT	130	4.35	32	832
samp. RA3A	[2581] BELLIENI G. (1983)	PARANA / SOUTHERN PARANA PROVINCE / ESMERALDA BASALT	-28.78	-49.89	-28.78	-49.89	ANDESITE, THOLEIITIC	130	4.35	60	229	27
samp. RA4	[2466] BELLIENI G. (1984)	PARANA / SOUTHERN PARANA PROVINCE / ESMERALDA BASALT	-28.78	-49.89	-28.78	-49.89	ANDESITE, THOLEIITIC	130	4.35	60	229	27
samp. T5A1	[16319] HARTMANN L. A. (2012)	PARANA / SOUTHERN PARANA PROVINCE / SANTINHA FLOW	-29.3454	-49.7275	-29.3454	-49.7275	ANDESITE, BASALTIC	130	4.35	124	373	27.8	27.5	5.47	8.7	6.4	1.8
samp. DGB-05	[1668] PEATE D. W. (1996)	PARANA / SOUTHERN PARANA PROVINCE / GRAMADO FORMATION	-28.36	-49.6	-28.36	-49.6	BASALT	130	4.35	57	232
samp. VIF	[15031] PINTO V. M. (2011)	PARANA / SOUTHERN PARANA PROVINCE / PITANGA BASALT	-27.2	-53.2	-27.2	-53.2	BASALT	130	4.34	30	516	32	43.5	9.42		2.8	0.7
samp. PGC	[2473] COMIN-CHIARAMONTI P. (1983)	PARANA / NORTHERN PARANA PROVINCE	-22.45	-43.85	-22.45	-43.85	BASALT	130	4.34	31	489
samp. CB1110	[2867] MANTOVANI M. S. M. (1988); [4756] PEATE D. W. (1988); [11626] GARLAND F. E. (1996)	PARANA / NORTHERN PARANA PROVINCE / SERRA GERAL FORMATION	-22.3033	-52.0393	-22.3033	-52.0393	BASALT, ANDESITIC	130	4.34	29	449	33.4	48	9.2		3.67	1	0.70546	0.186829	0.705115	0.512408	0.115366	0.51231
samp. CB1110	[2867] MANTOVANI M. S. M. (1988); [4756] PEATE D. W. (1988); [11626] GARLAND F. E. (1996)	PARANA / NORTHERN PARANA PROVINCE / SERRA GERAL FORMATION	-22.3033	-52.0393	-22.3033	-52.0393	BASALT	130	4.34	29	449	33.4	48	9.2		3.67	1	0.70546	0.186829	0.705115	0.512408	0.115366	0.51231
samp. CB1110	[2867] MANTOVANI M. S. M. (1988); [4756] PEATE D. W. (1988); [11626] GARLAND F. E. (1996)	PARANA / NORTHERN PARANA PROVINCE / SERRA GERAL FORMATION	-22.3033	-52.0393	-22.3033	-52.0393	BASALT	130	4.34	29	449	33.4	48	9.2		3.67	1	0.70545	0.186828	0.705105	0.512408	0.115366	0.51231
samp. GB11A	[2466] BELLIENI G. (1984)	PARANA / SOUTHERN PARANA PROVINCE / GRAMADO FORMATION	-28.36	-49.6	-28.36	-49.6	ANDESITE, BASALTIC	130	4.34	38	590	46
samp. GB35BA	[2581] BELLIENI G. (1983)	PARANA / SOUTHERN PARANA PROVINCE / GRAMADO FORMATION	-28.36	-49.6	-28.36	-49.6	ANDESITE, THOLEIITIC	130	4.34	38	590	46
samp. GB47AA	[2581] BELLIENI G. (1983)	PARANA / SOUTHERN PARANA PROVINCE / GRAMADO FORMATION	-28.36	-49.6	-28.36	-49.6	ANDESITE, THOLEIITIC	130	4.34	45	269	40
samp. DUP-35	[11626] GARLAND F. E. (1996); [14983] PEATE D. W. (1999)	PARANA / SOUTHERN PARANA PROVINCE / URUBICI FORMATION	-28.079	-49.618	-28.079	-49.618	BASALT	130	4.34	30	764	43	54.3	11.6		4.25	1.34	0.70525	0.113582	0.70504	0.51242	0.128585	0.512311	17.464	15.458	38.026
samp. DUP-35	[11626] GARLAND F. E. (1996); [14983] PEATE D. W. (1999)	PARANA / SOUTHERN PARANA PROVINCE / URUBICI FORMATION	-28.079	-49.618	-28.079	-49.618	BASALT	130	4.34	30	764	42.5	54.3	11.6		4.25	1.34	0.70527	0.113582	0.70506	0.512407	0.128585	0.512298	17.464	15.458	38.026
samp. RA3D	[2581] BELLIENI G. (1983)	PARANA / SOUTHERN PARANA PROVINCE / ESMERALDA BASALT	-28.78	-49.89	-28.78	-49.89	ANDESITE, THOLEIITIC	130	4.34	58	231	33
samp. GB45AB	[1669] MANTOVANI M. S. M. (1985); [2952] HAWKESWORTH C. J. (1986)	PARANA / SOUTHERN PARANA PROVINCE / GRAMADO FORMATION	-28.36	-49.6	-28.36	-49.6	ANDESITE, THOLEIITIC	130	4.33	16	375	28	29	6.2		5.5	1.1	0.70809	0.12345	0.707862	0.512207	0.128684	0.512098	17.942	15.583	38.356
samp. GB45AB	[1669] MANTOVANI M. S. M. (1985); [2952] HAWKESWORTH C. J. (1986)	PARANA / SOUTHERN PARANA PROVINCE / GRAMADO FORMATION	-28.36	-49.6	-28.36	-49.6	ANDESITE, THOLEIITIC	130	4.33	16	375	28	29	6.2		5.5	1.1	0.70846	0.123455	0.708232	0.512207	0.128684	0.512098	17.942	15.583	38.356
samp. GB13AF	[1669] MANTOVANI M. S. M. (1985); [2952] HAWKESWORTH C. J. (1986)	PARANA / SOUTHERN PARANA PROVINCE / GRAMADO FORMATION	-28.36	-49.6	-28.36	-49.6	ANDESITE, THOLEIITIC	130	4.33	22	663	39	36	10		4	0.8	0.70573	0.0959869	0.705553	0.512368	0.167197	0.512226	17.062	15.447	37.388
samp. GB13AF	[1669] MANTOVANI M. S. M. (1985); [2952] HAWKESWORTH C. J. (1986)	PARANA / SOUTHERN PARANA PROVINCE / GRAMADO FORMATION	-28.36	-49.6	-28.36	-49.6	ANDESITE, THOLEIITIC	130	4.33	22	663	39	36	10		4	0.8	0.70581	0.0959877	0.705633	0.512368	0.167197	0.512226	17.062	15.447	37.388
samp. G-215	[2465] FODOR R. V. (1985); [1827] HUGHES S. S. (1986)	PARANA / SOUTHERN PARANA PROVINCE	-27	-50	-30	-53	ANDESITE, BASALTIC	130	4.33	35	172	15	24	5		4.4	1.6
samp. RA1AA	[2581] BELLIENI G. (1983)	PARANA / SOUTHERN PARANA PROVINCE / ESMERALDA BASALT	-28.78	-49.89	-28.78	-49.89	ANDESITE, THOLEIITIC	130	4.33	75	206	25
samp. TA15CB	[2581] BELLIENI G. (1983)	PARANA / SOUTHERN PARANA PROVINCE / ESMERALDA BASALT	-28.78	-49.89	-28.78	-49.89	ANDESITE, THOLEIITIC	130	4.33	59	210	22
samp. TA17	[2466] BELLIENI G. (1984)	PARANA / SOUTHERN PARANA PROVINCE / TERRA DE AREIA-ARATINGA SERIES	-29.4	-50.2	-29.4	-50.2	ANDESITE, THOLEIITIC	130	4.33	59	210	22
samp. DSM-21	[14983] PEATE D. W. (1999)	PARANA / SOUTHERN PARANA PROVINCE / URUBICI FORMATION	-28.12	-49.46	-28.12	-49.46	BASALT	130	4.32	59	608
samp. DGB-21	[1668] PEATE D. W. (1996)	PARANA / SOUTHERN PARANA PROVINCE / GRAMADO FORMATION	-28.36	-49.6	-28.36	-49.6	BASALT	130	4.32	41	291
samp. LL-11	[14432] MINCATO R. L. (2000)	PARANA / NORTHERN PARANA PROVINCE / PARANAPANEMA FORMATION	-23.6538	-51.1078	-23.6538	-51.1078	BASALT, ANDESITIC	130	4.31	26	275
samp. RA3E	[2581] BELLIENI G. (1983)	PARANA / SOUTHERN PARANA PROVINCE / ESMERALDA BASALT	-28.78	-49.89	-28.78	-49.89	ANDESITE, THOLEIITIC	130	4.31	59	229	36
samp. DGB-20	[1668] PEATE D. W. (1996)	PARANA / SOUTHERN PARANA PROVINCE / GRAMADO FORMATION	-28.36	-49.6	-28.36	-49.6	BASALT	130	4.31	51	260
samp. DUP-26	[1668] PEATE D. W. (1996)	PARANA / SOUTHERN PARANA PROVINCE / GRAMADO FORMATION	-28.08	-49.62	-28.08	-49.62	BASALT	130	4.31	45	269
samp. GB-08	[14432] MINCATO R. L. (2000)	PARANA / SOUTHERN PARANA PROVINCE / URUBICI FORMATION	-28.4333	-49.4842	-28.4333	-49.4842	BASALT, ANDESITIC	130	4.3	29	782
samp. DSM-05B	[14983] PEATE D. W. (1999)	PARANA / SOUTHERN PARANA PROVINCE / URUBICI FORMATION	-28.12	-49.46	-28.12	-49.46	BASALT	130	4.3	45	701	39.8	49	10.3	7.31	5.02	1.08	0.70593	0.185697	0.705587	0.512424	0.126524	0.512316	18.138	15.573	38.452	9.34155	0.0677513	44.8678	4.80303	17.9477	15.5718	38.4117
samp. MI-13	[14432] MINCATO R. L. (2000)	PARANA / SOUTHERN PARANA PROVINCE / URUBICI FORMATION	-28.0546	-49.499	-28.0546	-49.499	BASALT, ANDESITIC	130	4.3	47	657
samp. GB41A	[2581] BELLIENI G. (1983)	PARANA / SOUTHERN PARANA PROVINCE / GRAMADO FORMATION	-28.36	-49.6	-28.36	-49.6	ANDESITE, THOLEIITIC	130	4.29	54	315	52
samp. DUP-29	[14983] PEATE D. W. (1999)	PARANA / SOUTHERN PARANA PROVINCE / URUBICI FORMATION	-28.08	-49.62	-28.08	-49.62	BASALT	130	4.29	46	930
samp. 78	[13527] MARQUES L. S. (1989); [12771] MARQUES L. S. (1999)	PARANA / NORTHERN PARANA PROVINCE	-20	-47.784	-20	-47.784	THOLEIITE	130	4.28	27	441	31		7.7	4.02	2.91	0.72				0.51243			17.854	15.519	38.332	11.2538	0.0816203	46.9998	4.17634	17.6247	15.5176	38.2905
samp. BPC54	[2654] PICCIRILLO E. M. (1989)	PARANA / SOUTHERN PARANA PROVINCE	-29.13	-50.08	-29.13	-50.08	BASALT	130	4.28	35	336	33									0.51246
samp. BGB260	[2654] PICCIRILLO E. M. (1989); [2581] BELLIENI G. (1983)	PARANA / SOUTHERN PARANA PROVINCE / GRAMADO FORMATION	-28.36	-49.6	-28.36	-49.6	BASALT, ANDESITIC, THOLEIITIC	130	4.27	45	876	46
samp. RA5	[2466] BELLIENI G. (1984)	PARANA / SOUTHERN PARANA PROVINCE / ESMERALDA BASALT	-28.78	-49.89	-28.78	-49.89	ANDESITE, THOLEIITIC	130	4.27	57	226	30
samp. B338	[2654] PICCIRILLO E. M. (1989)	PARANA / SOUTHERN PARANA PROVINCE	-29.488	-51.358	-29.488	-51.358	BASALT, THOLEIITIC	130	4.27	88	248	43
samp. B788	[2655] PICCIRILLO E. M. (1990)	PARANA / SOUTHERN PARANA PROVINCE / PONTA GROSSA ALKALINE IGNEOUS PROVINCE	-23.3	-49.1	-25.7	-51.3	BASALT, THOLEIITIC	130	4.26	17	243	18									0.51242
samp. GB13AD	[2581] BELLIENI G. (1983)	PARANA / SOUTHERN PARANA PROVINCE / GRAMADO FORMATION	-28.36	-49.6	-28.36	-49.6	ANDESITE, THOLEIITIC	130	4.26
samp. LS-605	[13527] MARQUES L. S. (1989)	PARANA / SOUTHERN PARANA PROVINCE	-29.091	-52.309	-29.091	-52.309	BASALT	130	4.26	50	243	31	31	7		3.9	0.83
samp. B269	[2652] PETRINI R. (1987)	PARANA / SOUTHERN PARANA PROVINCE	-28.34	-49.64	-28.34	-49.64	THOLEIITE	130	4.26	50	231	26						0.70837	0.626287	0.707213
samp. RA4C	[2581] BELLIENI G. (1983)	PARANA / SOUTHERN PARANA PROVINCE / ESMERALDA BASALT	-28.78	-49.89	-28.78	-49.89	ANDESITE, THOLEIITIC	130	4.26
samp. DGB-27	[1668] PEATE D. W. (1996)	PARANA / SOUTHERN PARANA PROVINCE / GRAMADO FORMATION	-28.36	-49.6	-28.36	-49.6	BASALT	130	4.26	31	276
samp. 80	[13527] MARQUES L. S. (1989)	PARANA / NORTHERN PARANA PROVINCE	-20	-47.784	-20	-47.784	BASALT	130	4.25	27	472	35.5	47	9.4		3.5	0.79				0.51244	0.120382	0.512338
samp. BRA7C	[2654] PICCIRILLO E. M. (1989)	PARANA / SOUTHERN PARANA PROVINCE	-28.78	-49.89	-28.78	-49.89	BASALT	130	4.25	100	831	62
samp. BRA7C	[12771] MARQUES L. S. (1999)	PARANA / SOUTHERN PARANA PROVINCE	-25	-51	-26	-51.5	THOLEIITE	130	4.25	100	831	51	73	14	6.63	5.2	1.11							17.807	15.52	38.25	10.5012	0.0761616	50.8339	4.84079	17.5931	15.5187	38.2052
samp. 481	[13527] MARQUES L. S. (1989)	PARANA / SOUTHERN PARANA PROVINCE	-26.382	-51.282	-26.382	-51.282	THOLEIITE	130	4.25	37	744	60	57	11.4	6.68	4.6	1.1				0.51237	0.120382	0.512268	17.738	15.511	38.148	10.3031	0.0747248	44.5212	4.32117	17.5281	15.5097	38.1089
samp. GB13A	[2581] BELLIENI G. (1983)	PARANA / SOUTHERN PARANA PROVINCE / GRAMADO FORMATION	-28.36	-49.6	-28.36	-49.6	ANDESITE, THOLEIITIC	130	4.25	26	660	43
samp. MO3	[2465] FODOR R. V. (1985); [1827] HUGHES S. S. (1986)	PARANA / SOUTHERN PARANA PROVINCE	-27	-50	-30	-53	ANDESITE, BASALTIC	130	4.25	15	217	30	30	5.7		7.9	1.6
samp. B408	[2654] PICCIRILLO E. M. (1989); [2872] CORDANI U. G. (1988)	PARANA / SOUTHERN PARANA PROVINCE	-25.683	-52.15	-25.683	-52.15	BASALT, ANDESITIC, THOLEIITIC	130	4.24	32	471	33									0.5125
samp. B408	[2654] PICCIRILLO E. M. (1989); [2872] CORDANI U. G. (1988)	PARANA / SOUTHERN PARANA PROVINCE	-25.683	-52.15	-25.683	-52.15	BASALT, ANDESITIC, THOLEIITIC	130	4.24	32	471	33									0.5124
samp. GB46AA	[2581] BELLIENI G. (1983)	PARANA / SOUTHERN PARANA PROVINCE / GRAMADO FORMATION	-28.36	-49.6	-28.36	-49.6	ANDESITE, THOLEIITIC	130	4.24
samp. GB12A	[2581] BELLIENI G. (1983)	PARANA / SOUTHERN PARANA PROVINCE / GRAMADO FORMATION	-28.36	-49.6	-28.36	-49.6	ANDESITE, THOLEIITIC	130	4.24	63	590	45
samp. BGB254	[2654] PICCIRILLO E. M. (1989)	PARANA / SOUTHERN PARANA PROVINCE / GRAMADO FORMATION	-28.36	-49.6	-28.36	-49.6	BASALT	130	4.24	35	288	19
samp. GB254	[12771] MARQUES L. S. (1999)	PARANA / SOUTHERN PARANA PROVINCE	-25	-51	-26	-51.5	THOLEIITE	130	4.24	35	288	21		6.5	6.02	3.96	0.81							18.52	15.68	38.863	8.61203	0.0624604	43.5062	5.0518	18.3446	15.6789	38.8231
samp. B254	[2871] PICCIRILLO E. M. (1988)	PARANA / SOUTHERN PARANA PROVINCE	-26	-50	-30	-54	ANDESITE	130	4.24	35	364	19
samp. BV-03	[14432] MINCATO R. L. (2000)	PARANA / SOUTHERN PARANA PROVINCE / GRAMADO FORMATION	-29.0481	-51.5704	-29.0481	-51.5704	BASALT, ANDESITIC	130	4.24	62	217
samp. TA15B	[2581] BELLIENI G. (1983)	PARANA / SOUTHERN PARANA PROVINCE / ESMERALDA BASALT	-28.78	-49.89	-28.78	-49.89	ANDESITE, THOLEIITIC	130	4.24	71	199	20
samp. GB30AC	[1669] MANTOVANI M. S. M. (1985)	PARANA / SOUTHERN PARANA PROVINCE / GRAMADO FORMATION	-28.36	-49.6	-28.36	-49.6	ANDESITE, THOLEIITIC	130	4.24	29	801	43	55	10		3.9	0.9	0.70515	0.104723	0.704957
samp. MR8964	[1698] HAWKESWORTH C. J. (1992)	PARANA / NORTHERN PARANA PROVINCE	-22.1	-42.3	-23.3	-44.5	ANDESITE	130	4.24	111	871							0.70838	0.36874	0.707699	0.51217
samp. MR898	[1698] HAWKESWORTH C. J. (1992)	PARANA / SOUTHERN PARANA PROVINCE / PONTA GROSSA ALKALINE IGNEOUS PROVINCE	-23.3	-49.1	-25.7	-51.3	ANDESITE	130	4.23	37.5	721.6							0.70596	0.150331	0.705682
samp. GA57A	[2581] BELLIENI G. (1983)	PARANA / SOUTHERN PARANA PROVINCE / GRAMADO FORMATION	-28.36	-49.6	-28.36	-49.6	ANDESITE, THOLEIITIC	130	4.23	68	203	26
samp. GB26	[2466] BELLIENI G. (1984)	PARANA / SOUTHERN PARANA PROVINCE / GRAMADO FORMATION	-28.36	-49.6	-28.36	-49.6	ANDESITE, THOLEIITIC	130	4.23	68	203	26
samp. TS-311	[13527] MARQUES L. S. (1989)	PARANA / SOUTHERN PARANA PROVINCE	-29.463	-50.635	-29.463	-50.635	BASALT	130	4.23	61	194	21		5.2		5.3	1.34
samp. CR16	[2473] COMIN-CHIARAMONTI P. (1983)	PARANA / NORTHERN PARANA PROVINCE	-22.45	-43.85	-22.45	-43.85	BASALT	130	4.22	41	983
samp. B72	[2654] PICCIRILLO E. M. (1989)	PARANA / NORTHERN PARANA PROVINCE	-20	-47.784	-20	-47.784	BASALT	130	4.22	25	470	32									0.51244
samp. DGB-09	[14983] PEATE D. W. (1999)	PARANA / SOUTHERN PARANA PROVINCE / URUBICI FORMATION	-28.36	-49.6	-28.36	-49.6	BASALT	130	4.22	57	649							0.70607	0.254067	0.705601				17.591	15.498	38.156
samp. MI-10	[14432] MINCATO R. L. (2000)	PARANA / SOUTHERN PARANA PROVINCE / URUBICI FORMATION	-28.0546	-49.499	-28.0546	-49.499	BASALT, ANDESITIC	130	4.22	45	827
samp. RS69	[1827] HUGHES S. S. (1986); [2465] FODOR R. V. (1985)	PARANA / SOUTHERN PARANA PROVINCE	-27	-50	-30	-53	ANDESITE, BASALTIC	130	4.22	40	158	19	32	7.7		4.9	1.2
samp. AS-05	[14432] MINCATO R. L. (2000)	PARANA / NORTHERN PARANA PROVINCE / PARANAPANEMA FORMATION	-22.9074	-50.8111	-22.9074	-50.8111	BASALT, ANDESITIC	130	4.22	32	277
samp. 116	[4888] THOMPSON R. N. (1983)	PARANA / N/A					BASALT	130	4.21	44	732	46	51	10.9	6	5.33
samp. DSM-07	[14983] PEATE D. W. (1999)	PARANA / SOUTHERN PARANA PROVINCE / URUBICI FORMATION	-28.12	-49.46	-28.12	-49.46	BASALT	130	4.21	47	690	40.7	50.8	10.2	7.35	5.2	1.37	0.70591	0.197042	0.705546	0.512429	0.120856	0.512326	18.131	15.558	38.406	11.7745	0.0853965	46.1806	3.9221	17.8911	15.5565	38.3646
samp. GB3B	[2466] BELLIENI G. (1984)	PARANA / SOUTHERN PARANA PROVINCE / GRAMADO FORMATION	-28.36	-49.6	-28.36	-49.6	ANDESITE, BASALTIC	130	4.21	37	711	47
samp. T5A	[16319] HARTMANN L. A. (2012)	PARANA / SOUTHERN PARANA PROVINCE / SANTINHA FLOW	-29.3454	-49.7275	-29.3454	-49.7275	ANDESITE, BASALTIC	130	4.21	111	308	24.4	26.5	5.35	8.9	5.7	1.6
samp. B1093	[2871] PICCIRILLO E. M. (1988)	PARANA / NORTHERN PARANA PROVINCE	-22.1	-42.3	-23.3	-44.5	ANDESITE	130	4.21	99	793	99
samp. B288	[2654] PICCIRILLO E. M. (1989)	PARANA / SOUTHERN PARANA PROVINCE	-29.235	-50.186	-29.235	-50.186	BASALT	130	4.2	22	220	22
samp. DUP-27	[1668] PEATE D. W. (1996)	PARANA / SOUTHERN PARANA PROVINCE / GRAMADO FORMATION	-28.08	-49.62	-28.08	-49.62	BASALT	130	4.2	57	301	29.5	31.6	6.89		6.16	1.86	0.709291	0.547977	0.708278	0.512246	0.131239	0.512134	18.366	15.6	38.731
samp. MR8985	[1698] HAWKESWORTH C. J. (1992)	PARANA / NORTHERN PARANA PROVINCE	-22.1	-42.3	-23.3	-44.5	ANDESITE	130	4.2	116	858							0.70828	0.391185	0.707557	0.51222
samp. JC-04	[14432] MINCATO R. L. (2000)	PARANA / NORTHERN PARANA PROVINCE / PITANGA FORMATION	-23.6538	-51.1078	-23.6538	-51.1078	BASALT, ANDESITIC	130	4.19	37	448
samp. GB-13	[14432] MINCATO R. L. (2000)	PARANA / SOUTHERN PARANA PROVINCE / URUBICI FORMATION	-28.4333	-49.4842	-28.4333	-49.4842	BASALT, ANDESITIC	130	4.19	12	702
samp. RA8A	[2466] BELLIENI G. (1984)	PARANA / SOUTHERN PARANA PROVINCE / ESMERALDA BASALT	-28.78	-49.89	-28.78	-49.89	ANDESITE, THOLEIITIC	130	4.19	38	284	30
samp. MR8982	[1698] HAWKESWORTH C. J. (1992)	PARANA / NORTHERN PARANA PROVINCE	-22.1	-42.3	-23.3	-44.5	ANDESITE	130	4.19	70	911							0.70849	0.222331	0.708079	0.51223
samp. RA3F	[2581] BELLIENI G. (1983)	PARANA / SOUTHERN PARANA PROVINCE / ESMERALDA BASALT	-28.78	-49.89	-28.78	-49.89	ANDESITE, THOLEIITIC	130	4.19	57	221	27
samp. RA3	[2466] BELLIENI G. (1984)	PARANA / SOUTHERN PARANA PROVINCE / ESMERALDA BASALT	-28.78	-49.89	-28.78	-49.89	ANDESITE, THOLEIITIC	130	4.19	65	197	24
samp. B777	[2655] PICCIRILLO E. M. (1990)	PARANA / SOUTHERN PARANA PROVINCE / PONTA GROSSA ALKALINE IGNEOUS PROVINCE	-23.3	-49.1	-25.7	-51.3	BASALT, THOLEIITIC	130	4.18	19	254	16
samp. 10	[4636] BELLIENI G. (1986)	PARANA / SOUTHERN PARANA PROVINCE	-25	-49	-26	-53	THOLEIITE	130	4.18	18	410	29
samp. 502-609	[12774] TURNER SIMON P. (1999)	PARANA / SOUTHERN PARANA PROVINCE	-33.6	-53.45	-33.6	-53.45	BASALT	130	4.17	69.2	102				7	6
samp. CB1776	[4756] PEATE D. W. (1988); [2867] MANTOVANI M. S. M. (1988); [11626] GARLAND F. E. (1996)	PARANA / NORTHERN PARANA PROVINCE / SERRA GERAL FORMATION	-22.3033	-52.0393	-22.3033	-52.0393	BASALT	130	4.17	44	599	37.3	46.4	10.8		4.25		0.70561	0.212483	0.705217	0.512442	0.1401	0.512323
samp. LL-02	[14432] MINCATO R. L. (2000)	PARANA / NORTHERN PARANA PROVINCE / PITANGA FORMATION	-23.6538	-51.1078	-23.6538	-51.1078	BASALT, LATITIC	130	4.16	33	393
samp. PR93-28	[1799] RENNE P. R. (1996)	PARANA / SOUTHERN PARANA PROVINCE / PONTA GROSSA ALKALINE IGNEOUS PROVINCE	-25.6	-48.9	-25.7	-49.1	BASALT, ANDESITIC	130	4.16	39	505	60	51
samp. 93SOB179	[2422] GIBSON S. A. (1999)	PARANA / SOUTHERN PARANA PROVINCE / PONTA GROSSA ALKALINE IGNEOUS PROVINCE	-25.2	-49.1	-25.7	-49.3	BASANITE	130	4.15	13	900	23.5	23.4	4.7		2.44	0.39	0.70504	0.0417806	0.704963	0.5126	0.120896	0.512497
samp. BI-04	[14432] MINCATO R. L. (2000)	PARANA / NORTHERN PARANA PROVINCE / PITANGA FORMATION	-22.319	-48.7265	-22.319	-48.7265	BASALT, ANDESITIC	130	4.15	33	586
samp. BGB269	[2581] BELLIENI G. (1983)	PARANA / SOUTHERN PARANA PROVINCE / GRAMADO FORMATION	-28.361	-49.604	-28.361	-49.604	ANDESITE, THOLEIITIC	130	4.15	60	231	26
samp. ST93-1	[14983] PEATE D. W. (1999)	PARANA / SOUTHERN PARANA PROVINCE	-27.35	-48.26	-27.35	-48.26	BASALT	130	4.15	40	786
samp. B461	[2652] PETRINI R. (1987)	PARANA / SOUTHERN PARANA PROVINCE	-26.317	-51.511	-26.317	-51.511	BASALT, ANDESITIC, THOLEIITIC	130	4.15	33	180	22						0.7089	0.530492	0.70792
samp. BGB260	[2581] BELLIENI G. (1983); [2872] CORDANI U. G. (1988); [2654] PICCIRILLO E. M. (1989)	PARANA / SOUTHERN PARANA PROVINCE / GRAMADO FORMATION	-28.36	-49.6	-28.36	-49.6	BASALT, ANDESITIC, THOLEIITIC	130	4.14	45	876	46
samp. GB21B	[2466] BELLIENI G. (1984)	PARANA / SOUTHERN PARANA PROVINCE / GRAMADO FORMATION	-28.36	-49.6	-28.36	-49.6	ANDESITE, BASALTIC	130	4.14	45	876	46
samp. B3031	[2654] PICCIRILLO E. M. (1989)	PARANA / SOUTHERN PARANA PROVINCE	-25.386	-54.223	-25.386	-54.223	BASALT	130	4.14	38	412	51
samp. BCP55	[2654] PICCIRILLO E. M. (1989)	PARANA / SOUTHERN PARANA PROVINCE	-29.13	-50.08	-29.13	-50.08	BASALT	130	4.14	36	324	37
samp. B779	[2655] PICCIRILLO E. M. (1990)	PARANA / SOUTHERN PARANA PROVINCE / PONTA GROSSA ALKALINE IGNEOUS PROVINCE	-23.3	-49.1	-25.7	-51.3	BASALT, THOLEIITIC	130	4.13	18	251	29
samp. RA-01	[14432] MINCATO R. L. (2000)	PARANA / NORTHERN PARANA PROVINCE / PITANGA FORMATION	-21.2758	-47.7534	-21.2758	-47.7534	BASALT, ANDESITIC	130	4.13	39	513
samp. SP-01	[14432] MINCATO R. L. (2000)	PARANA / SOUTHERN PARANA PROVINCE / PITANGA FORMATION	-26.0083	-51.6679	-26.0083	-51.6679	BASALT, ANDESITIC	130	4.13	45	843
samp. GB13	[2466] BELLIENI G. (1984)	PARANA / SOUTHERN PARANA PROVINCE / GRAMADO FORMATION	-28.36	-49.6	-28.36	-49.6	ANDESITE, THOLEIITIC	130	4.13	71	250	25
samp. TS-310	[13527] MARQUES L. S. (1989)	PARANA / SOUTHERN PARANA PROVINCE	-29.467	-50.637	-29.467	-50.637	BASALT	130	4.13	55	236	19.61	22	5.2		4.5	1.05
samp. RA8B	[2466] BELLIENI G. (1984)	PARANA / SOUTHERN PARANA PROVINCE / ESMERALDA BASALT	-28.78	-49.89	-28.78	-49.89	ANDESITE, BASALTIC	130	4.12	100	831	62
samp. ST93-2	[14983] PEATE D. W. (1999)	PARANA / SOUTHERN PARANA PROVINCE	-27.35	-48.26	-27.35	-48.26	BASALT	130	4.12	54	816
samp. DSM-17A	[14983] PEATE D. W. (1999)	PARANA / SOUTHERN PARANA PROVINCE / URUBICI FORMATION	-28.12	-49.46	-28.12	-49.46	BASALT	130	4.12	43	789
samp. SJ-724	[13527] MARQUES L. S. (1989)	PARANA / SOUTHERN PARANA PROVINCE	-29.601	-53.768	-29.601	-53.768	BASALT	130	4.12	55	205	22		6		4.7	1.27
samp. B1092	[2871] PICCIRILLO E. M. (1988)	PARANA / NORTHERN PARANA PROVINCE	-22.1	-42.3	-23.3	-44.5	ANDESITE	130	4.12	100	804	107
samp. TP-05	[14432] MINCATO R. L. (2000)	PARANA / SOUTHERN PARANA PROVINCE / PITANGA FORMATION	-25.5646	-53.5764	-25.5646	-53.5764	BASALT, LATITIC	130	4.11	29	509
samp. CR18	[2473] COMIN-CHIARAMONTI P. (1983)	PARANA / NORTHERN PARANA PROVINCE	-22.45	-43.85	-22.45	-43.85	BASALT, ANDESITIC	130	4.11	91	478
samp. GB45A	[2581] BELLIENI G. (1983)	PARANA / SOUTHERN PARANA PROVINCE / GRAMADO FORMATION	-28.36	-49.6	-28.36	-49.6	ANDESITE, THOLEIITIC	130	4.11
samp. DSM-05A	[1668] PEATE D. W. (1996)	PARANA / SOUTHERN PARANA PROVINCE / ESMERALDA BASALT	-28.115	-49.463	-28.115	-49.463	BASALT	130	4.11	54	242	24.1	29.8	7.05	7.71	5.16	1.34	0.708136	0.64563	0.706943	0.512494	0.142398	0.512373	18.608	15.636	38.689	11.1045	0.0805372	44.1854	3.97906	18.3818	15.6345	38.6483
samp. DSM-05A	[1803] TURNER SIMON P. (1994)	PARANA / SOUTHERN PARANA PROVINCE / ESMERALDA BASALT	-28.115	-49.463	-28.115	-49.463	BASALT	130	4.11	54	242	24.1	29.8	7.05	7.71	5.16	1.34							18.608	15.636	38.689	11.1045	0.0805372	44.1854	3.97906	18.3818	15.6345	38.6483
samp. DSM-05A	[14527] THIEDE D. S. (2010)	PARANA / SOUTHERN PARANA PROVINCE / ESMERALDA BASALT	-28.115	-49.463	-28.115	-49.463	BASALT	130	4.11	54	242	24.1	29.8	7.05	7.71	5.16	1.34							18.608	15.636	38.689	11.1045	0.0805372	44.1854	3.97906	18.3818	15.6345	38.6483
samp. DSM-05A	[14527] THIEDE D. S. (2010)	PARANA / SOUTHERN PARANA PROVINCE / ESMERALDA BASALT	-28.115	-49.463	-28.115	-49.463	BASALT	130	4.11	54	242	24.1	29.8	7.05	7.71	5.16	1.34							18.608	15.636	38.689	11.1045	0.0805372	44.1854	3.97906	18.3818	15.6345	38.6483
samp. DSM-05A	[14527] THIEDE D. S. (2010)	PARANA / SOUTHERN PARANA PROVINCE / ESMERALDA BASALT	-28.115	-49.463	-28.115	-49.463	BASALT	130	4.11	54	242	24.1	29.8	7.05	7.71	5.16	1.34							18.608	15.636	38.689	11.1045	0.0805372	44.1854	3.97906	18.3818	15.6345	38.6483
samp. DSM-05A	[14527] THIEDE D. S. (2010)	PARANA / SOUTHERN PARANA PROVINCE / ESMERALDA BASALT	-28.115	-49.463	-28.115	-49.463	BASALT	130	4.11	54	242	24.1	29.8	7.05	7.71	5.16	1.34							18.608	15.636	38.689	11.1045	0.0805372	44.1854	3.97906	18.3818	15.6345	38.6483
samp. DSM-05A	[14527] THIEDE D. S. (2010)	PARANA / SOUTHERN PARANA PROVINCE / ESMERALDA BASALT	-28.115	-49.463	-28.115	-49.463	BASALT	130	4.11	54	242	24.1	29.8	7.05	7.71	5.16	1.34							18.608	15.636	38.689	11.1045	0.0805372	44.1854	3.97906	18.3818	15.6345	38.6483
samp. DSM-05A	[14527] THIEDE D. S. (2010)	PARANA / SOUTHERN PARANA PROVINCE / ESMERALDA BASALT	-28.115	-49.463	-28.115	-49.463	BASALT	130	4.11	54	242	24.1	29.8	7.05	7.71	5.16	1.34							18.608	15.636	38.689	11.1045	0.0805372	44.1854	3.97906	18.3818	15.6345	38.6483
samp. DSM-05A	[14527] THIEDE D. S. (2010)	PARANA / SOUTHERN PARANA PROVINCE / ESMERALDA BASALT	-28.115	-49.463	-28.115	-49.463	BASALT	130	4.11	54	242	24.1	29.8	7.05	7.71	5.16	1.34							18.608	15.636	38.689	11.1045	0.0805372	44.1854	3.97906	18.3818	15.6345	38.6483
samp. DSM-05A	[14527] THIEDE D. S. (2010)	PARANA / SOUTHERN PARANA PROVINCE / ESMERALDA BASALT	-28.115	-49.463	-28.115	-49.463	BASALT	130	4.11	54	242	24.1	29.8	7.05	7.71	5.16	1.34							18.608	15.636	38.689	11.1045	0.0805372	44.1854	3.97906	18.3818	15.6345	38.6483
samp. DSM-05A	[14527] THIEDE D. S. (2010)	PARANA / SOUTHERN PARANA PROVINCE / ESMERALDA BASALT	-28.115	-49.463	-28.115	-49.463	BASALT	130	4.11	54	242	24.1	29.8	7.05	7.71	5.16	1.34							18.608	15.636	38.689	11.1045	0.0805372	44.1854	3.97906	18.3818	15.6345	38.6483
samp. DSM-05A	[14527] THIEDE D. S. (2010)	PARANA / SOUTHERN PARANA PROVINCE / ESMERALDA BASALT	-28.115	-49.463	-28.115	-49.463	BASALT	130	4.11	54	242	24.1	29.8	7.05	7.71	5.16	1.34							18.608	15.636	38.689	11.1045	0.0805372	44.1854	3.97906	18.3818	15.6345	38.6483
samp. DSM-05A	[14527] THIEDE D. S. (2010)	PARANA / SOUTHERN PARANA PROVINCE / ESMERALDA BASALT	-28.115	-49.463	-28.115	-49.463	BASALT	130	4.11	54	242	24.1	29.8	7.05	7.71	5.16	1.34							18.608	15.636	38.689	11.1045	0.0805372	44.1854	3.97906	18.3818	15.6345	38.6483
samp. DSM-05A	[14527] THIEDE D. S. (2010)	PARANA / SOUTHERN PARANA PROVINCE / ESMERALDA BASALT	-28.115	-49.463	-28.115	-49.463	BASALT	130	4.11	54	242	24.1	29.8	7.05	7.71	5.16	1.34							18.608	15.636	38.689	11.1045	0.0805372	44.1854	3.97906	18.3818	15.6345	38.6483
samp. DSM-05A	[14527] THIEDE D. S. (2010)	PARANA / SOUTHERN PARANA PROVINCE / ESMERALDA BASALT	-28.115	-49.463	-28.115	-49.463	BASALT	130	4.11	54	242	24.1	29.8	7.05	7.71	5.16	1.34							18.608	15.636	38.689	11.1045	0.0805372	44.1854	3.97906	18.3818	15.6345	38.6483
samp. DSM-05A	[14527] THIEDE D. S. (2010)	PARANA / SOUTHERN PARANA PROVINCE / ESMERALDA BASALT	-28.115	-49.463	-28.115	-49.463	BASALT	130	4.11	54	242	24.1	29.8	7.05	7.71	5.16	1.34							18.608	15.636	38.689	11.1045	0.0805372	44.1854	3.97906	18.3818	15.6345	38.6483
samp. DSM-05A	[14527] THIEDE D. S. (2010)	PARANA / SOUTHERN PARANA PROVINCE / ESMERALDA BASALT	-28.115	-49.463	-28.115	-49.463	BASALT	130	4.11	54	242	24.1	29.8	7.05	7.71	5.16	1.34							18.608	15.636	38.689	11.1045	0.0805372	44.1854	3.97906	18.3818	15.6345	38.6483
samp. DSM-05A	[14527] THIEDE D. S. (2010)	PARANA / SOUTHERN PARANA PROVINCE / ESMERALDA BASALT	-28.115	-49.463	-28.115	-49.463	BASALT	130	4.11	54	242	24.1	29.8	7.05	7.71	5.16	1.34							18.608	15.636	38.689	11.1045	0.0805372	44.1854	3.97906	18.3818	15.6345	38.6483
samp. DSM-05A	[14527] THIEDE D. S. (2010)	PARANA / SOUTHERN PARANA PROVINCE / ESMERALDA BASALT	-28.115	-49.463	-28.115	-49.463	BASALT	130	4.11	54	242	24.1	29.8	7.05	7.71	5.16	1.34							18.608	15.636	38.689	11.1045	0.0805372	44.1854	3.97906	18.3818	15.6345	38.6483
samp. DSM-05A	[14527] THIEDE D. S. (2010)	PARANA / SOUTHERN PARANA PROVINCE / ESMERALDA BASALT	-28.115	-49.463	-28.115	-49.463	BASALT	130	4.11	54	242	24.1	29.8	7.05	7.71	5.16	1.34							18.608	15.636	38.689	11.1045	0.0805372	44.1854	3.97906	18.3818	15.6345	38.6483
samp. DSM-05A	[14527] THIEDE D. S. (2010)	PARANA / SOUTHERN PARANA PROVINCE / ESMERALDA BASALT	-28.115	-49.463	-28.115	-49.463	BASALT	130	4.11	54	242	24.1	29.8	7.05	7.71	5.16	1.34							18.608	15.636	38.689	11.1045	0.0805372	44.1854	3.97906	18.3818	15.6345	38.6483
samp. DSM-05A	[14527] THIEDE D. S. (2010)	PARANA / SOUTHERN PARANA PROVINCE / ESMERALDA BASALT	-28.115	-49.463	-28.115	-49.463	BASALT	130	4.11	54	242	24.1	29.8	7.05	7.71	5.16	1.34							18.608	15.636	38.689	11.1045	0.0805372	44.1854	3.97906	18.3818	15.6345	38.6483
samp. DSM-05A	[14527] THIEDE D. S. (2010)	PARANA / SOUTHERN PARANA PROVINCE / ESMERALDA BASALT	-28.115	-49.463	-28.115	-49.463	BASALT	130	4.11	54	242	24.1	29.8	7.05	7.71	5.16	1.34							18.608	15.636	38.689	11.1045	0.0805372	44.1854	3.97906	18.3818	15.6345	38.6483
samp. DSM-05A	[14527] THIEDE D. S. (2010)	PARANA / SOUTHERN PARANA PROVINCE / ESMERALDA BASALT	-28.115	-49.463	-28.115	-49.463	BASALT	130	4.11	54	242	24.1	29.8	7.05	7.71	5.16	1.34							18.608	15.636	38.689	11.1045	0.0805372	44.1854	3.97906	18.3818	15.6345	38.6483
samp. DSM-05A	[14527] THIEDE D. S. (2010)	PARANA / SOUTHERN PARANA PROVINCE / ESMERALDA BASALT	-28.115	-49.463	-28.115	-49.463	BASALT	130	4.11	54	242	24.1	29.8	7.05	7.71	5.16	1.34							18.608	15.636	38.689	11.1045	0.0805372	44.1854	3.97906	18.3818	15.6345	38.6483
samp. DSM-05A	[14527] THIEDE D. S. (2010)	PARANA / SOUTHERN PARANA PROVINCE / ESMERALDA BASALT	-28.115	-49.463	-28.115	-49.463	BASALT	130	4.11	54	242	24.1	29.8	7.05	7.71	5.16	1.34							18.608	15.636	38.689	11.1045	0.0805372	44.1854	3.97906	18.3818	15.6345	38.6483
samp. DSM-05A	[14527] THIEDE D. S. (2010)	PARANA / SOUTHERN PARANA PROVINCE / ESMERALDA BASALT	-28.115	-49.463	-28.115	-49.463	BASALT	130	4.11	54	242	24.1	29.8	7.05	7.71	5.16	1.34							18.608	15.636	38.689	11.1045	0.0805372	44.1854	3.97906	18.3818	15.6345	38.6483
samp. DSM-05A	[14527] THIEDE D. S. (2010)	PARANA / SOUTHERN PARANA PROVINCE / ESMERALDA BASALT	-28.115	-49.463	-28.115	-49.463	BASALT	130	4.11	54	242	24.1	29.8	7.05	7.71	5.16	1.34							18.608	15.636	38.689	11.1045	0.0805372	44.1854	3.97906	18.3818	15.6345	38.6483
samp. DSM-05A	[14527] THIEDE D. S. (2010)	PARANA / SOUTHERN PARANA PROVINCE / ESMERALDA BASALT	-28.115	-49.463	-28.115	-49.463	BASALT	130	4.11	54	242	24.1	29.8	7.05	7.71	5.16	1.34							18.608	15.636	38.689	11.1045	0.0805372	44.1854	3.97906	18.3818	15.6345	38.6483
samp. DSM-05A	[14527] THIEDE D. S. (2010)	PARANA / SOUTHERN PARANA PROVINCE / ESMERALDA BASALT	-28.115	-49.463	-28.115	-49.463	BASALT	130	4.11	54	242	24.1	29.8	7.05	7.71	5.16	1.34							18.608	15.636	38.689	11.1045	0.0805372	44.1854	3.97906	18.3818	15.6345	38.6483
samp. DSM-05A	[14527] THIEDE D. S. (2010)	PARANA / SOUTHERN PARANA PROVINCE / ESMERALDA BASALT	-28.115	-49.463	-28.115	-49.463	BASALT	130	4.11	54	242	24.1	29.8	7.05	7.71	5.16	1.34							18.608	15.636	38.689	11.1045	0.0805372	44.1854	3.97906	18.3818	15.6345	38.6483
samp. DSM-05A	[14527] THIEDE D. S. (2010)	PARANA / SOUTHERN PARANA PROVINCE / ESMERALDA BASALT	-28.115	-49.463	-28.115	-49.463	BASALT	130	4.11	54	242	24.1	29.8	7.05	7.71	5.16	1.34							18.608	15.636	38.689	11.1045	0.0805372	44.1854	3.97906	18.3818	15.6345	38.6483
samp. DSM-05A	[14527] THIEDE D. S. (2010)	PARANA / SOUTHERN PARANA PROVINCE / ESMERALDA BASALT	-28.115	-49.463	-28.115	-49.463	BASALT	130	4.11	54	242	24.1	29.8	7.05	7.71	5.16	1.34							18.608	15.636	38.689	11.1045	0.0805372	44.1854	3.97906	18.3818	15.6345	38.6483
samp. DSM-05A	[14527] THIEDE D. S. (2010)	PARANA / SOUTHERN PARANA PROVINCE / ESMERALDA BASALT	-28.115	-49.463	-28.115	-49.463	BASALT	130	4.11	54	242	24.1	29.8	7.05	7.71	5.16	1.34							18.608	15.636	38.689	11.1045	0.0805372	44.1854	3.97906	18.3818	15.6345	38.6483
samp. DSM-05A	[14527] THIEDE D. S. (2010)	PARANA / SOUTHERN PARANA PROVINCE / ESMERALDA BASALT	-28.115	-49.463	-28.115	-49.463	BASALT	130	4.11	54	242	24.1	29.8	7.05	7.71	5.16	1.34							18.608	15.636	38.689	11.1045	0.0805372	44.1854	3.97906	18.3818	15.6345	38.6483
samp. DSM-05A	[14527] THIEDE D. S. (2010)	PARANA / SOUTHERN PARANA PROVINCE / ESMERALDA BASALT	-28.115	-49.463	-28.115	-49.463	BASALT	130	4.11	54	242	24.1	29.8	7.05	7.71	5.16	1.34							18.608	15.636	38.689	11.1045	0.0805372	44.1854	3.97906	18.3818	15.6345	38.6483
samp. DSM-05A	[14527] THIEDE D. S. (2010)	PARANA / SOUTHERN PARANA PROVINCE / ESMERALDA BASALT	-28.115	-49.463	-28.115	-49.463	BASALT	130	4.11	54	242	24.1	29.8	7.05	7.71	5.16	1.34							18.608	15.636	38.689	11.1045	0.0805372	44.1854	3.97906	18.3818	15.6345	38.6483
samp. DSM-05A	[14527] THIEDE D. S. (2010)	PARANA / SOUTHERN PARANA PROVINCE / ESMERALDA BASALT	-28.115	-49.463	-28.115	-49.463	BASALT	130	4.11	54	242	24.1	29.8	7.05	7.71	5.16	1.34							18.608	15.636	38.689	11.1045	0.0805372	44.1854	3.97906	18.3818	15.6345	38.6483
samp. 408	[13527] MARQUES L. S. (1989)	PARANA / SOUTHERN PARANA PROVINCE	-25.683	-52.15	-25.683	-52.15	BASALT	130	4.1	32	471	30.3		8		2.7	0.64				0.5124
samp. BGB254	[2581] BELLIENI G. (1983)	PARANA / SOUTHERN PARANA PROVINCE / GRAMADO FORMATION	-28.36	-49.6	-28.36	-49.6	ANDESITE, THOLEIITIC	130	4.1	35	288	19
samp. 72	[13527] MARQUES L. S. (1989)	PARANA / NORTHERN PARANA PROVINCE	-20	-47.784	-20	-47.784	BASALT	130	4.1	25	470	26.5	34	6.9		2.6	0.6				0.51244	0.122152	0.512336
samp. JS-703	[13527] MARQUES L. S. (1989)	PARANA / SOUTHERN PARANA PROVINCE	-29.457	-54.726	-29.457	-54.726	BASALT	130	4.1	74	193	16		4.1		4.3	1.1
samp. 83	[13527] MARQUES L. S. (1989); [12771] MARQUES L. S. (1999)	PARANA / NORTHERN PARANA PROVINCE	-19.818	-47.882	-19.818	-47.882	THOLEIITE	130	4.09	22	497	26.2	31	6.9	3.29	2.56	0.63				0.51242	0.133973	0.512306	17.916	15.535	38.381	12.053	0.0874165	50.6092	4.1989	17.6705	15.5334	38.3361
samp. GB14AB	[2581] BELLIENI G. (1983)	PARANA / SOUTHERN PARANA PROVINCE / GRAMADO FORMATION	-28.36	-49.6	-28.36	-49.6	ANDESITE, THOLEIITIC	130	4.09	47	761	51
samp. MI-08	[14432] MINCATO R. L. (2000)	PARANA / SOUTHERN PARANA PROVINCE / GRAMADO FORMATION	-28.0546	-49.499	-28.0546	-49.499	ANDESITE	130	4.09	93	293
samp. SO-03	[14432] MINCATO R. L. (2000)	PARANA / SOUTHERN PARANA PROVINCE / PITANGA FORMATION	-25.5384	-53.0097	-25.5384	-53.0097	BASALT, LATITIC	130	4.08	30	435
samp. 19	[4636] BELLIENI G. (1986)	PARANA / SOUTHERN PARANA PROVINCE	-25	-49	-26	-53	THOLEIITE, TRANSITIONAL	130	4.08	31	444	38
samp. B872	[2655] PICCIRILLO E. M. (1990)	PARANA / SOUTHERN PARANA PROVINCE / PONTA GROSSA ALKALINE IGNEOUS PROVINCE	-23.3	-49.1	-25.7	-51.3	BASALT, THOLEIITIC	130	4.07	24	655	35									0.51238
samp. ES-537	[14983] PEATE D. W. (1999)	PARANA / SOUTHERN PARANA PROVINCE / URUBICI FORMATION	-28.093	-51.154	-28.093	-51.154	BASALT	130	4.07	45	812
samp. 598	[13527] MARQUES L. S. (1989)	PARANA / SOUTHERN PARANA PROVINCE	-25.718	-52.136	-25.718	-52.136	BASALT	130	4.07	45	178	17		5.4		4.4	0.93
samp. RA10A	[2581] BELLIENI G. (1983)	PARANA / SOUTHERN PARANA PROVINCE / ESMERALDA BASALT	-28.78	-49.89	-28.78	-49.89	ANDESITE, THOLEIITIC	130	4.07	56	222	27
samp. B1102	[2871] PICCIRILLO E. M. (1988)	PARANA / NORTHERN PARANA PROVINCE	-22.1	-42.3	-23.3	-44.5	BASALT	130	4.07	33	586	53
samp. JS-707	[13527] MARQUES L. S. (1989)	PARANA / SOUTHERN PARANA PROVINCE	-29.431	-54.747	-29.431	-54.747	BASALT	130	4.07	78	211	20.7		5.3		5	1.57
samp. RA7C	[2581] BELLIENI G. (1983)	PARANA / SOUTHERN PARANA PROVINCE / ESMERALDA BASALT	-28.78	-49.89	-28.78	-49.89	ANDESITE, THOLEIITIC	130	4.06	100	831	62
samp. CB276	[2867] MANTOVANI M. S. M. (1988); [4756] PEATE D. W. (1988); [11626] GARLAND F. E. (1996)	PARANA / NORTHERN PARANA PROVINCE / PARANAPANEMA FORMATION	-22.3033	-52.0394	-22.3033	-52.0394	BASALT	130	4.06	37	208	26.3	35.6	8.25		3.33	0.512479
samp. DSM-17B	[11626] GARLAND F. E. (1996); [14983] PEATE D. W. (1999)	PARANA / SOUTHERN PARANA PROVINCE / URUBICI FORMATION	-28.12	-49.46	-28.12	-49.46	BASALT	130	4.06	31	879	49	62.4	13		5.11	1.86	0.70514	0.102012	0.704952	0.51249	0.125398	0.512383	17.749	15.505	38.148
samp. DSM-17B	[11626] GARLAND F. E. (1996); [14983] PEATE D. W. (1999)	PARANA / SOUTHERN PARANA PROVINCE / URUBICI FORMATION	-28.12	-49.46	-28.12	-49.46	BASALT	130	4.06	31	879	48.6	62.4	13		5.11	1.86	0.70515	0.102012	0.704962	0.512482	0.125398	0.512375	17.749	15.505	38.148
samp. DUP-06	[14983] PEATE D. W. (1999)	PARANA / SOUTHERN PARANA PROVINCE / URUBICI FORMATION	-28.14	-49.66	-28.14	-49.66	BASALT	130	4.06	34	661
samp. 502-637	[12774] TURNER SIMON P. (1999)	PARANA / SOUTHERN PARANA PROVINCE	-33.6	-53.45	-33.6	-53.45	BASALT	130	4.05	24.2	245				9	5
samp. IT49	[2473] COMIN-CHIARAMONTI P. (1983)	PARANA / NORTHERN PARANA PROVINCE	-22.45	-43.85	-22.45	-43.85	BASALT	130	4.05	36	563
samp. B1108	[2871] PICCIRILLO E. M. (1988)	PARANA / NORTHERN PARANA PROVINCE	-22.1	-42.3	-23.3	-44.5	BASALT, ANDESITIC	130	4.04	40	622	51
samp. 2039	[4754] PICCIRILLO E. M. (1987)	PARANA / NORTHERN PARANA PROVINCE / SERRA GERAL FORMATION	-23	-49.25	-23.5	-50	BASALT, ANDESITIC	130	4.03	35.5	562.6	23						0.70811	0.182571	0.707773
samp. DRR-06	[14983] PEATE D. W. (1999)	PARANA / SOUTHERN PARANA PROVINCE / URUBICI FORMATION	-27.91	-51.913	-27.91	-51.913	BASALT	130	4.03	41	662							0.70531	0.179148	0.704979	0.512459			17.728	15.501	38.141
samp. 210-399	[12773] TURNER SIMON P. (1999)	PARANA / SOUTHERN PARANA PROVINCE / GRAMADO FORMATION	-31	-56.53	-31	-56.53	ANDESITE, BASALTIC	130	4.03	69	202				13	8
samp. GB-11	[14432] MINCATO R. L. (2000)	PARANA / SOUTHERN PARANA PROVINCE / URUBICI FORMATION	-28.4333	-49.4842	-28.4333	-49.4842	BASALT, LATITIC	130	4.02	49	510	39	41	10.1		3.9	0.76
samp. RA8A	[2581] BELLIENI G. (1983)	PARANA / SOUTHERN PARANA PROVINCE / ESMERALDA BASALT	-28.78	-49.89	-28.78	-49.89	ANDESITE, THOLEIITIC	130	4.02	41	291	31
samp. LL-05	[14432] MINCATO R. L. (2000)	PARANA / NORTHERN PARANA PROVINCE / PITANGA FORMATION	-23.6538	-51.1078	-23.6538	-51.1078	BASALT, LATITIC	130	4.01	23	525
samp. SJ-726	[13527] MARQUES L. S. (1989)	PARANA / SOUTHERN PARANA PROVINCE	-29.596	-53.764	-29.596	-53.764	BASALT	130	4.01	54	197	23		6		5.1	1.7
samp. DUP-04	[14983] PEATE D. W. (1999)	PARANA / SOUTHERN PARANA PROVINCE / URUBICI FORMATION	-28.14	-49.66	-28.14	-49.66	BASALT	130	4.01	34	697							0.70587	0.141109	0.705609	0.51236			17.727	15.514	38.231
samp. DW-17	[1668] PEATE D. W. (1996)	PARANA / SOUTHERN PARANA PROVINCE / ESMERALDA BASALT	-28.78	-49.89	-28.78	-49.89	BASALT	130	4.01	49	201	21.4	27.5	6.31	7.37	5.32	1.43	0.711462	0.70558	0.710158	0.512358	0.138111	0.512241	18.513	15.656	38.913	12.4222	0.0900943	47.754	3.84425	18.2599	15.6543	38.8692
samp. 93L42	[6404] KIRSTEIN L. A. (2000)	PARANA / SOUTHERN PARANA PROVINCE	-33	-53.5	-34	-54.5	ANDESITE, BASALTIC	130	4.01	38	412
samp. CR31	[2473] COMIN-CHIARAMONTI P. (1983)	PARANA / NORTHERN PARANA PROVINCE	-22.45	-43.85	-22.45	-43.85	BASALT, ANDESITIC	130	4	40	861
samp. BI-06	[14432] MINCATO R. L. (2000)	PARANA / NORTHERN PARANA PROVINCE / PITANGA FORMATION	-22.319	-48.7265	-22.319	-48.7265	BASALT, ANDESITIC	130	4	33	531
samp. PC-102	[13527] MARQUES L. S. (1989)	PARANA / SOUTHERN PARANA PROVINCE	-29.13	-50.08	-29.13	-50.08	BASALT	130	4	44	199	13.6	17	4.2		3	0.75
samp. DAB-10	[14983] PEATE D. W. (1999)	PARANA / SOUTHERN PARANA PROVINCE / URUBICI FORMATION	-27.9	-49.58	-27.9	-49.58	BASALT	130	4	43	670
samp. TA3	[2466] BELLIENI G. (1984)	PARANA / SOUTHERN PARANA PROVINCE / TERRA DE AREIA-ARATINGA SERIES	-29.4	-50.2	-29.4	-50.2	ANDESITE, THOLEIITIC	130	4	78	199	24
samp. TA4AC	[2581] BELLIENI G. (1983)	PARANA / SOUTHERN PARANA PROVINCE / ESMERALDA BASALT	-28.78	-49.89	-28.78	-49.89	ANDESITE, THOLEIITIC	130	4	78	199	24
samp. 18	[4636] BELLIENI G. (1986)	PARANA / SOUTHERN PARANA PROVINCE	-25	-49	-26	-53	THOLEIITE, TRANSITIONAL	130	3.99	32	368	38
samp. LL-03	[14432] MINCATO R. L. (2000)	PARANA / NORTHERN PARANA PROVINCE / PITANGA FORMATION	-23.6538	-51.1078	-23.6538	-51.1078	BASALT, LATITIC	130	3.99	30	526	38.2	40	9.5		3.48
samp. CR35	[2473] COMIN-CHIARAMONTI P. (1983)	PARANA / NORTHERN PARANA PROVINCE	-22.45	-43.85	-22.45	-43.85	BASALT, ANDESITIC	130	3.99	44	619
samp. GC-05	[14432] MINCATO R. L. (2000)	PARANA / SOUTHERN PARANA PROVINCE / GRAMADO FORMATION	-27.2798	-52.6921	-27.2798	-52.6921	BASALT, ANDESITIC	130	3.99	58	189
samp. LL-07	[14432] MINCATO R. L. (2000)	PARANA / NORTHERN PARANA PROVINCE / PITANGA FORMATION	-23.6538	-51.1078	-23.6538	-51.1078	BASALT, ANDESITIC	130	3.98	47	358	38.1	42	8.7		4.45	0.91
samp. BM1FA	[2581] BELLIENI G. (1983)	PARANA / SOUTHERN PARANA PROVINCE / BARRA DO OURO-MORRINHOS SERIES	-29.5	-50.3	-29.5	-50.3	ANDESITE, THOLEIITIC	130	3.97	60	196	27
samp. DSM-11	[1668] PEATE D. W. (1996)	PARANA / SOUTHERN PARANA PROVINCE / GRAMADO FORMATION	-28.115	-49.463	-28.115	-49.463	BASALT	130	3.97	51	234	24.7	29.5	6.77		6.12	1.83	0.709552	0.630695	0.708387	0.512366	0.138133	0.512249	18.807	15.657	38.77
samp. TOP	[2473] COMIN-CHIARAMONTI P. (1983)	PARANA / NORTHERN PARANA PROVINCE	-22.45	-43.85	-22.45	-43.85	BASALT, ANDESITIC	130	3.96	40	585
samp. PR93-22A	[1799] RENNE P. R. (1996)	PARANA / SOUTHERN PARANA PROVINCE / PONTA GROSSA ALKALINE IGNEOUS PROVINCE	-23.8	-49.1	-25.7	-50.6	BASALT, ANDESITIC	130	3.96	19	240	31	31
samp. TA14A	[2581] BELLIENI G. (1983)	PARANA / SOUTHERN PARANA PROVINCE / ESMERALDA BASALT	-28.78	-49.89	-28.78	-49.89	ANDESITE, THOLEIITIC	130	3.96	57	218	20
samp. JS-706	[13527] MARQUES L. S. (1989)	PARANA / SOUTHERN PARANA PROVINCE	-29.435	-54.742	-29.435	-54.742	BASALT	130	3.95	68	216	21.7	23	5.3		5.2	1.47
samp. TA6CB	[2581] BELLIENI G. (1983)	PARANA / SOUTHERN PARANA PROVINCE / ESMERALDA BASALT	-28.78	-49.89	-28.78	-49.89	ANDESITE, THOLEIITIC	130	3.95	57	253	23
samp. RA1	[2466] BELLIENI G. (1984)	PARANA / SOUTHERN PARANA PROVINCE / ESMERALDA BASALT	-28.78	-49.89	-28.78	-49.89	ANDESITE, THOLEIITIC	130	3.95	78	249	25
samp. GB22	[2466] BELLIENI G. (1984)	PARANA / SOUTHERN PARANA PROVINCE / GRAMADO FORMATION	-28.36	-49.6	-28.36	-49.6	ANDESITE, THOLEIITIC	130	3.95	47	237	23
samp. GB50A	[2581] BELLIENI G. (1983)	PARANA / SOUTHERN PARANA PROVINCE / GRAMADO FORMATION	-28.36	-49.6	-28.36	-49.6	ANDESITE, THOLEIITIC	130	3.95	47	237	23
samp. GB36AA	[1669] MANTOVANI M. S. M. (1985); [2952] HAWKESWORTH C. J. (1986)	PARANA / SOUTHERN PARANA PROVINCE / GRAMADO FORMATION	-28.36	-49.6	-28.36	-49.6	ANDESITE, THOLEIITIC	130	3.94	72	255	25	28.1	6		6.6	2.1	0.71091	0.817176	0.7094	0.512319	0.128522	0.51221	18.42	15.651	38.37
samp. GB36AA	[1669] MANTOVANI M. S. M. (1985); [2952] HAWKESWORTH C. J. (1986)	PARANA / SOUTHERN PARANA PROVINCE / GRAMADO FORMATION	-28.36	-49.6	-28.36	-49.6	ANDESITE, THOLEIITIC	130	3.94	72	255	25	28.1	6.1		6.6	2.1	0.7122	0.817279	0.71069	0.512319	0.130664	0.512208	18.42	15.651	38.37
samp. GB-10	[14432] MINCATO R. L. (2000)	PARANA / SOUTHERN PARANA PROVINCE / URUBICI FORMATION	-28.4333	-49.4842	-28.4333	-49.4842	BASALT, ANDESITIC	130	3.93	40	695	40.2	43	9.7		4	0.9
samp. TA6	[2466] BELLIENI G. (1984)	PARANA / SOUTHERN PARANA PROVINCE / TERRA DE AREIA-ARATINGA SERIES	-29.4	-50.2	-29.4	-50.2	ANDESITE, THOLEIITIC	130	3.93	60	219	22
samp. TA6AC	[2581] BELLIENI G. (1983)	PARANA / SOUTHERN PARANA PROVINCE / ESMERALDA BASALT	-28.78	-49.89	-28.78	-49.89	ANDESITE, THOLEIITIC	130	3.93	60	219	22
samp. RO-1185	[14983] PEATE D. W. (1999)	PARANA / SOUTHERN PARANA PROVINCE / URUBICI FORMATION	-24.609	-52.247	-24.609	-52.247	BASALT	130	3.92	50	770
samp. GB23	[2466] BELLIENI G. (1984)	PARANA / SOUTHERN PARANA PROVINCE / GRAMADO FORMATION	-28.36	-49.6	-28.36	-49.6	ANDESITE, THOLEIITIC	130	3.91	96	168	35
samp. GB53A	[2581] BELLIENI G. (1983)	PARANA / SOUTHERN PARANA PROVINCE / GRAMADO FORMATION	-28.36	-49.6	-28.36	-49.6	ANDESITE, THOLEIITIC	130	3.91	96	168	35
samp. AV-1668	[14983] PEATE D. W. (1999)	PARANA / SOUTHERN PARANA PROVINCE / URUBICI FORMATION	-23.094	-51.913	-23.094	-51.913	BASALT	130	3.9	49	829
samp. 502-334	[12774] TURNER SIMON P. (1999)	PARANA / SOUTHERN PARANA PROVINCE	-33.6	-53.45	-33.6	-53.45	BASALT	130	3.9	63.1	153				13	8
samp. BGB265	[2581] BELLIENI G. (1983)	PARANA / SOUTHERN PARANA PROVINCE / GRAMADO FORMATION	-28.36	-49.6	-28.36	-49.6	ANDESITE, THOLEIITIC	130	3.9	60	297	28
samp. GB17A	[2466] BELLIENI G. (1984)	PARANA / SOUTHERN PARANA PROVINCE / GRAMADO FORMATION	-28.36	-49.6	-28.36	-49.6	ANDESITE, THOLEIITIC	130	3.9	60	297	28
samp. PR93-29	[1799] RENNE P. R. (1996)	PARANA / SOUTHERN PARANA PROVINCE / PONTA GROSSA ALKALINE IGNEOUS PROVINCE	-25.6	-48.9	-25.7	-49.1	BASALT, THOLEIITIC	130	3.9	43	537	58	48
samp. RS70	[1827] HUGHES S. S. (1986); [2465] FODOR R. V. (1985)	PARANA / SOUTHERN PARANA PROVINCE	-27	-50	-30	-53	ANDESITE, BASALTIC	130	3.9	67	110	21.7	27	6.4		5.8	1.7
samp. RS70	[1827] HUGHES S. S. (1986); [2465] FODOR R. V. (1985)	PARANA / SOUTHERN PARANA PROVINCE	-27	-50	-30	-53	ANDESITE, BASALTIC	130	3.9	40	161	19	27	6.4		5.8	1.7
samp. SO-01	[14432] MINCATO R. L. (2000)	PARANA / SOUTHERN PARANA PROVINCE / PITANGA FORMATION	-25.5384	-53.0097	-25.5384	-53.0097	BASALT, LATITIC	130	3.89	35	453
samp. DSM-13	[1668] PEATE D. W. (1996)	PARANA / SOUTHERN PARANA PROVINCE / GRAMADO FORMATION	-28.12	-49.46	-28.12	-49.46	BASALT	130	3.89	60	258
samp. JC-03	[14432] MINCATO R. L. (2000)	PARANA / NORTHERN PARANA PROVINCE / PITANGA FORMATION	-23.6538	-51.1078	-23.6538	-51.1078	BASALT, ANDESITIC	130	3.88	26
samp. 9	[4636] BELLIENI G. (1986)	PARANA / SOUTHERN PARANA PROVINCE	-25	-49	-26	-53	THOLEIITE	130	3.88	26	240	26
samp. GB-09	[14432] MINCATO R. L. (2000)	PARANA / SOUTHERN PARANA PROVINCE / URUBICI FORMATION	-28.4333	-49.4842	-28.4333	-49.4842	BASALT, ANDESITIC	130	3.88	42	702
samp. CR29	[2473] COMIN-CHIARAMONTI P. (1983)	PARANA / NORTHERN PARANA PROVINCE	-22.45	-43.85	-22.45	-43.85	BASALT, ANDESITIC	130	3.87	41	506
samp. GB-16	[14432] MINCATO R. L. (2000)	PARANA / SOUTHERN PARANA PROVINCE / GRAMADO FORMATION	-28.4333	-49.4842	-28.4333	-49.4842	BASALT, ANDESITIC	130	3.87	68	241
samp. GB36AB	[2581] BELLIENI G. (1983)	PARANA / SOUTHERN PARANA PROVINCE / GRAMADO FORMATION	-28.36	-49.6	-28.36	-49.6	ANDESITE, THOLEIITIC	130	3.87	77	205	29
samp. RP-01	[14432] MINCATO R. L. (2000)	PARANA / NORTHERN PARANA PROVINCE / PITANGA FORMATION	-21.1653	-47.9327	-21.1653	-47.9327	BASALT, LATITIC	130	3.86	41	544
samp. RA9A	[2581] BELLIENI G. (1983)	PARANA / SOUTHERN PARANA PROVINCE / ESMERALDA BASALT	-28.78	-49.89	-28.78	-49.89	ANDESITE, THOLEIITIC	130	3.86	41	252	29
samp. TP-08	[14432] MINCATO R. L. (2000)	PARANA / SOUTHERN PARANA PROVINCE / PITANGA FORMATION	-25.5646	-53.5764	-25.5646	-53.5764	BASALT, LATITIC	130	3.84	34	529
samp. PR93-24	[1799] RENNE P. R. (1996)	PARANA / SOUTHERN PARANA PROVINCE / PONTA GROSSA ALKALINE IGNEOUS PROVINCE	-24.4	-49.1	-25.7	-50.7	ANDESITE	130	3.84	38	552	43	49
samp. GB-21	[14432] MINCATO R. L. (2000)	PARANA / SOUTHERN PARANA PROVINCE / GRAMADO FORMATION	-28.4333	-49.4842	-28.4333	-49.4842	BASALT, ANDESITIC	130	3.84	45	246	28.1	25.1	6.3		5.96	1.39
samp. TP-06	[14432] MINCATO R. L. (2000)	PARANA / SOUTHERN PARANA PROVINCE / PITANGA FORMATION	-25.5646	-53.5764	-25.5646	-53.5764	BASALT, LATITIC	130	3.83	36	495
samp. BP-29	[8775] SCHENATO F. (2003)	PARANA / SOUTHERN PARANA PROVINCE	-29.65	-51.18	-29.65	-51.18	BASALT, THOLEIITIC	130	3.82	35	167	28.6	24	5.5		5.8	1.1
samp. SO-02	[14432] MINCATO R. L. (2000)	PARANA / SOUTHERN PARANA PROVINCE / PITANGA FORMATION	-25.5384	-53.0097	-25.5384	-53.0097	BASALT, LATITIC	130	3.82	31	450
samp. 2018	[4754] PICCIRILLO E. M. (1987)	PARANA / NORTHERN PARANA PROVINCE / SERRA GERAL FORMATION	-23	-49.25	-23.5	-50	BASALT, ANDESITIC	130	3.81	26	310.9	20						0.70718	0.241945	0.706733
samp. FL-6	[1799] RENNE P. R. (1996)	PARANA / SOUTHERN PARANA PROVINCE / PONTA GROSSA ALKALINE IGNEOUS PROVINCE	-25.7	-49.1	-25.7	-49.1	BASALT, THOLEIITIC	130	3.81	33	333	38	40
samp. GB53AB	[1669] MANTOVANI M. S. M. (1985); [2952] HAWKESWORTH C. J. (1986)	PARANA / SOUTHERN PARANA PROVINCE / GRAMADO FORMATION	-28.36	-49.6	-28.36	-49.6	BASALT, ALKALINE	130	3.81	73	170	30	35	7.2		9.1	2.3	0.71376	1.24313	0.711463	0.512177	0.123821	0.512072
samp. GB53AB	[1669] MANTOVANI M. S. M. (1985); [2952] HAWKESWORTH C. J. (1986)	PARANA / SOUTHERN PARANA PROVINCE / GRAMADO FORMATION	-28.36	-49.6	-28.36	-49.6	BASALT, ALKALINE	130	3.81	73	170	30	35	7.2		9.1	2.3	0.71588	1.24339	0.713583	0.512177	0.123821	0.512072
samp. RS30	[2465] FODOR R. V. (1985); [1827] HUGHES S. S. (1986)	PARANA / SOUTHERN PARANA PROVINCE	-27	-50	-30	-53	RHYODACITE	130	3.8	140	140	38.9	41	8		13.7	3.4
samp. PR93-23	[1799] RENNE P. R. (1996)	PARANA / SOUTHERN PARANA PROVINCE / PONTA GROSSA ALKALINE IGNEOUS PROVINCE	-23.7	-49.1	-25.7	-50.6	ANDESITE	130	3.79	26	218	39	33
samp. B918	[2655] PICCIRILLO E. M. (1990)	PARANA / SOUTHERN PARANA PROVINCE / PONTA GROSSA ALKALINE IGNEOUS PROVINCE	-23.3	-49.1	-25.7	-51.3	BASALT, THOLEIITIC	130	3.79	40	478	48
samp. MV4	[4760] MANTOVANI M. S. M. (1988)	PARANA / SOUTHERN PARANA PROVINCE / SERRA GERAL FORMATION	-29.5	-53	-29.5	-53	ANDESITE	130	3.79	55	218	27.3	29.9	6.42		7.48	1.4
samp. 2071	[4754] PICCIRILLO E. M. (1987)	PARANA / NORTHERN PARANA PROVINCE / SERRA GERAL FORMATION	-23	-49.25	-23.5	-50	BASALT, ANDESITIC	130	3.77	39.7	501.1	36						0.7064	0.229191	0.705977
samp. OU-01	[14432] MINCATO R. L. (2000)	PARANA / NORTHERN PARANA PROVINCE / PITANGA FORMATION	-22.9945	-49.9048	-22.9945	-49.9048	BASALT, LATITIC	130	3.77	44	507
samp. 502-532	[12774] TURNER SIMON P. (1999)	PARANA / SOUTHERN PARANA PROVINCE	-33.6	-53.45	-33.6	-53.45	ANDESITE, BASALTIC	130	3.76	83.9	151				10	5
samp. 210-269	[12773] TURNER SIMON P. (1999)	PARANA / SOUTHERN PARANA PROVINCE / GRAMADO FORMATION	-31	-56.53	-31	-56.53	ANDESITE, BASALTIC	130	3.76	59	235				14	7
samp. 93L43	[6404] KIRSTEIN L. A. (2000)	PARANA / SOUTHERN PARANA PROVINCE	-33	-53.5	-34	-54.5	ANDESITE, BASALTIC	130	3.74	63	1084
samp. DGB-25	[14983] PEATE D. W. (1999)	PARANA / SOUTHERN PARANA PROVINCE / URUBICI FORMATION	-28.36	-49.6	-28.36	-49.6	BASALT	130	3.73	47	734
samp. 5	[4636] BELLIENI G. (1986)	PARANA / SOUTHERN PARANA PROVINCE	-25	-49	-26	-53	BASALT, TRANSITIONAL	130	3.71	30	441	48
samp. 22	[4636] BELLIENI G. (1986)	PARANA / SOUTHERN PARANA PROVINCE	-25	-49	-26	-53	THOLEIITE, TRANSITIONAL	130	3.71	34	453	45
samp. B857	[2655] PICCIRILLO E. M. (1990)	PARANA / SOUTHERN PARANA PROVINCE / PONTA GROSSA ALKALINE IGNEOUS PROVINCE	-23.3	-49.1	-25.7	-51.3	BASALT, THOLEIITIC	130	3.71	27	482	36									0.51244
samp. CP-08	[14432] MINCATO R. L. (2000)	PARANA / SOUTHERN PARANA PROVINCE / GRAMADO FORMATION	-29.3501	-51.1467	-29.3501	-51.1467	ANDESITE	130	3.71	73	261
samp. B199	[2652] PETRINI R. (1987); [2949] IACUMIN P. (1991)	PARANA / NORTHERN PARANA PROVINCE	-23.664	-51.157	-23.664	-51.157	THOLEIITE	130	3.7	19	369	15						0.70582	0.148948	0.705545
samp. SE-192	[1668] PEATE D. W. (1996)	PARANA / SOUTHERN PARANA PROVINCE / ESMERALDA BASALT	-27.14	-52.3	-27.14	-52.3	BASALT	130	3.69	44	198
samp. GB-20	[14432] MINCATO R. L. (2000)	PARANA / SOUTHERN PARANA PROVINCE / GRAMADO FORMATION	-28.4333	-49.4842	-28.4333	-49.4842	BASALT, ANDESITIC	130	3.69	41	281
samp. GB-03	[14432] MINCATO R. L. (2000)	PARANA / SOUTHERN PARANA PROVINCE / URUBICI FORMATION	-28.4333	-49.4842	-28.4333	-49.4842	BASALT, ANDESITIC	130	3.68	38	656	41	44	10.1		4.27	0.86
samp. PC-52	[13527] MARQUES L. S. (1989)	PARANA / SOUTHERN PARANA PROVINCE	-29.13	-50.08	-29.13	-50.08	BASALT	130	3.68	38	250	30	25	6.8		5.2	1.23
samp. PR93-19	[1799] RENNE P. R. (1996)	PARANA / SOUTHERN PARANA PROVINCE / PONTA GROSSA ALKALINE IGNEOUS PROVINCE	-23.4	-49.1	-25.7	-49.5	BASALT, ANDESITIC	130	3.66	43	511	59	56
samp. BM1E	[2581] BELLIENI G. (1983)	PARANA / SOUTHERN PARANA PROVINCE / BARRA DO OURO-MORRINHOS SERIES	-29.5	-50.3	-29.5	-50.3	ANDESITE, THOLEIITIC	130	3.65	65	188	29
samp. BM2	[2466] BELLIENI G. (1984)	PARANA / SOUTHERN PARANA PROVINCE / BARRA DO OURO-MORRINHOS SERIES	-29.5	-50.3	-29.5	-50.3	ANDESITE, THOLEIITIC	130	3.65	65	188	29
samp. LL-06	[14432] MINCATO R. L. (2000)	PARANA / NORTHERN PARANA PROVINCE / PITANGA FORMATION	-23.6538	-51.1078	-23.6538	-51.1078	BASALT, LATITIC	130	3.63	31	452
samp. 502-559	[12774] TURNER SIMON P. (1999)	PARANA / SOUTHERN PARANA PROVINCE	-33.6	-53.45	-33.6	-53.45	ANDESITE, BASALTIC	130	3.63	34.9	131				8	8
samp. SG-01	[14432] MINCATO R. L. (2000)	PARANA / NORTHERN PARANA PROVINCE / PITANGA FORMATION	-22.9075	-49.9908	-22.9075	-49.9908	LATITE	130	3.63	54	493
samp. B851	[2654] PICCIRILLO E. M. (1989)	PARANA / SOUTHERN PARANA PROVINCE	-26.956	-51.823	-26.956	-51.823	BASALT, THOLEIITIC	130	3.63	91	142	26
samp. GB-14	[14432] MINCATO R. L. (2000)	PARANA / SOUTHERN PARANA PROVINCE / GRAMADO FORMATION	-28.4333	-49.4842	-28.4333	-49.4842	ANDESITE	130	3.62	50	242	26.4	22.6	5.95		6.8	1.77
samp. 199	[13527] MARQUES L. S. (1989)	PARANA / NORTHERN PARANA PROVINCE	-23.664	-51.157	-23.664	-51.157	BASALT	130	3.61	19	369	18		4.8		2.25	0.37
samp. WL-01	[14432] MINCATO R. L. (2000)	PARANA / NORTHERN PARANA PROVINCE / PITANGA FORMATION	-21.8832	-48.0862	-21.8832	-48.0862	BASALT, LATITIC	130	3.61	39	526
samp. TA5	[2466] BELLIENI G. (1984)	PARANA / SOUTHERN PARANA PROVINCE / TERRA DE AREIA-ARATINGA SERIES	-29.4	-50.2	-29.4	-50.2	ANDESITE, THOLEIITIC	130	3.61	46	244	24
samp. SJ-729	[13527] MARQUES L. S. (1989)	PARANA / SOUTHERN PARANA PROVINCE	-29.574	-53.758	-29.574	-53.758	BASALT	130	3.6	82	206	26.5	35	7.2		6.8	1.97
samp. DGB-18	[1668] PEATE D. W. (1996)	PARANA / SOUTHERN PARANA PROVINCE / GRAMADO FORMATION	-28.36	-49.6	-28.36	-49.6	BASALT	130	3.6	86	177
samp. GB24	[2466] BELLIENI G. (1984)	PARANA / SOUTHERN PARANA PROVINCE / GRAMADO FORMATION	-28.36	-49.6	-28.36	-49.6	ANDESITE, THOLEIITIC	130	3.6	58	229	27
samp. TA5A	[2581] BELLIENI G. (1983)	PARANA / SOUTHERN PARANA PROVINCE / ESMERALDA BASALT	-28.78	-49.89	-28.78	-49.89	ANDESITE, THOLEIITIC	130	3.57	46	244	24
samp. GB52B	[2581] BELLIENI G. (1983)	PARANA / SOUTHERN PARANA PROVINCE / GRAMADO FORMATION	-28.36	-49.6	-28.36	-49.6	ANDESITE, THOLEIITIC	130	3.57
samp. 502-506	[12774] TURNER SIMON P. (1999)	PARANA / SOUTHERN PARANA PROVINCE	-33.6	-53.45	-33.6	-53.45	ANDESITE, BASALTIC	130	3.57	84.6	195				15	8
samp. RA1B	[2581] BELLIENI G. (1983)	PARANA / SOUTHERN PARANA PROVINCE / ESMERALDA BASALT	-28.78	-49.89	-28.78	-49.89	ANDESITE, THOLEIITIC	130	3.57	73	197	25
samp. PR93-25	[1799] RENNE P. R. (1996)	PARANA / SOUTHERN PARANA PROVINCE / PONTA GROSSA ALKALINE IGNEOUS PROVINCE	-24.6	-49.3	-25.7	-51.3	ANDESITE	130	3.57	43	468	56	48
samp. B337	[2654] PICCIRILLO E. M. (1989)	PARANA / SOUTHERN PARANA PROVINCE	-29.491	-51.358	-29.491	-51.358	BASALT, THOLEIITIC	130	3.56	94	229	35
samp. SP-04	[14432] MINCATO R. L. (2000)	PARANA / SOUTHERN PARANA PROVINCE / GRAMADO FORMATION	-26.0083	-51.6679	-26.0083	-51.6679	BASALT, ANDESITIC	130	3.55	55	205
samp. RA2D	[2581] BELLIENI G. (1983)	PARANA / SOUTHERN PARANA PROVINCE / ESMERALDA BASALT	-28.78	-49.89	-28.78	-49.89	ANDESITE, THOLEIITIC	130	3.55	67	197	25
samp. PG-05	[14432] MINCATO R. L. (2000)	PARANA / SOUTHERN PARANA PROVINCE / GRAMADO FORMATION	-25.3091	-51.2129	-25.3091	-51.2129	ANDESITE	130	3.55	23	188
samp. PR93-18	[1799] RENNE P. R. (1996)	PARANA / SOUTHERN PARANA PROVINCE / PONTA GROSSA ALKALINE IGNEOUS PROVINCE	-23.4	-49.1	-25.7	-49.6	ANDESITE	130	3.54	18	228	25	28
samp. PAR-13	[1668] PEATE D. W. (1996)	PARANA / SOUTHERN PARANA PROVINCE / GRAMADO FORMATION	-29.13	-58.32	-29.13	-58.32	BASALT	130	3.54	63	217
samp. T15	[1669] MANTOVANI M. S. M. (1985)	PARANA / SOUTHERN PARANA PROVINCE / TURVO-BOM JESUS SEQUENCE	-28.71	-49.85	-28.71	-49.85	ANDESITE, THOLEIITIC	130	3.54	87	147	35	35	7.6		9.4	2.4	0.71398	1.71339	0.710814
samp. T5B2	[16319] HARTMANN L. A. (2012)	PARANA / SOUTHERN PARANA PROVINCE / SANTINHA FLOW	-29.3454	-49.7275	-29.3454	-49.7275	NOT GIVEN	130	3.53	54	83	30.9	33.6	6.12	10.7	6.6	3.6
samp. 2044	[4754] PICCIRILLO E. M. (1987)	PARANA / NORTHERN PARANA PROVINCE / SERRA GERAL FORMATION	-23	-49.25	-23.5	-50	BASALT, ANDESITIC	130	3.52	34.5	513.5	42						0.70637	0.194361	0.706011
samp. 16	[4636] BELLIENI G. (1986)	PARANA / SOUTHERN PARANA PROVINCE	-25	-49	-26	-53	THOLEIITE, TRANSITIONAL	130	3.52	36	409	55
								130
	MgO < 3.5							130
samp. 20	[4636] BELLIENI G. (1986)	PARANA / SOUTHERN PARANA PROVINCE	-25	-49	-26	-53	THOLEIITE, TRANSITIONAL	130	3.49	35	440	42
samp. BV-363	[13527] MARQUES L. S. (1989)	PARANA / SOUTHERN PARANA PROVINCE	-29.019	-51.558	-29.019	-51.558	BASALT	130	3.49	84	256	32	32	4.8		5.5	1.2
samp. PR93-27	[1799] RENNE P. R. (1996)	PARANA / SOUTHERN PARANA PROVINCE / PONTA GROSSA ALKALINE IGNEOUS PROVINCE	-24.8	-49.1	-25.7	-50.5	BASALT, ANDESITIC	130	3.49	39	432	43	42
samp. DW-08	[1668] PEATE D. W. (1996)	PARANA / SOUTHERN PARANA PROVINCE / ESMERALDA BASALT	-28.35	-49.32	-28.35	-49.32	BASALT	130	3.48	58	168
samp. SJ-04	[14432] MINCATO R. L. (2000)	PARANA / SOUTHERN PARANA PROVINCE / GRAMADO FORMATION	-29.6572	-53.7729	-29.6572	-53.7729	ANDESITE	130	3.47	74	216
samp. 502-657	[12774] TURNER SIMON P. (1999)	PARANA / SOUTHERN PARANA PROVINCE	-33.6	-53.45	-33.6	-53.45	ANDESITE, BASALTIC	130	3.46	88.7	170	22	22.1	5.14	11	6	1.17	0.71854	1.5112	0.715748	0.512232	0.139992	0.512113	18.663	15.683	39.276	6.8593	0.0497483	36.348	5.29909	18.5233	15.6821	39.2424
samp. RS-582	[1668] PEATE D. W. (1996)	PARANA / SOUTHERN PARANA PROVINCE / ESMERALDA BASALT	-25.7	-52.12	-25.7	-52.12	BASALT	130	3.44	61	186
samp. RA14B	[2581] BELLIENI G. (1983)	PARANA / SOUTHERN PARANA PROVINCE / ESMERALDA BASALT	-28.78	-49.89	-28.78	-49.89	ANDESITE, THOLEIITIC	130	3.44	101	172	33
samp. 4	[4636] BELLIENI G. (1986)	PARANA / SOUTHERN PARANA PROVINCE	-25	-49	-26	-53	BASALT, TRANSITIONAL	130	3.43	26	377	37
samp. RA6	[2581] BELLIENI G. (1983)	PARANA / SOUTHERN PARANA PROVINCE / ESMERALDA BASALT	-28.78	-49.89	-28.78	-49.89	ANDESITE, THOLEIITIC	130	3.43	99	205	27
samp. RA7	[2466] BELLIENI G. (1984)	PARANA / SOUTHERN PARANA PROVINCE / ESMERALDA BASALT	-28.78	-49.89	-28.78	-49.89	ANDESITE, THOLEIITIC	130	3.43	99	205	27
samp. LS-07	[14432] MINCATO R. L. (2000)	PARANA / SOUTHERN PARANA PROVINCE / GRAMADO FORMATION	-29.3924	-52.042	-29.3924	-52.042	ANDESITE	130	3.43	105	194
samp. 502-470	[12774] TURNER SIMON P. (1999)	PARANA / SOUTHERN PARANA PROVINCE	-33.6	-53.45	-33.6	-53.45	ANDESITE, BASALTIC	130	3.4	62.8	231				16	9
samp. RS65	[2465] FODOR R. V. (1985); [1827] HUGHES S. S. (1986)	PARANA / SOUTHERN PARANA PROVINCE	-27	-50	-30	-53	RHYODACITE	130	3.4	120	150	37	40	7.2		12.4	3	0.72187	2.31781	0.717587
samp. RS65	[1832] FODOR R. V. (1985); ; [1827] HUGHES S. S. (1986)	PARANA / SOUTHERN PARANA PROVINCE	-27	-50	-30	-53	RHYODACITE	130	3.4	120	150	37	40	7.2		12.4	3	0.72292	2.31805	0.718637
samp. GA36B	[2581] BELLIENI G. (1983)	PARANA / SOUTHERN PARANA PROVINCE / GRAMADO FORMATION	-28.36	-49.6	-28.36	-49.6	ANDESITE, THOLEIITIC	130	3.39	63	273	23
samp. SV-07	[14432] MINCATO R. L. (2000)	PARANA / SOUTHERN PARANA PROVINCE / GRAMADO FORMATION	-29.3864	-51.3623	-29.3864	-51.3623	ANDESITE	130	3.37	86	206
samp. TA15A	[2581] BELLIENI G. (1983)	PARANA / SOUTHERN PARANA PROVINCE / ESMERALDA BASALT	-28.78	-49.89	-28.78	-49.89	ANDESITE, THOLEIITIC	130	3.36	50	229	25
samp. PR93-26	[1799] RENNE P. R. (1996)	PARANA / SOUTHERN PARANA PROVINCE / PONTA GROSSA ALKALINE IGNEOUS PROVINCE	-24.6	-49.1	-25.7	-50.8	BASALT, ANDESITIC	130	3.36	37	453	49	46
samp. B1096	[2871] PICCIRILLO E. M. (1988)	PARANA / NORTHERN PARANA PROVINCE	-22.1	-42.3	-23.3	-44.5	ANDESITE	130	3.36	106	851	107
samp. SJ-05	[14432] MINCATO R. L. (2000)	PARANA / SOUTHERN PARANA PROVINCE / GRAMADO FORMATION	-29.6572	-53.7729	-29.6572	-53.7729	ANDESITE, LATITIC	130	3.35	113	214
samp. 21	[4636] BELLIENI G. (1986)	PARANA / SOUTHERN PARANA PROVINCE	-25	-49	-26	-53	THOLEIITE, TRANSITIONAL	130	3.34	67	398	46
samp. RA15D	[2581] BELLIENI G. (1983)	PARANA / SOUTHERN PARANA PROVINCE / ESMERALDA BASALT	-28.78	-49.89	-28.78	-49.89	ANDESITE, THOLEIITIC	130	3.33
samp. PC-66	[13527] MARQUES L. S. (1989)	PARANA / SOUTHERN PARANA PROVINCE	-29.13	-50.08	-29.13	-50.08	BASALT	130	3.33	53	186	21.1		5.15		5.2	1.3
samp. RA10	[2466] BELLIENI G. (1984)	PARANA / SOUTHERN PARANA PROVINCE / ESMERALDA BASALT	-28.78	-49.89	-28.78	-49.89	ANDESITE, THOLEIITIC	130	3.33	102	185	36
samp. GB-23	[14432] MINCATO R. L. (2000)	PARANA / SOUTHERN PARANA PROVINCE / GRAMADO FORMATION	-28.4333	-49.4842	-28.4333	-49.4842	BASALT, LATITIC	130	3.29	87	168	35.1	32.8	7.5		9.02	2.3
samp. B1104	[2871] PICCIRILLO E. M. (1988)	PARANA / NORTHERN PARANA PROVINCE	-22.1	-42.3	-23.3	-44.5	LATITE	130	3.28	45	614	58
samp. RA12AB	[2581] BELLIENI G. (1983)	PARANA / SOUTHERN PARANA PROVINCE / ESMERALDA BASALT	-28.78	-49.89	-28.78	-49.89	ANDESITE, THOLEIITIC	130	3.28	103	193	41
samp. T4F1	[16319] HARTMANN L. A. (2012)	PARANA / SOUTHERN PARANA PROVINCE / VIOLA SILL	-29.3558	-49.732	-29.3558	-49.732	ANDESITE, BASALTIC	130	3.27	79	230	24.5	25.7	5.64	3.9	7.3	1.6
samp. BV-07	[14432] MINCATO R. L. (2000)	PARANA / SOUTHERN PARANA PROVINCE / GRAMADO FORMATION	-29.0481	-51.5704	-29.0481	-51.5704	ANDESITE	130	3.27	93	209	33.7	31.3	7		8.81	2.45
samp. B1107	[2871] PICCIRILLO E. M. (1988)	PARANA / NORTHERN PARANA PROVINCE	-22.1	-42.3	-23.3	-44.5	LATITE	130	3.26	46	626	65
samp. DUP-38	[1668] PEATE D. W. (1996)	PARANA / SOUTHERN PARANA PROVINCE / GRAMADO FORMATION	-28.08	-49.62	-28.08	-49.62	BASALT	130	3.26	86	211	32.2	35.9	7.94	11.9	9	2.23	0.713754	1.17994	0.711574	0.512274	0.133124	0.512161	18.803	15.672	39.029	12.0656	0.0875076	50.3177	4.17036	18.5572	15.6704	38.9822
samp. RA12CA	[2581] BELLIENI G. (1983)	PARANA / SOUTHERN PARANA PROVINCE / ESMERALDA BASALT	-28.78	-49.89	-28.78	-49.89	ANDESITE, THOLEIITIC	130	3.26	102	191	34
samp. MRO3	[2465] FODOR R. V. (1985); [1832] FODOR R. V. (1985); [1827] HUGHES S. S. (1986)	PARANA / SOUTHERN PARANA PROVINCE	-27	-50	-30	-53	ANDESITE, BASALTIC	130	3.25	68	170	30	24	5.6		8	0.4	0.71624	1.15827	0.7141
samp. T4F	[16319] HARTMANN L. A. (2012)	PARANA / SOUTHERN PARANA PROVINCE / VIOLA SILL	-29.3558	-49.732	-29.3558	-49.732	ANDESITE, BASALTIC	130	3.25	89	254	26.4	28.2	6.19	2.1	7.2	1.8
samp. BI-01	[14432] MINCATO R. L. (2000)	PARANA / NORTHERN PARANA PROVINCE / PITANGA FORMATION	-22.319	-48.7265	-22.319	-48.7265	BASALT, ANDESITIC	130	3.23	39		39.6	44.4	9.9		4	1.1
samp. BI-03	[14432] MINCATO R. L. (2000)	PARANA / NORTHERN PARANA PROVINCE / PITANGA FORMATION	-22.319	-48.7265	-22.319	-48.7265	BASALT, ANDESITIC	130	3.23	42	579
samp. B2A	[16319] HARTMANN L. A. (2012)	PARANA / SOUTHERN PARANA PROVINCE / ARRAIA FLOW	-29.3558	-49.732	-29.3558	-49.732	NOT GIVEN	130	3.21	144	149	30.7	35.4	7.23	9.7	10.1	2.8
samp. CP-09	[14432] MINCATO R. L. (2000)	PARANA / SOUTHERN PARANA PROVINCE / GRAMADO FORMATION	-29.3501	-51.1467	-29.3501	-51.1467	ANDESITE	130	3.21	83	149
samp. B486	[2654] PICCIRILLO E. M. (1989)	PARANA / SOUTHERN PARANA PROVINCE	-26.493	-51.225	-26.493	-51.225	BASALT, THOLEIITIC	130	3.21	88	179	29
samp. G-215	[2465] FODOR R. V. (1985); [1827] HUGHES S. S. (1986)	PARANA / SOUTHERN PARANA PROVINCE	-27	-50	-30	-53	ANDESITE, BASALTIC	130	3.2	40	150	17.8	24	5		4.4	1.6
samp. DSM-24	[14983] PEATE D. W. (1999)	PARANA / SOUTHERN PARANA PROVINCE / URUBICI FORMATION	-28.12	-49.46	-28.12	-49.46	BASALT	130	3.18	72	552	60.5	63.5	12.6	9.48	7.39	2.01	0.70644	0.377335	0.705743	0.512328	0.119434	0.512226	18.04	15.543	38.367	13.3671	0.0969471	50.7832	3.79913	17.7677	15.5413	38.3217
samp. T1C	[16319] HARTMANN L. A. (2012)	PARANA / SOUTHERN PARANA PROVINCE / VIOLA SILL	-29.3589	-49.7357	-29.3589	-49.7357	ANDESITE, BASALTIC	130	3.18	71	196	25.2	26.6	6.2	3.4	7.2	1.8
samp. DGB-15	[1668] PEATE D. W. (1996)	PARANA / SOUTHERN PARANA PROVINCE / GRAMADO FORMATION	-28.36	-49.6	-28.36	-49.6	BASALT	130	3.18	69	187
samp. 502-372	[12774] TURNER SIMON P. (1999)	PARANA / SOUTHERN PARANA PROVINCE	-33.6	-53.45	-33.6	-53.45	ANDESITE	130	3.18	108	139				13	8
samp. RO759	[2867] MANTOVANI M. S. M. (1988); [4756] PEATE D. W. (1988)	PARANA / SOUTHERN PARANA PROVINCE	-24.6092	-52.2467	-24.6092	-52.2467	BASALT, ANDESITIC	130	3.17	39	493	47.8	54.3			5.14	1.21
samp. PAR-15	[1668] PEATE D. W. (1996)	PARANA / SOUTHERN PARANA PROVINCE / GRAMADO FORMATION	-29.13	-58.32	-29.13	-58.32	BASALT	130	3.15	68	207
samp. GB55A	[2581] BELLIENI G. (1983)	PARANA / SOUTHERN PARANA PROVINCE / GRAMADO FORMATION	-28.36	-49.6	-28.36	-49.6	ANDESITE, THOLEIITIC	130	3.15
samp. MV6B	[4760] MANTOVANI M. S. M. (1988)	PARANA / SOUTHERN PARANA PROVINCE / SERRA GERAL FORMATION	-29.5	-53	-29.5	-53	ANDESITE	130	3.15	110	189	34.9	36.9	7.41		10.3	2.3
samp. TA4DA	[2581] BELLIENI G. (1983)	PARANA / SOUTHERN PARANA PROVINCE / ESMERALDA BASALT	-28.78	-49.89	-28.78	-49.89	ANDESITE, THOLEIITIC	130	3.14	97	206	39
samp. SJ-722	[13527] MARQUES L. S. (1989)	PARANA / SOUTHERN PARANA PROVINCE	-29.601	-53.768	-29.601	-53.768	BASALT	130	3.13	63	199	25.1	29	6.4		6.1	1.3
samp. 502-306	[12774] TURNER SIMON P. (1999)	PARANA / SOUTHERN PARANA PROVINCE	-33.6	-53.45	-33.6	-53.45	ANDESITE	130	3.12	87.7	144	27.3	28.2	6.71	17	8	2.34	0.72247	1.76462	0.71921	0.512287	0.14322	0.512165	18.994	15.764	39.27	8.92479	0.0647287	31.5288	3.53273	18.8122	15.7628	39.2404
samp. B1103	[2871] PICCIRILLO E. M. (1988)	PARANA / NORTHERN PARANA PROVINCE	-22.1	-42.3	-23.3	-44.5	LATITE	130	3.11	51	610	64
samp. T2C	[16319] HARTMANN L. A. (2012)	PARANA / SOUTHERN PARANA PROVINCE / VIOLA SILL	-29.3592	-49.7331	-29.3592	-49.7331	ANDESITE, BASALTIC	130	3.09	71	186	25.2	26.8	5.81	3.4	8.6	1.7
samp. RA1A	[2581] BELLIENI G. (1983)	PARANA / SOUTHERN PARANA PROVINCE / ESMERALDA BASALT	-28.78	-49.89	-28.78	-49.89	ANDESITE, THOLEIITIC	130	3.09	247	343	113
samp. 93L98	[6404] KIRSTEIN L. A. (2000)	PARANA / SOUTHERN PARANA PROVINCE	-33	-53.5	-34	-54.5	ANDESITE	130	3.08	42	217
samp. 2034	[4754] PICCIRILLO E. M. (1987)	PARANA / NORTHERN PARANA PROVINCE / SERRA GERAL FORMATION	-23	-49.25	-23.5	-50	BASALT, ANDESITIC	130	3.07	41.7	314.9	30						0.70661	0.383093	0.705902
samp. GB58AC	[1669] MANTOVANI M. S. M. (1985)	PARANA / SOUTHERN PARANA PROVINCE / GRAMADO FORMATION	-28.36	-49.6	-28.36	-49.6	ANDESITE, THOLEIITIC	130	3.07	29	289	20		5.1		4.8	1.3	0.70862	0.290353	0.708084
samp. RA15BB	[2581] BELLIENI G. (1983)	PARANA / SOUTHERN PARANA PROVINCE / ESMERALDA BASALT	-28.78	-49.89	-28.78	-49.89	ANDESITE, THOLEIITIC	130	3.06
samp. B262	[2871] PICCIRILLO E. M. (1988)	PARANA / SOUTHERN PARANA PROVINCE	-26	-50	-30	-54	BASALT, ANDESITIC	130	3.05	66	184	30
samp. PAR-14	[1668] PEATE D. W. (1996)	PARANA / SOUTHERN PARANA PROVINCE / GRAMADO FORMATION	-29.13	-58.32	-29.13	-58.32	BASALT	130	3.05	77	206
samp. TP-03	[14432] MINCATO R. L. (2000)	PARANA / SOUTHERN PARANA PROVINCE / PARANAPANEMA FORMATION	-25.5646	-53.5764	-25.5646	-53.5764	TRACHYANDESITE	130	3.04	47	237
samp. TA7CB	[2581] BELLIENI G. (1983)	PARANA / SOUTHERN PARANA PROVINCE / ESMERALDA BASALT	-28.78	-49.89	-28.78	-49.89	ANDESITE, THOLEIITIC	130	3.04	100	191	34
samp. TA9	[2466] BELLIENI G. (1984)	PARANA / SOUTHERN PARANA PROVINCE / TERRA DE AREIA-ARATINGA SERIES	-29.4	-50.2	-29.4	-50.2	ANDESITE, THOLEIITIC	130	3.04	100	191	34
samp. TA16CB	[2581] BELLIENI G. (1983)	PARANA / SOUTHERN PARANA PROVINCE / ESMERALDA BASALT	-28.78	-49.89	-28.78	-49.89	ANDESITE, THOLEIITIC	130	3.03	44	223	24
samp. 2054	[4754] PICCIRILLO E. M. (1987)	PARANA / NORTHERN PARANA PROVINCE / SERRA GERAL FORMATION	-23	-49.25	-23.5	-50	BASALT	130	3.03	50.9	531.5	52						0.7064	0.277042	0.705888
samp. BV-08	[14432] MINCATO R. L. (2000)	PARANA / SOUTHERN PARANA PROVINCE / GRAMADO FORMATION	-29.0481	-51.5704	-29.0481	-51.5704	ANDESITE, LATITIC	130	3.03	104	211
samp. CP-03	[14432] MINCATO R. L. (2000)	PARANA / SOUTHERN PARANA PROVINCE / GRAMADO FORMATION	-29.3501	-51.1467	-29.3501	-51.1467	ANDESITE	130	3.02	83	189
samp. BV-04	[14432] MINCATO R. L. (2000)	PARANA / SOUTHERN PARANA PROVINCE / GRAMADO FORMATION	-29.0481	-51.5704	-29.0481	-51.5704	ANDESITE	130	3.01	70	251
samp. MO3	[2465] FODOR R. V. (1985); [1827] HUGHES S. S. (1986)	PARANA / SOUTHERN PARANA PROVINCE	-27	-50	-30	-53	ANDESITE, BASALTIC	130	3	14	260	24.5	30	5.7		7.9	1.6
samp. GB11B	[2466] BELLIENI G. (1984)	PARANA / SOUTHERN PARANA PROVINCE / GRAMADO FORMATION	-28.36	-49.6	-28.36	-49.6	ANDESITE, THOLEIITIC	130	2.99	45	242	31
samp. T2B	[16319] HARTMANN L. A. (2012)	PARANA / SOUTHERN PARANA PROVINCE / VIOLA SILL	-29.3592	-49.7331	-29.3592	-49.7331	ANDESITE, BASALTIC	130	2.98	85	186	24.5	27.9	5.85	3.1	7.9	1.8
samp. JS-01	[14432] MINCATO R. L. (2000)	PARANA / SOUTHERN PARANA PROVINCE / GRAMADO FORMATION	-29.3602	-54.7623	-29.3602	-54.7623	ANDESITE	130	2.98	106	190	30.81	26	6.9		8.9	2.38
samp. BGB262	[2581] BELLIENI G. (1983)	PARANA / SOUTHERN PARANA PROVINCE / GRAMADO FORMATION	-28.36	-49.6	-28.36	-49.6	ANDESITE, THOLEIITIC	130	2.97	72	184	30
samp. BGB263	[2581] BELLIENI G. (1983)	PARANA / SOUTHERN PARANA PROVINCE / GRAMADO FORMATION	-28.36	-49.6	-28.36	-49.6	ANDESITE, THOLEIITIC	130	2.96	45	242	31
samp. III-1	[4758] SARTORI P. L. P. (1975)	PARANA / SOUTHERN PARANA PROVINCE	-29.65	-53.78	-29.65	-53.78	TRACHYBASALT	130	2.94
samp. BR1A	[16319] HARTMANN L. A. (2012)	PARANA / SOUTHERN PARANA PROVINCE	-29.3754	-49.816	-29.3754	-49.816	BASALT	130	2.91	99	214	31.1	33.4	6.59	5.7	8.8	2.2
samp. B441	[2654] PICCIRILLO E. M. (1989)	PARANA / SOUTHERN PARANA PROVINCE	-25.467	-51.649	-25.467	-51.649	THOLEIITE	130	2.89	78	154	31
samp. T4D	[16319] HARTMANN L. A. (2012)	PARANA / SOUTHERN PARANA PROVINCE / ARRAIA FLOW	-29.3558	-49.732	-29.3558	-49.732	NOT GIVEN	130	2.87	66	124	30.7	41	8.07	12.4	11.7	2.8
samp. T3	[16319] HARTMANN L. A. (2012)	PARANA / SOUTHERN PARANA PROVINCE / VIOLA SILL	-29.3589	-49.7357	-29.3589	-49.7357	ANDESITE, BASALTIC	130	2.82	104	179	27.7	29.4	6.3	3	7.8	1.8
samp. 502-269	[12774] TURNER SIMON P. (1999)	PARANA / SOUTHERN PARANA PROVINCE	-33.6	-53.45	-33.6	-53.45	ANDESITE	130	2.82	101	147				15	9
samp. 502-403	[12774] TURNER SIMON P. (1999)	PARANA / SOUTHERN PARANA PROVINCE	-33.6	-53.45	-33.6	-53.45	ANDESITE	130	2.81	112	141	27.2	26.5	6.2	16	9	1.73	0.72436	2.30193	0.720107	0.512415	0.140824	0.512295	18.898	15.717	39.22	6.99264	0.0507154	37.5901	5.37566	18.7556	15.716	39.1848
samp. RA12B	[2581] BELLIENI G. (1983)	PARANA / SOUTHERN PARANA PROVINCE / ESMERALDA BASALT	-28.78	-49.89	-28.78	-49.89	ANDESITE, THOLEIITIC	130	2.73	102	175	42
samp. T4E	[16319] HARTMANN L. A. (2012)	PARANA / SOUTHERN PARANA PROVINCE / ARRAIA FLOW	-29.3558	-49.732	-29.3558	-49.732	ANDESITE	130	2.73	117	189	33.5	33.9	6.87	6	9.1	2.2
samp. B1097	[2871] PICCIRILLO E. M. (1988)	PARANA / NORTHERN PARANA PROVINCE	-22.1	-42.3	-23.3	-44.5	ANDESITE	130	2.72	108	835	111
samp. TA4	[2466] BELLIENI G. (1984)	PARANA / SOUTHERN PARANA PROVINCE / TERRA DE AREIA-ARATINGA SERIES	-29.4	-50.2	-29.4	-50.2	ANDESITE, THOLEIITIC	130	2.71	95	204	33
samp. T1A	[16319] HARTMANN L. A. (2012)	PARANA / SOUTHERN PARANA PROVINCE / VIOLA SILL	-29.3589	-49.7357	-29.3589	-49.7357	ANDESITE, BASALTIC	130	2.71	94	184	26.9	28.4	6.15	4.4	7.9	1.9
samp. GB-24	[14432] MINCATO R. L. (2000)	PARANA / SOUTHERN PARANA PROVINCE / GRAMADO FORMATION	-28.4333	-49.4842	-28.4333	-49.4842	BASALT, LATITIC	130	2.71	102	160	36	36.7	7.7		9.72	2.3
samp. BU659	[2654] PICCIRILLO E. M. (1989)	PARANA / SOUTHERN PARANA PROVINCE	-29.018	-51.558	-29.018	-51.558	BASALT, THOLEIITIC	130	2.7	87	189	25
samp. T1B	[16319] HARTMANN L. A. (2012)	PARANA / SOUTHERN PARANA PROVINCE / VIOLA SILL	-29.3589	-49.7357	-29.3589	-49.7357	ANDESITE	130	2.7	91	184	26.4	30.2	6.12	4.8	6.9	1.9
samp. LS-613	[13527] MARQUES L. S. (1989)	PARANA / SOUTHERN PARANA PROVINCE	-28.963	-52.372	-28.963	-52.372	BASALT	130	2.69	94	174	22	27	6.3		5.6	1.63
samp. ST93-5	[14983] PEATE D. W. (1999)	PARANA / SOUTHERN PARANA PROVINCE	-27.35	-48.26	-27.35	-48.26	BASALT	130	2.69	58	519
samp. I-8	[4758] SARTORI P. L. P. (1975)	PARANA / SOUTHERN PARANA PROVINCE	-29.65	-53.78	-29.65	-53.78	LATITE	130	2.69
samp. GB54A	[2581] BELLIENI G. (1983); [1669] MANTOVANI M. S. M. (1985); [2952] HAWKESWORTH C. J. (1986)	PARANA / SOUTHERN PARANA PROVINCE / GRAMADO FORMATION	-28.36	-49.6	-28.36	-49.6	ANDESITE, THOLEIITIC	130	2.69	54	168	40	37.2	7.5		11	3.1	0.71628	0.930755	0.71456	0.512199	0.121353	0.512096	19.024	15.705	38.957
samp. GB54A	[2581] BELLIENI G. (1983); [1669] MANTOVANI M. S. M. (1985); [2952] HAWKESWORTH C. J. (1986)	PARANA / SOUTHERN PARANA PROVINCE / GRAMADO FORMATION	-28.36	-49.6	-28.36	-49.6	ANDESITE, THOLEIITIC	130	2.69	54	168	40	37.2	7.82		11	3.1	0.71769	0.930884	0.71597	0.512199	0.12653	0.512091	19.024	15.705	38.957
samp. BR1C	[16319] HARTMANN L. A. (2012)	PARANA / SOUTHERN PARANA PROVINCE / ARRAIA FLOW	-29.3754	-49.816	-29.3754	-49.816	ANDESITE	130	2.63	96	215	31.5	33.1	6.67	5.4	8.8	2
samp. T5B1	[16319] HARTMANN L. A. (2012)	PARANA / SOUTHERN PARANA PROVINCE / SANTINHA FLOW	-29.3454	-49.7275	-29.3454	-49.7275	NOT GIVEN	130	2.62	150	65	36.5	37.6	6.61	13.5	8	2.5
samp. GB54A	[2581] BELLIENI G. (1983); [1669] MANTOVANI M. S. M. (1985); [2952] HAWKESWORTH C. J. (1986)	PARANA / SOUTHERN PARANA PROVINCE / GRAMADO FORMATION	-28.36	-49.6	-28.36	-49.6	ANDESITE, THOLEIITIC	130	2.61	54	168	40	37.2	7.82		11	3.1	0.71769	0.930884	0.71597	0.512199	0.12653	0.512091	19.024	15.705	38.957
samp. BPC4	[2654] PICCIRILLO E. M. (1989); [2872] CORDANI U. G. (1988)	PARANA / SOUTHERN PARANA PROVINCE	-29.13	-50.08	-29.13	-50.08	BASALT, THOLEIITIC	130	2.58	63	196	25
samp. BPC4	[2654] PICCIRILLO E. M. (1989); [2872] CORDANI U. G. (1988)	PARANA / SOUTHERN PARANA PROVINCE	-29.13	-50.08	-29.13	-50.08	BASALT, THOLEIITIC	130	2.58	63	196	25
samp. B2B	[16319] HARTMANN L. A. (2012)	PARANA / SOUTHERN PARANA PROVINCE / ARRAIA FLOW	-29.3558	-49.732	-29.3558	-49.732	NOT GIVEN	130	2.56	127	179	38.9	37.7	7.39	10.5	10.2	2.4
samp. PR93-30	[1799] RENNE P. R. (1996)	PARANA / SOUTHERN PARANA PROVINCE / PONTA GROSSA ALKALINE IGNEOUS PROVINCE	-25.4	-49.1	-25.7	-49.3	ANDESITE	130	2.51	39	383	45	36
samp. B700	[2654] PICCIRILLO E. M. (1989)	PARANA / SOUTHERN PARANA PROVINCE	-29.48	-50.08	-29.48	-50.08	BASALT, THOLEIITIC	130	2.5	153	175	136
samp. T4C	[16319] HARTMANN L. A. (2012)	PARANA / SOUTHERN PARANA PROVINCE / ARRAIA FLOW	-29.3558	-49.732	-29.3558	-49.732	ANDESITE	130	2.5	112	219	31.9	33.1	6.72	9.3	9.3	2.4
samp. T4E1	[16319] HARTMANN L. A. (2012)	PARANA / SOUTHERN PARANA PROVINCE / ARRAIA FLOW	-29.3558	-49.732	-29.3558	-49.732	ANDESITE	130	2.49	98	191	33.1	32.6	7	6.9	8.7	2
samp. MV6A	[4760] MANTOVANI M. S. M. (1988)	PARANA / SOUTHERN PARANA PROVINCE / SERRA GERAL FORMATION	-29.5	-53	-29.5	-53	ANDESITE	130	2.47	127	163	37.6	36.4	7.54		11.5	3.5
samp. RS65	[2465] FODOR R. V. (1985); [1827] HUGHES S. S. (1986)	PARANA / SOUTHERN PARANA PROVINCE	-27	-50	-30	-53	RHYODACITE	130	2.42	120	162	35	40	7.2		12.4	3	0.72187	2.14612	0.717905
samp. MRO3	[1827] HUGHES S. S. (1986); [1832] FODOR R. V. (1985); [2465] FODOR R. V. (1985)	PARANA / SOUTHERN PARANA PROVINCE	-27	-50	-30	-53	ANDESITE, BASALTIC	130	2.4	73	170	24.5	24	5.6		8	0.4	0.71624	1.24344	0.713942
samp. PR93-32	[1799] RENNE P. R. (1996)	PARANA / SOUTHERN PARANA PROVINCE / PONTA GROSSA ALKALINE IGNEOUS PROVINCE	-25.2	-49.1	-25.7	-49.3	BASALT, ANDESITIC	130	2.4	66	547	85	78
samp. PH-329	[13527] MARQUES L. S. (1989)	PARANA / SOUTHERN PARANA PROVINCE	-29.421	-51.139	-29.421	-51.139	BASALT	130	2.39	93	204	28		6.3		7.2	1.6
samp. IT18	[2473] COMIN-CHIARAMONTI P. (1983)	PARANA / NORTHERN PARANA PROVINCE	-22.45	-43.85	-22.45	-43.85	BASALT, ANDESITIC	130	2.37	47	486
samp. I-14	[4758] SARTORI P. L. P. (1975)	PARANA / SOUTHERN PARANA PROVINCE	-29.65	-53.78	-29.65	-53.78	LATITE	130	2.37
samp. TA10	[2466] BELLIENI G. (1984)	PARANA / SOUTHERN PARANA PROVINCE / TERRA DE AREIA-ARATINGA SERIES	-29.4	-50.2	-29.4	-50.2	ANDESITE, THOLEIITIC	130	2.37	44	210	40
samp. 585-95	[12773] TURNER SIMON P. (1999)	PARANA / SOUTHERN PARANA PROVINCE / GRAMADO FORMATION	-30	-56	-32	-58	ANDESITE	130	2.36	93	192				17	10
samp. TA8C	[2581] BELLIENI G. (1983)	PARANA / SOUTHERN PARANA PROVINCE / ESMERALDA BASALT	-28.78	-49.89	-28.78	-49.89	ANDESITE, THOLEIITIC	130	2.32	44	210	40
samp. B721	[2654] PICCIRILLO E. M. (1989)	PARANA / SOUTHERN PARANA PROVINCE	-29.637	-53.79	-29.637	-53.79	BASALT, THOLEIITIC	130	2.3	1.09	182	42
samp. B364	[2654] PICCIRILLO E. M. (1989)	PARANA / SOUTHERN PARANA PROVINCE	-29.018	-51.558	-29.018	-51.558	BASALT, THOLEIITIC	130	2.29	125	170	41
samp. TA4F	[2581] BELLIENI G. (1983)	PARANA / SOUTHERN PARANA PROVINCE / ESMERALDA BASALT	-28.78	-49.89	-28.78	-49.89	ANDESITE, THOLEIITIC	130	2.27	93	202	27
samp. 2014	[4754] PICCIRILLO E. M. (1987)	PARANA / NORTHERN PARANA PROVINCE / SERRA GERAL FORMATION	-23	-49.25	-23.5	-50	ANDESITE, THOLEIITIC	130	2.24	54.4	594.1	54						0.70642	0.264894	0.705931
samp. 7	[4741] SARTORI P. L. P. (1982)	PARANA / SOUTHERN PARANA PROVINCE	-26.33	-51.17	-27.33	-52.42	TRACHYANDESITE	130	2.22	110.4	364							0.709	0.877626	0.707378
samp. MAR34	[7504] LUSTRINO M. (2005)	PARANA / SOUTHERN PARANA PROVINCE / VALLE CHICO IGNEOUS COMPLEX	-33.98	-54.58	-33.98	-54.58	TRACHYTE	130	2.16	124	236	68	62
samp. BM1B	[2466] BELLIENI G. (1984)	PARANA / SOUTHERN PARANA PROVINCE / BARRA DO OURO-MORRINHOS SERIES	-29.5	-50.3	-29.5	-50.3	ANDESITE, THOLEIITIC	130	2.15	94	233	45
samp. BM1C2	[2581] BELLIENI G. (1983)	PARANA / SOUTHERN PARANA PROVINCE / BARRA DO OURO-MORRINHOS SERIES	-29.5	-50.3	-29.5	-50.3	ANDESITE, THOLEIITIC	130	2.15	94	233	45
samp. B2C	[16319] HARTMANN L. A. (2012)	PARANA / SOUTHERN PARANA PROVINCE / ARRAIA FLOW	-29.3558	-49.732	-29.3558	-49.732	NOT GIVEN	130	2.13	113	158	39.2	38.1	7.41	12.3	9.8	2.5
samp. BBM2EA	[2654] PICCIRILLO E. M. (1989)	PARANA / SOUTHERN PARANA PROVINCE	-29.563	-50.184	-29.563	-50.184	BASALT, THOLEIITIC	130	2.12	96	203	34
samp. B1B	[16319] HARTMANN L. A. (2012)	PARANA / SOUTHERN PARANA PROVINCE / ARRAIA FLOW	-29.3558	-49.732	-29.3558	-49.732	NOT GIVEN	130	2.06	30	96	20.1	16.1	3.27	13.2	3.5	0.9
samp. BM2EA	[2581] BELLIENI G. (1983)	PARANA / SOUTHERN PARANA PROVINCE / BARRA DO OURO-MORRINHOS SERIES	-29.5	-50.3	-29.5	-50.3	ANDESITE, THOLEIITIC	130	2.06	96	203	34
samp. BM3	[2466] BELLIENI G. (1984)	PARANA / SOUTHERN PARANA PROVINCE / BARRA DO OURO-MORRINHOS SERIES	-29.5	-50.3	-29.5	-50.3	ANDESITE, THOLEIITIC	130	2.06	96	203	34
samp. B1101	[2871] PICCIRILLO E. M. (1988)	PARANA / NORTHERN PARANA PROVINCE	-22.1	-42.3	-23.3	-44.5	LATITE, QUARTZ	130	2.06	99	809	111
samp. DSM-04	[14983] PEATE D. W. (1999)	PARANA / SOUTHERN PARANA PROVINCE / URUBICI FORMATION	-28.12	-49.46	-28.12	-49.46	BASALT	130	2.05	113	687	79.6	82.6	15.3	14.2	12.1	3	0.70746	0.475881	0.706581	0.51236	0.111492	0.512265	18.253	15.584	38.612	13.4103	0.0972608	55.8906	4.16773	17.9798	15.5822	38.5615
samp. MAR23	[7504] LUSTRINO M. (2005)	PARANA / SOUTHERN PARANA PROVINCE / VALLE CHICO IGNEOUS COMPLEX	-33.98	-54.58	-33.98	-54.58	TRACHYTE	130	2.05	106	255	69	65
samp. BU668	[2654] PICCIRILLO E. M. (1989); [2949] IACUMIN P. (1991)	PARANA / SOUTHERN PARANA PROVINCE	-30.73	-56.732	-30.73	-56.732	BASALT, THOLEIITIC	130	2.04	110	183	32
samp. MAR24	[7504] LUSTRINO M. (2005)	PARANA / SOUTHERN PARANA PROVINCE / VALLE CHICO IGNEOUS COMPLEX	-33.98	-54.58	-33.98	-54.58	TRACHYTE	130	2.04	114	251	68	58	12.07	21.2	11.37	2.29	0.710779	1.31446	0.70835	0.512037	0.125259	0.51193
samp. B1100	[2871] PICCIRILLO E. M. (1988)	PARANA / NORTHERN PARANA PROVINCE	-22.1	-42.3	-23.3	-44.5	LATITE, QUARTZ	130	2.02	110	875	105
samp. BGB267	[2581] BELLIENI G. (1983)	PARANA / SOUTHERN PARANA PROVINCE / GRAMADO FORMATION	-28.36	-49.6	-28.36	-49.6	ANDESITE, THOLEIITIC	130	1.99	87	196	37
samp. GB25B	[2466] BELLIENI G. (1984)	PARANA / SOUTHERN PARANA PROVINCE / GRAMADO FORMATION	-28.36	-49.6	-28.36	-49.6	ANDESITE, THOLEIITIC	130	1.99	87	196	37
samp. 93L125	[6404] KIRSTEIN L. A. (2000)	PARANA / SOUTHERN PARANA PROVINCE	-33	-53.5	-34	-54.5	ANDESITE	130	1.99	107	205	30.7	33.3	7.73		9.84	1.7	0.71965	1.5119	0.716856	0.51215	0.139723	0.512031
samp. MAR21	[7504] LUSTRINO M. (2005)	PARANA / SOUTHERN PARANA PROVINCE / VALLE CHICO IGNEOUS COMPLEX	-33.98	-54.58	-33.98	-54.58	TRACHYTE	130	1.99	127	280	71	62
samp. MAR19	[7504] LUSTRINO M. (2005)	PARANA / SOUTHERN PARANA PROVINCE / VALLE CHICO IGNEOUS COMPLEX	-33.98	-54.58	-33.98	-54.58	LATITE	130	1.98	127	255	71	61	12.15	25.53	11.54	2.95	0.71102	1.44142	0.708357	0.511993	0.119889	0.511891
samp. MAR43	[7504] LUSTRINO M. (2005)	PARANA / SOUTHERN PARANA PROVINCE / VALLE CHICO IGNEOUS COMPLEX	-33.98	-54.58	-33.98	-54.58	TRACHYTE	130	1.95	127	253	66	61
samp. MAR58	[7504] LUSTRINO M. (2005)	PARANA / SOUTHERN PARANA PROVINCE / VALLE CHICO IGNEOUS COMPLEX	-33.98	-54.58	-33.98	-54.58	TRACHYTE	130	1.93	122	232	70	64	11.23	22.41	11.81	2.48
samp. DSM-08	[14983] PEATE D. W. (1999)	PARANA / SOUTHERN PARANA PROVINCE / URUBICI FORMATION	-28.12	-49.46	-28.12	-49.46	BASALT	130	1.92	109	600	81.1	85.6	15.9		12.8	2.71	0.70743	0.525594	0.706459	0.512357	0.111803	0.512262	18.202	15.565	38.535
samp. MAR25	[7504] LUSTRINO M. (2005)	PARANA / SOUTHERN PARANA PROVINCE / VALLE CHICO IGNEOUS COMPLEX	-33.98	-54.58	-33.98	-54.58	TRACHYTE	130	1.91	123	284	72	66
samp. MAR59	[7504] LUSTRINO M. (2005)	PARANA / SOUTHERN PARANA PROVINCE / VALLE CHICO IGNEOUS COMPLEX	-33.98	-54.58	-33.98	-54.58	TRACHYDACITE	130	1.88	120	239	69	63
samp. MM-92	[2651] GARLAND F. E. (1995)	PARANA / SOUTHERN PARANA PROVINCE / PALMAS RHYOLITE	-28.1	-49.5	-29.5	-52.5	RHYOLITE	130	1.88	151	134							0.722808	3.26513	0.716775
samp. B1C	[16319] HARTMANN L. A. (2012)	PARANA / SOUTHERN PARANA PROVINCE / ARRAIA FLOW	-29.3558	-49.732	-29.3558	-49.732	NOT GIVEN	130	1.86	111	142	131	119.2	21.78	13.2	11.1	2.4
samp. PR01	[4759] MANTOVANI M. S. M. (1985)	PARANA / SOUTHERN PARANA PROVINCE	-25	-51.8	-25	-51.8	RHYODACITE	130	1.85	97.6	473.1	83.8	101	20				0.70677	0.596821	0.705667
samp. ES-312	[14983] PEATE D. W. (1999)	PARANA / SOUTHERN PARANA PROVINCE / URUBICI FORMATION	-28.093	-51.154	-28.093	-51.154	RHYOLITE	130	1.83	75	160
samp. MM-90	[2651] GARLAND F. E. (1995)	PARANA / SOUTHERN PARANA PROVINCE / PALMAS RHYOLITE	-28.1	-49.5	-29.5	-52.5	RHYOLITE	130	1.77	174	131	40.1	40	8		13.7	5.1	0.726125	3.84988	0.719012	0.512145	0.120382	0.512043
samp. 2031	[4754] PICCIRILLO E. M. (1987)	PARANA / NORTHERN PARANA PROVINCE / CHAPECO FORMATION	-23	-49.25	-23.5	-50	RHYODACITE	130	1.76	145.4	340.6	88						0.70998	1.23539	0.707697
samp. RS67	[4759] MANTOVANI M. S. M. (1985)	PARANA / SOUTHERN PARANA PROVINCE	-28.8	-52.2	-28.8	-52.2	RHYODACITE	130	1.76	92.1	490.9							0.70669	0.542763	0.705687
samp. MV8	[4760] MANTOVANI M. S. M. (1988)	PARANA / SOUTHERN PARANA PROVINCE / SERRA GERAL FORMATION	-29.5	-53	-29.5	-53	RHYOLITE	130	1.75	178	131	44.2	44.9	9.09		14.2	5.4
samp. MAR20	[7504] LUSTRINO M. (2005)	PARANA / SOUTHERN PARANA PROVINCE / VALLE CHICO IGNEOUS COMPLEX	-33.98	-54.58	-33.98	-54.58	TRACHYTE	130	1.74	121	280	69	59
samp. BU656	[2654] PICCIRILLO E. M. (1989); [2949] IACUMIN P. (1991)	PARANA / SOUTHERN PARANA PROVINCE	-31.135	-56.026	-31.135	-56.026	BASALT, THOLEIITIC	130	1.73	106	188	44
samp. 67	[4741] SARTORI P. L. P. (1982)	PARANA / SOUTHERN PARANA PROVINCE	-26.33	-51.17	-27.33	-52.42	TRACHYANDESITE	130	1.72	166.8	124.2							0.727	3.89296	0.719807
samp. MAR57	[7504] LUSTRINO M. (2005)	PARANA / SOUTHERN PARANA PROVINCE / VALLE CHICO IGNEOUS COMPLEX	-33.98	-54.58	-33.98	-54.58	TRACHYTE	130	1.7	122	258	72	59
samp. 77	[4741] SARTORI P. L. P. (1982)	PARANA / SOUTHERN PARANA PROVINCE	-26.33	-51.17	-27.33	-52.42	TRACHYANDESITE	130	1.69	169.3	154.3							0.727	3.18051	0.721123
samp. MAR27	[7504] LUSTRINO M. (2005)	PARANA / SOUTHERN PARANA PROVINCE / VALLE CHICO IGNEOUS COMPLEX	-33.98	-54.58	-33.98	-54.58	TRACHYTE	130	1.66	109	270	66	64	12.27	23.29	11.75	3.93	0.712482	1.16856	0.710323	0.512111	0.115397	0.512013
samp. WWP	[15031] PINTO V. M. (2011)	PARANA / SOUTHERN PARANA PROVINCE / CHAPECO FORMATION	-25.38	-51.45	-25.38	-51.45	LATITE, QUARTZ	130	1.64	144	160	36	38.4	7.47		13	5.7
samp. MAR9	[7504] LUSTRINO M. (2005)	PARANA / SOUTHERN PARANA PROVINCE / VALLE CHICO IGNEOUS COMPLEX	-33.98	-54.58	-33.98	-54.58	TRACHYTE	130	1.63	176	280	64	56
samp. BM13	[2466] BELLIENI G. (1984)	PARANA / SOUTHERN PARANA PROVINCE / BARRA DO OURO-MORRINHOS SERIES	-29.5	-50.3	-29.5	-50.3	RHYODACITE	130	1.62	166	202	50
samp. BM9D	[2581] BELLIENI G. (1983)	PARANA / SOUTHERN PARANA PROVINCE / BARRA DO OURO-MORRINHOS SERIES	-29.5	-50.3	-29.5	-50.3	RHYODACITE	130	1.62	166	202	50
samp. RA25	[2581] BELLIENI G. (1983)	PARANA / SOUTHERN PARANA PROVINCE / ESMERALDA BASALT	-28.78	-49.89	-28.78	-49.89	RHYODACITE	130	1.61	159	130	45
samp. RA19	[2466] BELLIENI G. (1984)	PARANA / SOUTHERN PARANA PROVINCE / ESMERALDA BASALT	-28.78	-49.89	-28.78	-49.89	RHYODACITE	130	1.61	159	130	45
samp. SC06	[4759] MANTOVANI M. S. M. (1985)	PARANA / SOUTHERN PARANA PROVINCE	-27	-51	-27	-51	RHYODACITE	130	1.6	84.7	547.6							0.70646	0.44746	0.705633
samp. B878	[2655] PICCIRILLO E. M. (1990)	PARANA / SOUTHERN PARANA PROVINCE / PONTA GROSSA ALKALINE IGNEOUS PROVINCE	-23.3	-49.1	-25.7	-51.3	DACITE	130	1.6	120	307	83
samp. MAR44	[7504] LUSTRINO M. (2005)	PARANA / SOUTHERN PARANA PROVINCE / VALLE CHICO IGNEOUS COMPLEX	-33.98	-54.58	-33.98	-54.58	TRACHYTE	130	1.59	104	251	69	58
samp. MAR45	[7504] LUSTRINO M. (2005)	PARANA / SOUTHERN PARANA PROVINCE / VALLE CHICO IGNEOUS COMPLEX	-33.98	-54.58	-33.98	-54.58	TRACHYDACITE	130	1.58	127	187	59	55	11.3	26.11	12.9	3.15
samp. MM-94	[2651] GARLAND F. E. (1995)	PARANA / SOUTHERN PARANA PROVINCE / PALMAS RHYOLITE	-28.1	-49.5	-29.5	-52.5	RHYOLITE	130	1.57	156	151							0.722292	2.99332	0.716761
samp. BPC104	[2871] PICCIRILLO E. M. (1988)	PARANA / SOUTHERN PARANA PROVINCE	-26	-50	-30	-54	RHYODACITE	130	1.55	180	124	66
samp. B457	[2654] PICCIRILLO E. M. (1989)	PARANA / SOUTHERN PARANA PROVINCE	-26.033	-51.722	-26.033	-51.722	BASALT, THOLEIITIC	130	1.53	86	406	84
samp. MAR7	[7504] LUSTRINO M. (2005)	PARANA / SOUTHERN PARANA PROVINCE / VALLE CHICO IGNEOUS COMPLEX	-33.98	-54.58	-33.98	-54.58	TRACHYTE	130	1.52	124	265	70	57
samp. GC-10	[14432] MINCATO R. L. (2000)	PARANA / SOUTHERN PARANA PROVINCE / CHAPECO FORMATION	-27.2798	-52.6921	-27.2798	-52.6921	RHYODACITE	130	1.52	98	414
samp. LS-16	[14432] MINCATO R. L. (2000)	PARANA / SOUTHERN PARANA PROVINCE / CAXIAS DO SUL FORMATION	-29.3924	-52.042	-29.3924	-52.042	RHYODACITE	130	1.51	145	183
samp. FEG-40	[2651] GARLAND F. E. (1995)	PARANA / SOUTHERN PARANA PROVINCE / PALMAS RHYOLITE	-28.1	-49.5	-29.5	-52.5	RHYOLITE	130	1.51	170	109
samp. FEG-23	[2651] GARLAND F. E. (1995)	PARANA / SOUTHERN PARANA PROVINCE / PALMAS RHYOLITE	-27.3	-50.5	-28.1	-52.8	RHYOLITE	130	1.51	148	145	40.1	40.8	8.5		13	4.6
samp. FEG-42	[2651] GARLAND F. E. (1995)	PARANA / SOUTHERN PARANA PROVINCE / PALMAS RHYOLITE	-28.1	-49.5	-29.5	-52.5	RHYOLITE	130	1.48	154	154							0.731805	2.90008	0.726447
samp. RA17	[2466] BELLIENI G. (1984)	PARANA / SOUTHERN PARANA PROVINCE / ESMERALDA BASALT	-28.78	-49.89	-28.78	-49.89	RHYODACITE	130	1.48	171	145	46
samp. RA22BB	[2581] BELLIENI G. (1983)	PARANA / SOUTHERN PARANA PROVINCE / ESMERALDA BASALT	-28.78	-49.89	-28.78	-49.89	RHYODACITE	130	1.48	171	145	46
samp. MV7	[4760] MANTOVANI M. S. M. (1988)	PARANA / SOUTHERN PARANA PROVINCE / SERRA GERAL FORMATION	-29.5	-53	-29.5	-53	RHYOLITE	130	1.48	160	141	40.7	40.9	8.1		14.1	4.8
samp. FEG-38	[2651] GARLAND F. E. (1995)	PARANA / SOUTHERN PARANA PROVINCE / PALMAS RHYOLITE	-28.1	-49.5	-29.5	-52.5	RHYOLITE	130	1.47	164	128		40	8.6				0.725043	3.71327	0.718182	0.512156	0.129411	0.512046
samp. FEG-39	[2651] GARLAND F. E. (1995)	PARANA / SOUTHERN PARANA PROVINCE / PALMAS RHYOLITE	-27.3	-50.5	-28.1	-52.8	RHYOLITE	130	1.46	157	119		42.5	8.5				0.721726	3.82239	0.714663	0.512189	0.120382	0.512087
samp. RS30	[2465] FODOR R. V. (1985); [1827] HUGHES S. S. (1986)	PARANA / SOUTHERN PARANA PROVINCE	-27	-50	-30	-53	RHYODACITE	130	1.45	158	163	44	41	8		13.7	3.4
samp. WW254	[15031] PINTO V. M. (2011)	PARANA / SOUTHERN PARANA PROVINCE / PALMAS RHYOLITE	-29.45	-50.58	-29.45	-50.58	RHYODACITE	130	1.44	107	392	74	93.8	18		10	2.4
samp. FG-42	[2651] GARLAND F. E. (1995)	PARANA / SOUTHERN PARANA PROVINCE / CHAPECO FORMATION	-25	-51.5	-26	-51.5	RHYOLITE	130	1.43	98.5	402							0.706953	0.708868	0.705643
samp. MAR10	[7504] LUSTRINO M. (2005)	PARANA / SOUTHERN PARANA PROVINCE / VALLE CHICO IGNEOUS COMPLEX	-33.98	-54.58	-33.98	-54.58	TRACHYTE	130	1.43	136	271	67	59
samp. MM-49	[2651] GARLAND F. E. (1995)	PARANA / SOUTHERN PARANA PROVINCE / CHAPECO FORMATION	-25	-51.5	-26	-51.5	RHYOLITE	130	1.42	106	382	72.9	85.4	17.3		9	2	0.707005	0.802786	0.705522	0.51235	0.121932	0.512246
samp. CP-11	[14432] MINCATO R. L. (2000)	PARANA / SOUTHERN PARANA PROVINCE / CAXIAS DO SUL FORMATION	-29.3501	-51.1467	-29.3501	-51.1467	RHYODACITE	130	1.42	165	141
samp. LS-09	[14432] MINCATO R. L. (2000)	PARANA / SOUTHERN PARANA PROVINCE / CAXIAS DO SUL FORMATION	-29.3924	-52.042	-29.3924	-52.042	RHYODACITE	130	1.41	17	156
samp. MM-98	[2651] GARLAND F. E. (1995)	PARANA / SOUTHERN PARANA PROVINCE / CHAPECO FORMATION	-25	-51.5	-26	-51.5	RHYOLITE	130	1.4	103	401	75.3	83.9	16.6		9	2.2	0.707031	0.743107	0.705658	0.512253	0.119091	0.512152
samp. FEG-41	[2651] GARLAND F. E. (1995)	PARANA / SOUTHERN PARANA PROVINCE / PALMAS RHYOLITE	-28.1	-49.5	-29.5	-52.5	RHYOLITE	130	1.39	155	131							0.723012	3.42844	0.716677
samp. SP-09	[14432] MINCATO R. L. (2000)	PARANA / SOUTHERN PARANA PROVINCE / CHAPECO FORMATION	-26.0083	-51.6679	-26.0083	-51.6679	RHYODACITE	130	1.38	105	409
samp. DGB-59	[14983] PEATE D. W. (1999)	PARANA / SOUTHERN PARANA PROVINCE / URUBICI FORMATION	-28.36	-49.6	-28.36	-49.6	RHYOLITE	130	1.37	157	156							0.72335	2.91626	0.717962	0.512233
samp. RA21CA	[2581] BELLIENI G. (1983)	PARANA / SOUTHERN PARANA PROVINCE / ESMERALDA BASALT	-28.78	-49.89	-28.78	-49.89	RHYODACITE	130	1.36
samp. GB-34	[14432] MINCATO R. L. (2000)	PARANA / SOUTHERN PARANA PROVINCE / CAXIAS DO SUL FORMATION	-28.4333	-49.4842	-28.4333	-49.4842	RHYODACITE	130	1.36	194	112	44.1	40.2	8.4		13.4	3.95
samp. LS-10	[14432] MINCATO R. L. (2000)	PARANA / SOUTHERN PARANA PROVINCE / CAXIAS DO SUL FORMATION	-29.3924	-52.042	-29.3924	-52.042	RHYODACITE	130	1.35	166	170
samp. H206	[1669] MANTOVANI M. S. M. (1985)	PARANA / SOUTHERN PARANA PROVINCE	-28.29	-51.41	-28.29	-51.41	RHYODACITE	130	1.35	167	172	45	47	8.9		13.6	5.3
samp. RA20C	[2581] BELLIENI G. (1983)	PARANA / SOUTHERN PARANA PROVINCE / ESMERALDA BASALT	-28.78	-49.89	-28.78	-49.89	RHYODACITE	130	1.34
samp. T20	[1669] MANTOVANI M. S. M. (1985)	PARANA / SOUTHERN PARANA PROVINCE / TURVO-BOM JESUS SEQUENCE	-28.71	-49.85	-28.71	-49.85	RHYODACITE	130	1.34	168	134	42	38	7.6		13.2	4.6
samp. CN-11	[14432] MINCATO R. L. (2000)	PARANA / SOUTHERN PARANA PROVINCE / CAXIAS DO SUL FORMATION	-27.6	-51.4715	-27.6	-51.4715	RHYODACITE	130	1.34	159	157
samp. FG-40	[2651] GARLAND F. E. (1995)	PARANA / SOUTHERN PARANA PROVINCE / CHAPECO FORMATION	-25	-51.5	-26	-51.5	RHYOLITE	130	1.33	95.1	441	71.7	81	16.6		8.9	2	0.706752	0.623862	0.705599	0.512383	0.123354	0.512278
samp. RA15	[2466] BELLIENI G. (1984)	PARANA / SOUTHERN PARANA PROVINCE / ESMERALDA BASALT	-28.78	-49.89	-28.78	-49.89	RHYODACITE	130	1.33	159	148	44
samp. RA20	[2581] BELLIENI G. (1983)	PARANA / SOUTHERN PARANA PROVINCE / ESMERALDA BASALT	-28.78	-49.89	-28.78	-49.89	RHYODACITE	130	1.33	159	148	44
samp. RA18	[2466] BELLIENI G. (1984)	PARANA / SOUTHERN PARANA PROVINCE / ESMERALDA BASALT	-28.78	-49.89	-28.78	-49.89	RHYODACITE	130	1.33	158	152	41
samp. RA24CC	[2581] BELLIENI G. (1983)	PARANA / SOUTHERN PARANA PROVINCE / ESMERALDA BASALT	-28.78	-49.89	-28.78	-49.89	RHYODACITE	130	1.33	158	152	41
samp. 2032	[4754] PICCIRILLO E. M. (1987)	PARANA / NORTHERN PARANA PROVINCE / CHAPECO FORMATION	-23	-49.25	-23.5	-50	RHYODACITE	130	1.33	131.7	309.4	87						0.71018	1.23185	0.707904
samp. FEG-87	[2651] GARLAND F. E. (1995)	PARANA / SOUTHERN PARANA PROVINCE / PALMAS RHYOLITE	-28.1	-49.5	-29.5	-52.5	RHYOLITE	130	1.33	177	150	41.5	39.7	8.3		13.5	4.2	0.726831	3.42043	0.720511	0.51214	0.12584	0.512033
samp. DGB-58	[14983] PEATE D. W. (1999)	PARANA / SOUTHERN PARANA PROVINCE / URUBICI FORMATION	-28.36	-49.6	-28.36	-49.6	RHYOLITE	130	1.33	171	164							0
samp. T22	[1669] MANTOVANI M. S. M. (1985)	PARANA / SOUTHERN PARANA PROVINCE / TURVO-BOM JESUS SEQUENCE	-28.71	-49.85	-28.71	-49.85	RHYODACITE	130	1.33	145	120	51	59	10.4		12.7	4.1	0.71474	3.49842	0.708276
samp. MM-02	[2651] GARLAND F. E. (1995)	PARANA / NORTHERN PARANA PROVINCE / CHAPECO FORMATION	-23	-49.5	-23	-49.75	RHYOLITE	130	1.32	139	318	74	80.7	15.6		13	2.9
samp. TA17B	[2581] BELLIENI G. (1983)	PARANA / SOUTHERN PARANA PROVINCE / ESMERALDA BASALT	-28.78	-49.89	-28.78	-49.89	RHYODACITE	130	1.32	159	146	46
samp. JS-11	[14432] MINCATO R. L. (2000)	PARANA / SOUTHERN PARANA PROVINCE / SANTA MARIA FORMATION	-29.3602	-54.7623	-29.3602	-54.7623	RHYOLITE	130	1.32	218	101
samp. 93L66	[6404] KIRSTEIN L. A. (2000)	PARANA / SOUTHERN PARANA PROVINCE / LAVALLEJA SERIES	-33	-53.5	-34	-54.5	TRACHYDACITE	130	1.31	143	206	69.1	61.9	11.6		11.6	2.3	0.71221	2.00931	0.708497	0.51194	0.112797	0.511844
samp. TA17C	[2581] BELLIENI G. (1983)	PARANA / SOUTHERN PARANA PROVINCE / ESMERALDA BASALT	-28.78	-49.89	-28.78	-49.89	RHYODACITE	130	1.31	174	149	47
samp. TA19	[2466] BELLIENI G. (1984)	PARANA / SOUTHERN PARANA PROVINCE / TERRA DE AREIA-ARATINGA SERIES	-29.4	-50.2	-29.4	-50.2	RHYODACITE	130	1.31	174	149	47
samp. CN-07	[14432] MINCATO R. L. (2000)	PARANA / SOUTHERN PARANA PROVINCE / CAXIAS DO SUL FORMATION	-27.6	-51.4715	-27.6	-51.4715	RHYODACITE	130	1.31	165	168
samp. CN-05	[14432] MINCATO R. L. (2000)	PARANA / SOUTHERN PARANA PROVINCE / CAXIAS DO SUL FORMATION	-27.6	-51.4715	-27.6	-51.4715	RHYODACITE	130	1.31	186	146
samp. WW255	[15031] PINTO V. M. (2011)	PARANA / SOUTHERN PARANA PROVINCE / CHAPECO FORMATION	-26.01	-51.66	-26.01	-51.66	LATITE, QUARTZ	130	1.3	108	444	73	91.1	18.2		9.7	2.4
samp. LS-08	[14432] MINCATO R. L. (2000)	PARANA / SOUTHERN PARANA PROVINCE / CAXIAS DO SUL FORMATION	-29.3924	-52.042	-29.3924	-52.042	RHYODACITE	130	1.3	167	163	42.6	37	8.3		14	4.4
samp. B898	[2655] PICCIRILLO E. M. (1990)	PARANA / SOUTHERN PARANA PROVINCE / PONTA GROSSA ALKALINE IGNEOUS PROVINCE	-23.3	-49.1	-25.7	-51.3	NOT GIVEN	130	1.29	141	408	78
samp. GB-30	[14432] MINCATO R. L. (2000)	PARANA / SOUTHERN PARANA PROVINCE / CAXIAS DO SUL FORMATION	-28.4333	-49.4842	-28.4333	-49.4842	RHYODACITE	130	1.29	152	157
samp. 93L37	[6404] KIRSTEIN L. A. (2000)	PARANA / SOUTHERN PARANA PROVINCE / AIG‹A SERIES	-33	-53.5	-34	-54.5	RHYOLITE	130	1.29	304	23	193	133	24.2		49.2	10.1				0.51187	0.10952	0.511777
samp. DWP-001	[2651] GARLAND F. E. (1995)	PARANA / SOUTHERN PARANA PROVINCE / PALMAS RHYOLITE	-27.3	-50.5	-28.1	-52.8	RHYOLITE	130	1.28	170	136							0.72072	3.62117	0.714029
samp. CN-03	[14432] MINCATO R. L. (2000)	PARANA / SOUTHERN PARANA PROVINCE / CAXIAS DO SUL FORMATION	-27.6	-51.4715	-27.6	-51.4715	RHYODACITE	130	1.28	164	149
samp. RA19BB	[2581] BELLIENI G. (1983)	PARANA / SOUTHERN PARANA PROVINCE / ESMERALDA BASALT	-28.78	-49.89	-28.78	-49.89	RHYODACITE	130	1.27
samp. CN-13	[14432] MINCATO R. L. (2000)	PARANA / SOUTHERN PARANA PROVINCE / CAXIAS DO SUL FORMATION	-27.6	-51.4715	-27.6	-51.4715	RHYODACITE	130	1.27	158	144
samp. MM-28	[2651] GARLAND F. E. (1995)	PARANA / SOUTHERN PARANA PROVINCE / CHAPECO FORMATION	-25	-51.5	-26	-51.5	RHYOLITE	130	1.26	96.4	374							0.707032	0.745699	0.705654
samp. MM-13	[2651] GARLAND F. E. (1995)	PARANA / NORTHERN PARANA PROVINCE / CHAPECO FORMATION	-23	-49.5	-23	-49.75	RHYOLITE	130	1.25	131	321	75.2	77.7	15		12.6	2.8	0.709851	1.18098	0.707669	0.512249	0.116199	0.51215
samp. CN-04	[14432] MINCATO R. L. (2000)	PARANA / SOUTHERN PARANA PROVINCE / CAXIAS DO SUL FORMATION	-27.6	-51.4715	-27.6	-51.4715	RHYODACITE	130	1.25	160	163
samp. GB-33	[14432] MINCATO R. L. (2000)	PARANA / SOUTHERN PARANA PROVINCE / CAXIAS DO SUL FORMATION	-28.4333	-49.4842	-28.4333	-49.4842	RHYODACITE	130	1.24	182	126
samp. FEG-20	[2651] GARLAND F. E. (1995)	PARANA / SOUTHERN PARANA PROVINCE / PALMAS RHYOLITE	-27.3	-50.5	-28.1	-52.8	RHYOLITE	130	1.23	157	155							0.719782	2.93405	0.714361
samp. S-318	[2870] SECCO L. (1988)	PARANA / SOUTHERN PARANA PROVINCE	-20	-45	-35	-60	RHYODACITE	130	1.23
samp. MM-46	[2651] GARLAND F. E. (1995)	PARANA / SOUTHERN PARANA PROVINCE / CHAPECO FORMATION	-25	-51.5	-26	-51.5	RHYOLITE	130	1.22	114	357	75.4	87.2	17.2		9.4	2.1
samp. BV-09	[14432] MINCATO R. L. (2000)	PARANA / SOUTHERN PARANA PROVINCE / CAXIAS DO SUL FORMATION	-29.0481	-51.5704	-29.0481	-51.5704	RHYODACITE	130	1.22	172	173	43.3	40.7	8.3		14.06	4.29
samp. FEG-34	[2651] GARLAND F. E. (1995)	PARANA / SOUTHERN PARANA PROVINCE / PALMAS RHYOLITE	-27.3	-50.5	-28.1	-52.8	RHYOLITE	130	1.22	169	140							0.720954	3.4971	0.714492
samp. RA25B	[2581] BELLIENI G. (1983)	PARANA / SOUTHERN PARANA PROVINCE / ESMERALDA BASALT	-28.78	-49.89	-28.78	-49.89	RHYODACITE	130	1.22	163	105	99
samp. FEG-99	[2651] GARLAND F. E. (1995)	PARANA / SOUTHERN PARANA PROVINCE / PALMAS RHYOLITE	-27.3	-50.5	-28.1	-52.8	RHYOLITE	130	1.22	171	145							0.720861	3.41644	0.714548
samp. DGB-61	[14983] PEATE D. W. (1999)	PARANA / SOUTHERN PARANA PROVINCE / URUBICI FORMATION	-28.36	-49.6	-28.36	-49.6	RHYOLITE	130	1.22	188	113							0.72879	4.82349	0.719878	0.512166
samp. MM-23	[2651] GARLAND F. E. (1995)	PARANA / SOUTHERN PARANA PROVINCE / CHAPECO FORMATION	-25	-51.5	-26	-51.5	RHYOLITE	130	1.21	101	414	71.8	80.1	16.2		9.9	2.7	0.707348	0.705818	0.706044	0.512314	0.121735	0.51221
samp. CN-09	[14432] MINCATO R. L. (2000)	PARANA / SOUTHERN PARANA PROVINCE / CAXIAS DO SUL FORMATION	-27.6	-51.4715	-27.6	-51.4715	RHYODACITE	130	1.2	164	153
samp. BV-10	[14432] MINCATO R. L. (2000)	PARANA / SOUTHERN PARANA PROVINCE / CAXIAS DO SUL FORMATION	-29.0481	-51.5704	-29.0481	-51.5704	RHYOLITE	130	1.2	176	155
samp. H204	[1669] MANTOVANI M. S. M. (1985)	PARANA / SOUTHERN PARANA PROVINCE	-28.14	-50.78	-28.14	-50.78	RHYODACITE	130	1.2	150	130	41	42	8.5		12.4	4.5	0.71482	3.3407	0.708647
samp. ES-087	[14983] PEATE D. W. (1999)	PARANA / SOUTHERN PARANA PROVINCE / URUBICI FORMATION	-28.093	-51.154	-28.093	-51.154	RHYOLITE	130	1.17	175	131
samp. RA14	[2466] BELLIENI G. (1984)	PARANA / SOUTHERN PARANA PROVINCE / ESMERALDA BASALT	-28.78	-49.89	-28.78	-49.89	RHYODACITE	130	1.17	177	111	65
samp. RA19C	[2581] BELLIENI G. (1983)	PARANA / SOUTHERN PARANA PROVINCE / ESMERALDA BASALT	-28.78	-49.89	-28.78	-49.89	RHYODACITE	130	1.17	177	111	65
samp. 2004	[4754] PICCIRILLO E. M. (1987)	PARANA / NORTHERN PARANA PROVINCE / CHAPECO FORMATION	-23	-49.25	-23.5	-50	RHYOLITE	130	1.16	144.8	305.7	83						0.71037	1.3708	0.707837
samp. BM11B	[2581] BELLIENI G. (1983)	PARANA / SOUTHERN PARANA PROVINCE / BARRA DO OURO-MORRINHOS SERIES	-29.5	-50.3	-29.5	-50.3	RHYODACITE	130	1.16	169	132	43
samp. 93L65	[6404] KIRSTEIN L. A. (2000)	PARANA / SOUTHERN PARANA PROVINCE / LAVALLEJA SERIES	-33	-53.5	-34	-54.5	TRACHYDACITE	130	1.15	136	344	70	62.9	11.8		12.1	2	0.71056	1.14416	0.708446	0.51199	0.112918	0.511894
samp. MM-95	[2651] GARLAND F. E. (1995)	PARANA / SOUTHERN PARANA PROVINCE / PALMAS RHYOLITE	-28.1	-49.5	-29.5	-52.5	RHYOLITE	130	1.15	194	94.5							0.732313	5.95389	0.721312
samp. SV-11	[14432] MINCATO R. L. (2000)	PARANA / SOUTHERN PARANA PROVINCE / CAXIAS DO SUL FORMATION	-29.3864	-51.3623	-29.3864	-51.3623	RHYODACITE	130	1.15	181	162
samp. TP-04	[14432] MINCATO R. L. (2000)	PARANA / SOUTHERN PARANA PROVINCE / CHAPECO FORMATION	-25.5646	-53.5764	-25.5646	-53.5764	DACITE	130	1.14	100	394
samp. BV-11	[14432] MINCATO R. L. (2000)	PARANA / SOUTHERN PARANA PROVINCE / CAXIAS DO SUL FORMATION	-29.0481	-51.5704	-29.0481	-51.5704	RHYODACITE	130	1.13	167	156	43.8	41.7	8.4		13.57	4
samp. TA12BA	[2581] BELLIENI G. (1983)	PARANA / SOUTHERN PARANA PROVINCE / ESMERALDA BASALT	-28.78	-49.89	-28.78	-49.89	RHYODACITE	130	1.13
samp. 22	[4741] SARTORI P. L. P. (1982)	PARANA / SOUTHERN PARANA PROVINCE	-26.33	-51.17	-27.33	-52.42	TRACHYANDESITE	130	1.13	196.6	93.8							0.736	6.0809	0.724764
samp. FG-45A	[2651] GARLAND F. E. (1995)	PARANA / SOUTHERN PARANA PROVINCE / PALMAS RHYOLITE	-27.3	-50.5	-28.1	-52.8	RHYOLITE	130	1.12	145	165	42.1	41.8	8.8		13.2	4.8
samp. T23	[1669] MANTOVANI M. S. M. (1985)	PARANA / SOUTHERN PARANA PROVINCE / TURVO-BOM JESUS SEQUENCE	-28.71	-49.85	-28.71	-49.85	RHYODACITE	130	1.12	139	116	41	38	8.5		12.3	4	0.71428	3.46915	0.70787
samp. ES-123	[14983] PEATE D. W. (1999)	PARANA / SOUTHERN PARANA PROVINCE / URUBICI FORMATION	-28.093	-51.154	-28.093	-51.154	RHYOLITE	130	1.11	166	149
samp. LS-22	[14432] MINCATO R. L. (2000)	PARANA / SOUTHERN PARANA PROVINCE / SANTA MARIA FORMATION	-29.3924	-52.042	-29.3924	-52.042	RHYOLITE	130	1.11	208	83
samp. ES-105	[14983] PEATE D. W. (1999)	PARANA / SOUTHERN PARANA PROVINCE / URUBICI FORMATION	-28.093	-51.154	-28.093	-51.154	RHYOLITE	130	1.1	158	147
samp. BM12KC	[2581] BELLIENI G. (1983)	PARANA / SOUTHERN PARANA PROVINCE / BARRA DO OURO-MORRINHOS SERIES	-29.5	-50.3	-29.5	-50.3	RHYODACITE	130	1.07	225	154	56
samp. RA21A	[2581] BELLIENI G. (1983)	PARANA / SOUTHERN PARANA PROVINCE / ESMERALDA BASALT	-28.78	-49.89	-28.78	-49.89	RHYODACITE	130	1.06	155	147	46
samp. BM12GA	[2581] BELLIENI G. (1983)	PARANA / SOUTHERN PARANA PROVINCE / BARRA DO OURO-MORRINHOS SERIES	-29.5	-50.3	-29.5	-50.3	RHYODACITE	130	1.06	173	142	43
samp. BM17	[2466] BELLIENI G. (1984)	PARANA / SOUTHERN PARANA PROVINCE / BARRA DO OURO-MORRINHOS SERIES	-29.5	-50.3	-29.5	-50.3	RHYODACITE	130	1.06	178	212	45
samp. SV-15	[14432] MINCATO R. L. (2000)	PARANA / SOUTHERN PARANA PROVINCE / CAXIAS DO SUL FORMATION	-29.3864	-51.3623	-29.3864	-51.3623	RHYODACITE	130	1.06	185	152
samp. 93L64	[6404] KIRSTEIN L. A. (2000)	PARANA / SOUTHERN PARANA PROVINCE / LAVALLEJA SERIES	-33	-53.5	-34	-54.5	TRACHYDACITE	130	1.05	95	168	57	52.2	9.81		9	1.7	0.71179	1.63672	0.708766	0.51188	0.113117	0.511784
samp. ES-150	[14983] PEATE D. W. (1999)	PARANA / SOUTHERN PARANA PROVINCE / URUBICI FORMATION	-28.093	-51.154	-28.093	-51.154	RHYOLITE	130	1.04	160	148
samp. FG-50	[2651] GARLAND F. E. (1995)	PARANA / SOUTHERN PARANA PROVINCE / PALMAS RHYOLITE	-27.3	-50.5	-28.1	-52.8	RHYOLITE	130	1.03	161	126							0.720525	3.70157	0.713686
samp. 2571	[4754] PICCIRILLO E. M. (1987)	PARANA / NORTHERN PARANA PROVINCE / CHAPECO FORMATION	-23	-49.25	-23.5	-50	RHYOLITE	130	1.03	143	285.8	72						0.71029	1.44801	0.707615
samp. 2009	[4754] PICCIRILLO E. M. (1987)	PARANA / NORTHERN PARANA PROVINCE / CHAPECO FORMATION	-23	-49.25	-23.5	-50	RHYODACITE	130	1.02	142.8	317.5	85						0.71046	1.30163	0.708055
samp. FG-46E	[2651] GARLAND F. E. (1995)	PARANA / SOUTHERN PARANA PROVINCE / PALMAS RHYOLITE	-27.3	-50.5	-28.1	-52.8	RHYOLITE	130	1.01	144	154							0.71942	2.70848	0.714416
samp. FP-02	[14432] MINCATO R. L. (2000)	PARANA / NORTHERN PARANA PROVINCE / CHAPECO FORMATION	-23.2231	-49.3931	-23.2231	-49.3931	RHYOLITE	130	1	146	341		74.3	14.8		12.6	3.26
samp. B961	[2655] PICCIRILLO E. M. (1990)	PARANA / SOUTHERN PARANA PROVINCE / PONTA GROSSA ALKALINE IGNEOUS PROVINCE	-24.73	-49.5	-24.85	-49.83	DACITE	130	0.96	95	459	88									0.51241
samp. RA20B	[2581] BELLIENI G. (1983)	PARANA / SOUTHERN PARANA PROVINCE / ESMERALDA BASALT	-28.78	-49.89	-28.78	-49.89	RHYODACITE	130	0.95	168	160	44
samp. B957	[2655] PICCIRILLO E. M. (1990)	PARANA / SOUTHERN PARANA PROVINCE / PONTA GROSSA ALKALINE IGNEOUS PROVINCE	-24.73	-49.5	-24.85	-49.83	DACITE	130	0.95	98	467	81									0.51244
samp. FEG-88	[2651] GARLAND F. E. (1995)	PARANA / SOUTHERN PARANA PROVINCE / PALMAS RHYOLITE	-28.1	-49.5	-29.5	-52.5	RHYOLITE	130	0.94	196	140	38	36.3	7.5		13.7	4.3
samp. BM11C	[2581] BELLIENI G. (1983)	PARANA / SOUTHERN PARANA PROVINCE / BARRA DO OURO-MORRINHOS SERIES	-29.5	-50.3	-29.5	-50.3	RHYODACITE	130	0.93	178	212	45
samp. BM15	[2466] BELLIENI G. (1984)	PARANA / SOUTHERN PARANA PROVINCE / BARRA DO OURO-MORRINHOS SERIES	-29.5	-50.3	-29.5	-50.3	RHYODACITE	130	0.93	178	212	45
samp. BM12	[2581] BELLIENI G. (1983)	PARANA / SOUTHERN PARANA PROVINCE / BARRA DO OURO-MORRINHOS SERIES	-29.5	-50.3	-29.5	-50.3	RHYODACITE	130	0.92	234	159	51
samp. BM16	[2466] BELLIENI G. (1984)	PARANA / SOUTHERN PARANA PROVINCE / BARRA DO OURO-MORRINHOS SERIES	-29.5	-50.3	-29.5	-50.3	RHYODACITE	130	0.92	234	159	51
samp. S-308	[2870] SECCO L. (1988)	PARANA / SOUTHERN PARANA PROVINCE	-20	-45	-35	-60	RHYODACITE	130	0.92
samp. TA16AB	[2581] BELLIENI G. (1983)	PARANA / SOUTHERN PARANA PROVINCE / ESMERALDA BASALT	-28.78	-49.89	-28.78	-49.89	RHYODACITE	130	0.92	166	133	62
samp. TA18	[2466] BELLIENI G. (1984)	PARANA / SOUTHERN PARANA PROVINCE / TERRA DE AREIA-ARATINGA SERIES	-29.4	-50.2	-29.4	-50.2	RHYODACITE	130	0.92	166	133	62
samp. FG-17	[2651] GARLAND F. E. (1995)	PARANA / SOUTHERN PARANA PROVINCE / PALMAS RHYOLITE	-28.5	-52.5	-29.5	-55	RHYOLITE	130	0.92	210	90.4							0.738208	6.74112	0.725752
samp. TA10D	[2581] BELLIENI G. (1983)	PARANA / SOUTHERN PARANA PROVINCE / ESMERALDA BASALT	-28.78	-49.89	-28.78	-49.89	RHYODACITE	130	0.91	204	96	51
samp. TA13	[2466] BELLIENI G. (1984)	PARANA / SOUTHERN PARANA PROVINCE / TERRA DE AREIA-ARATINGA SERIES	-29.4	-50.2	-29.4	-50.2	RHYOLITE	130	0.91	204	96	51
samp. TA12A	[2581] BELLIENI G. (1983)	PARANA / SOUTHERN PARANA PROVINCE / ESMERALDA BASALT	-28.78	-49.89	-28.78	-49.89	RHYODACITE	130	0.9	187	144	45
samp. JS-14	[14432] MINCATO R. L. (2000)	PARANA / SOUTHERN PARANA PROVINCE / SANTA MARIA FORMATION	-29.3602	-54.7623	-29.3602	-54.7623	RHYOLITE	130	0.9	209	94	50.1	50.8	9.97		17.48	4.55
samp. FEG-89	[2651] GARLAND F. E. (1995)	PARANA / SOUTHERN PARANA PROVINCE / PALMAS RHYOLITE	-28.1	-49.5	-29.5	-52.5	RHYOLITE	130	0.88	178	155	40.6	36.7	7.8		13.9	4
samp. BV-12	[14432] MINCATO R. L. (2000)	PARANA / SOUTHERN PARANA PROVINCE / CAXIAS DO SUL FORMATION	-29.0481	-51.5704	-29.0481	-51.5704	RHYODACITE	130	0.87	190	151
samp. FP-03	[14432] MINCATO R. L. (2000)	PARANA / NORTHERN PARANA PROVINCE / CHAPECO FORMATION	-23.2231	-49.3931	-23.2231	-49.3931	RHYOLITE	130	0.86	136	376
samp. MM-09B	[2651] GARLAND F. E. (1995)	PARANA / NORTHERN PARANA PROVINCE / CHAPECO FORMATION	-23	-49.5	-23	-49.75	RHYOLITE	130	0.86	127	375	72.7	78.8	15.3		12.5	3.3	0.709665	0.980037	0.707854	0.511846	0.116868	0.511747
samp. ES-216B	[14983] PEATE D. W. (1999)	PARANA / SOUTHERN PARANA PROVINCE / URUBICI FORMATION	-28.093	-51.154	-28.093	-51.154	RHYOLITE	130	0.86	147	135
samp. JS-10	[14432] MINCATO R. L. (2000)	PARANA / SOUTHERN PARANA PROVINCE / SANTA MARIA FORMATION	-29.3602	-54.7623	-29.3602	-54.7623	RHYOLITE	130	0.86	205	100
samp. MM-06	[2651] GARLAND F. E. (1995)	PARANA / NORTHERN PARANA PROVINCE / CHAPECO FORMATION	-23	-49.5	-23	-49.75	RHYOLITE	130	0.84	133	338	70.6	74.9	14.3		12.3	2.9
samp. TA11AA	[2581] BELLIENI G. (1983)	PARANA / SOUTHERN PARANA PROVINCE / ESMERALDA BASALT	-28.78	-49.89	-28.78	-49.89	RHYODACITE	130	0.84	166	150	51
samp. FG-13	[2651] GARLAND F. E. (1995)	PARANA / SOUTHERN PARANA PROVINCE / PALMAS RHYOLITE	-28.1	-49.5	-29.5	-52.5	RHYOLITE	130	0.84	183	113	48.9	50.5	10.3		16.5	4.8	0.730151	4.69583	0.721474	0.51216	0.122766	0.512056
samp. TA10AC	[2581] BELLIENI G. (1983)	PARANA / SOUTHERN PARANA PROVINCE / ESMERALDA BASALT	-28.78	-49.89	-28.78	-49.89	RHYODACITE	130	0.84	184	138	47
samp. TA12	[2466] BELLIENI G. (1984)	PARANA / SOUTHERN PARANA PROVINCE / TERRA DE AREIA-ARATINGA SERIES	-29.4	-50.2	-29.4	-50.2	RHYODACITE	130	0.84	184	138	47
samp. MAR4	[7504] LUSTRINO M. (2005)	PARANA / SOUTHERN PARANA PROVINCE / VALLE CHICO IGNEOUS COMPLEX	-33.98	-54.58	-33.98	-54.58	TRACHYTE	130	0.83	180	270	108	84
samp. MM-51	[2651] GARLAND F. E. (1995)	PARANA / SOUTHERN PARANA PROVINCE / PALMAS RHYOLITE	-28.5	-52.5	-29.5	-55	RHYOLITE	130	0.83	208	94.2		51.1	114				0.736053	6.40622	0.724216	0.512113	1.34281	0.510971
samp. IV-1	[4758] SARTORI P. L. P. (1975)	PARANA / SOUTHERN PARANA PROVINCE	-29.65	-53.78	-29.65	-53.78	LATITE	130	0.82
samp. TA13C	[2581] BELLIENI G. (1983)	PARANA / SOUTHERN PARANA PROVINCE / ESMERALDA BASALT	-28.78	-49.89	-28.78	-49.89	RHYODACITE	130	0.82	189	95	53
samp. TA15	[2466] BELLIENI G. (1984)	PARANA / SOUTHERN PARANA PROVINCE / TERRA DE AREIA-ARATINGA SERIES	-29.4	-50.2	-29.4	-50.2	RHYOLITE	130	0.82	189	95	53
samp. ES-216A	[14983] PEATE D. W. (1999)	PARANA / SOUTHERN PARANA PROVINCE / URUBICI FORMATION	-28.093	-51.154	-28.093	-51.154	RHYOLITE	130	0.81	170	145
samp. MM-54A	[2651] GARLAND F. E. (1995)	PARANA / SOUTHERN PARANA PROVINCE / PALMAS RHYOLITE	-28.5	-52.5	-29.5	-55	RHYOLITE	130	0.81	197	106	49.6	49.6	10.5		17.8	6.2	0.734002	5.39092	0.724041	0.512129	0.12742	0.512021
samp. LS-17	[14432] MINCATO R. L. (2000)	PARANA / SOUTHERN PARANA PROVINCE / SANTA MARIA FORMATION	-29.3924	-52.042	-29.3924	-52.042	RHYOLITE	130	0.81	211	94
samp. SJ-09	[14432] MINCATO R. L. (2000)	PARANA / SOUTHERN PARANA PROVINCE / SANTA MARIA FORMATION	-29.6572	-53.7729	-29.6572	-53.7729	RHYOLITE	130	0.81	208	89
samp. B918I	[2655] PICCIRILLO E. M. (1990)	PARANA / SOUTHERN PARANA PROVINCE / PONTA GROSSA ALKALINE IGNEOUS PROVINCE	-23.3	-49.1	-25.7	-51.3	NOT GIVEN	130	0.78	140	378	50
samp. FEG-60	[2651] GARLAND F. E. (1995)	PARANA / SOUTHERN PARANA PROVINCE / PALMAS RHYOLITE	-28.5	-52.5	-29.5	-55	RHYOLITE	130	0.78	225	93.1	49	44.8	10.1		16.1	4.6
samp. 93L78	[6404] KIRSTEIN L. A. (2000)	PARANA / SOUTHERN PARANA PROVINCE / LAVALLEJA SERIES	-33	-53.5	-34	-54.5	TRACHYDACITE	130	0.77	122	313	142	115	20.5		9.65	1.7	0.71101	1.12809	0.708926	0.51204	0.107297	0.511949
samp. FEG-113	[2651] GARLAND F. E. (1995)	PARANA / SOUTHERN PARANA PROVINCE / PALMAS RHYOLITE	-28.5	-52.5	-29.5	-55	RHYOLITE	130	0.77	214	87.6	48.4	48.3	9.8		17.2	9.4
samp. 93L107	[6404] KIRSTEIN L. A. (2000)	PARANA / SOUTHERN PARANA PROVINCE / LAVALLEJA SERIES	-33	-53.5	-34	-54.5	RHYOLITE	130	0.76	192	115
samp. TA11B	[2581] BELLIENI G. (1983)	PARANA / SOUTHERN PARANA PROVINCE / ESMERALDA BASALT	-28.78	-49.89	-28.78	-49.89	RHYODACITE	130	0.75	185	150	48
samp. TA14	[2466] BELLIENI G. (1984)	PARANA / SOUTHERN PARANA PROVINCE / TERRA DE AREIA-ARATINGA SERIES	-29.4	-50.2	-29.4	-50.2	RHYODACITE	130	0.75	185	150	48
samp. FEG-46	[2651] GARLAND F. E. (1995)	PARANA / SOUTHERN PARANA PROVINCE / PALMAS RHYOLITE	-28.1	-49.5	-29.5	-52.5	RHYOLITE	130	0.75	194	113	46.5	46.5	9.7		16.6	4.8
samp. SJ-11	[14432] MINCATO R. L. (2000)	PARANA / SOUTHERN PARANA PROVINCE / SANTA MARIA FORMATION	-29.6572	-53.7729	-29.6572	-53.7729	RHYOLITE	130	0.74	224	81
samp. FEG-65	[2651] GARLAND F. E. (1995)	PARANA / SOUTHERN PARANA PROVINCE / PALMAS RHYOLITE	-28.5	-52.5	-29.5	-55	RHYOLITE	130	0.74	208	100		45.8	9.4				0.7354	6.03428	0.72425	0.51216	0.123536	0.512055
samp. MM-73	[2651] GARLAND F. E. (1995)	PARANA / SOUTHERN PARANA PROVINCE / PALMAS RHYOLITE	-28.5	-52.5	-29.5	-55	RHYOLITE	130	0.73	223	91.7							0.737313	7.05632	0.724275
samp. FEG-01	[2651] GARLAND F. E. (1995)	PARANA / NORTHERN PARANA PROVINCE / CHAPECO FORMATION	-23	-49.5	-23	-49.75	RHYOLITE	130	0.72	138	305							0.710273	1.30941	0.707854
samp. FG-22A	[2651] GARLAND F. E. (1995)	PARANA / SOUTHERN PARANA PROVINCE / PALMAS RHYOLITE	-28.5	-52.5	-29.5	-55	RHYOLITE	130	0.71	238	105	50.5	51.1	11.4		18.2	6
samp. FEG-47	[2651] GARLAND F. E. (1995)	PARANA / SOUTHERN PARANA PROVINCE / PALMAS RHYOLITE	-28.1	-49.5	-29.5	-52.5	RHYOLITE	130	0.7	184	105							0.723126	5.07774	0.713744
samp. FEG-84	[2651] GARLAND F. E. (1995)	PARANA / SOUTHERN PARANA PROVINCE / PALMAS RHYOLITE	-28.5	-52.5	-29.5	-55	RHYOLITE	130	0.69	234	110	48.7	48.1	10.1		17.5	5.6
samp. TA11CC	[2581] BELLIENI G. (1983)	PARANA / SOUTHERN PARANA PROVINCE / ESMERALDA BASALT	-28.78	-49.89	-28.78	-49.89	RHYODACITE	130	0.68	174	144	53
samp. FEG-56	[2651] GARLAND F. E. (1995)	PARANA / SOUTHERN PARANA PROVINCE / PALMAS RHYOLITE	-28.5	-52.5	-29.5	-55	RHYOLITE	130	0.68	212	95.2							0.738112	6.46213	0.726172
samp. JS-04	[14432] MINCATO R. L. (2000)	PARANA / SOUTHERN PARANA PROVINCE / SANTA MARIA FORMATION	-29.3602	-54.7623	-29.3602	-54.7623	RHYOLITE	130	0.68	219	104	73.5	64	15.7		16.7	3.7
samp. TA10FC	[2581] BELLIENI G. (1983)	PARANA / SOUTHERN PARANA PROVINCE / ESMERALDA BASALT	-28.78	-49.89	-28.78	-49.89	RHYODACITE	130	0.67	200	84	47
samp. LS-19	[14432] MINCATO R. L. (2000)	PARANA / SOUTHERN PARANA PROVINCE / SANTA MARIA FORMATION	-29.3924	-52.042	-29.3924	-52.042	RHYOLITE	130	0.65	216	105
samp. JS-11A	[14432] MINCATO R. L. (2000)	PARANA / SOUTHERN PARANA PROVINCE / SANTA MARIA FORMATION	-29.3602	-54.7623	-29.3602	-54.7623	RHYOLITE	130	0.64	202	101
samp. JS-06	[14432] MINCATO R. L. (2000)	PARANA / SOUTHERN PARANA PROVINCE / SANTA MARIA FORMATION	-29.3602	-54.7623	-29.3602	-54.7623	RHYOLITE	130	0.62	209	110
samp. IV-17	[4758] SARTORI P. L. P. (1975)	PARANA / SOUTHERN PARANA PROVINCE	-29.65	-53.78	-29.65	-53.78	LATITE	130	0.61
samp. FEG-55A	[2651] GARLAND F. E. (1995)	PARANA / SOUTHERN PARANA PROVINCE / PALMAS RHYOLITE	-28.5	-52.5	-29.5	-55	RHYOLITE	130	0.61	252	83.4							0.7402	8.77	0.723996
samp. 93L129	[6404] KIRSTEIN L. A. (2000)	PARANA / SOUTHERN PARANA PROVINCE / AIG‹A SERIES	-33	-53.5	-34	-54.5	RHYOLITE	130	0.6	154	118
samp. FEG-92	[2651] GARLAND F. E. (1995)	PARANA / SOUTHERN PARANA PROVINCE / PALMAS RHYOLITE	-28.5	-52.5	-29.5	-55	RHYOLITE	130	0.59	226	85.1	54.5	52.2	11.1		18.2	5.8	0.739082	7.7072	0.724841	0.512175	0.127992	0.512066
samp. JS-09	[14432] MINCATO R. L. (2000)	PARANA / SOUTHERN PARANA PROVINCE / SANTA MARIA FORMATION	-29.3602	-54.7623	-29.3602	-54.7623	RHYOLITE	130	0.59	217	100
samp. MM-77	[2651] GARLAND F. E. (1995)	PARANA / SOUTHERN PARANA PROVINCE / PALMAS RHYOLITE	-28.5	-52.5	-29.5	-55	RHYOLITE	130	0.57	220	111	58.1	58.7	11.9		17	5.1	0.733262	5.74872	0.72264	0.512171	0.122023	0.512067
samp. LS-21	[14432] MINCATO R. L. (2000)	PARANA / SOUTHERN PARANA PROVINCE / SANTA MARIA FORMATION	-29.3924	-52.042	-29.3924	-52.042	RHYOLITE	130	0.56	229	102
samp. LS-23	[14432] MINCATO R. L. (2000)	PARANA / SOUTHERN PARANA PROVINCE / SANTA MARIA FORMATION	-29.3924	-52.042	-29.3924	-52.042	RHYOLITE	130	0.56	209	92
samp. FEG-85	[2651] GARLAND F. E. (1995)	PARANA / SOUTHERN PARANA PROVINCE / PALMAS RHYOLITE	-28.5	-52.5	-29.5	-55	RHYOLITE	130	0.55	204	107	54.4	46.2	9.6		17.4	5
samp. LS-24	[14432] MINCATO R. L. (2000)	PARANA / SOUTHERN PARANA PROVINCE / SANTA MARIA FORMATION	-29.3924	-52.042	-29.3924	-52.042	RHYOLITE	130	0.55	219	80
samp. 93L71	[6404] KIRSTEIN L. A. (2000)	PARANA / SOUTHERN PARANA PROVINCE / AIG‹A SERIES	-33	-53.5	-34	-54.5	TRACHYTE	130	0.54	148	144
samp. FEG-58	[2651] GARLAND F. E. (1995)	PARANA / SOUTHERN PARANA PROVINCE / PALMAS RHYOLITE	-28.5	-52.5	-29.5	-55	RHYOLITE	130	0.54	211	94.8							0.738087	6.45877	0.726153
samp. MM-75	[2651] GARLAND F. E. (1995)	PARANA / SOUTHERN PARANA PROVINCE / PALMAS RHYOLITE	-28.5	-52.5	-29.5	-55	RHYOLITE	130	0.54	220	103	54.7	54.1	11.4		17.5	5.3	0.735157	6.19637	0.723708
samp. FG-28	[2651] GARLAND F. E. (1995)	PARANA / SOUTHERN PARANA PROVINCE / PALMAS RHYOLITE	-28.5	-52.5	-29.5	-55	RHYOLITE	130	0.54	220	95.8							0.736557	6.66297	0.724246
samp. JS-08	[14432] MINCATO R. L. (2000)	PARANA / SOUTHERN PARANA PROVINCE / SANTA MARIA FORMATION	-29.3602	-54.7623	-29.3602	-54.7623	RHYOLITE	130	0.54	220	105
samp. FG-27	[2651] GARLAND F. E. (1995)	PARANA / SOUTHERN PARANA PROVINCE / PALMAS RHYOLITE	-28.5	-52.5	-29.5	-55	RHYOLITE	130	0.53	221	96.3		48	9.5				0.736029	6.65817	0.723727	0.512166	0.119128	0.512065
samp. FEG-83	[2651] GARLAND F. E. (1995)	PARANA / SOUTHERN PARANA PROVINCE / PALMAS RHYOLITE	-28.5	-52.5	-29.5	-55	RHYOLITE	130	0.53	292	100	45.7	45.8	9.4		17	5.8	0.73816	8.47348	0.722504
samp. FG-52	[2651] GARLAND F. E. (1995)	PARANA / SOUTHERN PARANA PROVINCE / PALMAS RHYOLITE	-28.5	-52.5	-29.5	-55	RHYOLITE	130	0.53	226	93.5	50.1	54.2	11.5		17.2	5.2
samp. FEG-86	[2651] GARLAND F. E. (1995)	PARANA / SOUTHERN PARANA PROVINCE / PALMAS RHYOLITE	-28.5	-52.5	-29.5	-55	RHYOLITE	130	0.49	218	94	58.3	60.7	13.2		17	4.3	0.737662	6.72956	0.725228
samp. RS50	[1827] HUGHES S. S. (1986); [1832] FODOR R. V. (1985); [2465] FODOR R. V. (1985)	PARANA / SOUTHERN PARANA PROVINCE	-27	-50	-30	-53	RHYOLITE	130	0.49	210	50	45.7	44	8.8		18.8	4.7	0.74206	12.1925	0.719532
samp. RS50	[2465] FODOR R. V. (1985); [1832] FODOR R. V. (1985); [1827] HUGHES S. S. (1986)	PARANA / SOUTHERN PARANA PROVINCE	-27	-50	-30	-53	RHYOLITE	130	0.49	244	89	53	44	8.8		18.8	4.7	0.74206	7.95873	0.727355
samp. SJ-07	[14432] MINCATO R. L. (2000)	PARANA / SOUTHERN PARANA PROVINCE / SANTA MARIA FORMATION	-29.6572	-53.7729	-29.6572	-53.7729	RHYOLITE	130	0.47	196	98
samp. MM-70	[2651] GARLAND F. E. (1995)	PARANA / SOUTHERN PARANA PROVINCE / PALMAS RHYOLITE	-28.5	-52.5	-29.5	-55	RHYOLITE	130	0.46	209	102	53.3	48.9	10.7		18	4.7
samp. B972	[2655] PICCIRILLO E. M. (1990)	PARANA / SOUTHERN PARANA PROVINCE / PONTA GROSSA ALKALINE IGNEOUS PROVINCE	-24.73	-49.5	-24.85	-49.83	PHONOLITE	130	0.4	128	810	65
samp. MAR56	[7504] LUSTRINO M. (2005)	PARANA / SOUTHERN PARANA PROVINCE / VALLE CHICO IGNEOUS COMPLEX	-33.98	-54.58	-33.98	-54.58	TRACHYTE	130	0.4	122	169	96	68
samp. FG-35	[2651] GARLAND F. E. (1995)	PARANA / SOUTHERN PARANA PROVINCE / PALMAS RHYOLITE	-28.5	-52.5	-29.5	-55	RHYOLITE	130	0.4	221	97.1		60.7	13.2				0.737779	6.60444	0.725576	0.512156	0.130893	0.512045
samp. SJ-06	[14432] MINCATO R. L. (2000)	PARANA / SOUTHERN PARANA PROVINCE / SANTA MARIA FORMATION	-29.6572	-53.7729	-29.6572	-53.7729	RHYOLITE	130	0.39	209	91
samp. 93L115	[6404] KIRSTEIN L. A. (2000)	PARANA / SOUTHERN PARANA PROVINCE / LAVALLEJA SERIES	-33	-53.5	-34	-54.5	RHYOLITE	130	0.37	176	134	85.9	73.9	15.1		15	3.7	0.7233	3.8059	0.716268	0.51226	0.122988	0.512155
samp. FG-19	[2651] GARLAND F. E. (1995)	PARANA / SOUTHERN PARANA PROVINCE / PALMAS RHYOLITE	-28.5	-52.5	-29.5	-55	RHYOLITE	130	0.37	236	58	65.2	73.8	15.5		18.7	5.5	0.745029	11.8155	0.723197	0.512124	0.126417	0.512016
samp. LS-20	[14432] MINCATO R. L. (2000)	PARANA / SOUTHERN PARANA PROVINCE / SANTA MARIA FORMATION	-29.3924	-52.042	-29.3924	-52.042	RHYOLITE	130	0.37	216	86	51	40	10		17.8	5
samp. 93L128	[6404] KIRSTEIN L. A. (2000)	PARANA / SOUTHERN PARANA PROVINCE / LAVALLEJA SERIES	-33	-53.5	-34	-54.5	RHYOLITE	130	0.35	185	122	64.9	65.3	12.7		19	1.9	0.7271	4.39564	0.718978	0.51199	0.117064	0.51189
samp. 93L122	[6404] KIRSTEIN L. A. (2000)	PARANA / SOUTHERN PARANA PROVINCE / LAVALLEJA SERIES	-33	-53.5	-34	-54.5	RHYOLITE	130	0.35	251	421
samp. FG-21A	[2651] GARLAND F. E. (1995)	PARANA / SOUTHERN PARANA PROVINCE / PALMAS RHYOLITE	-28.5	-52.5	-29.5	-55	RHYOLITE	130	0.33	275	80.4							0.739966	9.92732	0.721623
samp. 93L39	[6404] KIRSTEIN L. A. (2000)	PARANA / SOUTHERN PARANA PROVINCE / AIG‹A SERIES	-33	-53.5	-34	-54.5	RHYOLITE	130	0.33	327	8	14	11.2	2.65		35.5	5.6
samp. 93L48	[6404] KIRSTEIN L. A. (2000)	PARANA / SOUTHERN PARANA PROVINCE / AIG‹A SERIES	-33	-53.5	-34	-54.5	TRACHYTE	130	0.31	145	197	91.8	88.8	16.5		10.9	1.6	0.71238	2.13053	0.708443	0.51191	0.111841	0.511815
samp. 93L121	[6404] KIRSTEIN L. A. (2000)	PARANA / SOUTHERN PARANA PROVINCE / LAVALLEJA SERIES	-33	-53.5	-34	-54.5	RHYOLITE	130	0.3	193	132
samp. 93L86	[6404] KIRSTEIN L. A. (2000)	PARANA / SOUTHERN PARANA PROVINCE / AIG‹A SERIES	-33	-53.5	-34	-54.5	TRACHYTE	130	0.29	188	16
samp. 93L126	[6404] KIRSTEIN L. A. (2000)	PARANA / SOUTHERN PARANA PROVINCE / LAVALLEJA SERIES	-33	-53.5	-34	-54.5	RHYOLITE	130	0.29	164	35	44.5	40.4	7.9		13.5	1.6	0.74128	13.6015	0.716148	0.51205	0.1177	0.51195
samp. 93L70	[6404] KIRSTEIN L. A. (2000)	PARANA / SOUTHERN PARANA PROVINCE / AIG‹A SERIES	-33	-53.5	-34	-54.5	TRACHYTE	130	0.26	130	30	77.5	54.1	9.06		11.7	1.8	0.72881	12.5633	0.705597	0.51198	0.1008	0.511894
samp. 93L116	[6404] KIRSTEIN L. A. (2000)	PARANA / SOUTHERN PARANA PROVINCE / LAVALLEJA SERIES	-33	-53.5	-34	-54.5	RHYOLITE	130	0.26	179	117	56.9	54	10.9		17.5	2.4	0.72916	4.43573	0.720964	0.51205	0.121497	0.511947
samp. 93L85	[6404] KIRSTEIN L. A. (2000)	PARANA / SOUTHERN PARANA PROVINCE / AIG‹A SERIES	-33	-53.5	-34	-54.5	TRACHYTE	130	0.25	185	101	164	117	19.8		16.5	3.5	0.71741	5.30456	0.707609	0.51175	0.101862	0.511663
samp. B970	[2655] PICCIRILLO E. M. (1990)	PARANA / SOUTHERN PARANA PROVINCE / PONTA GROSSA ALKALINE IGNEOUS PROVINCE	-24.73	-49.5	-24.85	-49.83	PHONOLITE	130	0.24	154	705	59
samp. 93L16	[6404] KIRSTEIN L. A. (2000)	PARANA / SOUTHERN PARANA PROVINCE / AIG‹A SERIES	-33	-53.5	-34	-54.5	RHYOLITE	130	0.21	118	159
samp. 93L114	[6404] KIRSTEIN L. A. (2000)	PARANA / SOUTHERN PARANA PROVINCE / LAVALLEJA SERIES	-33	-53.5	-34	-54.5	RHYOLITE	130	0.21	174	134	84.2	81.1	16.5		15.4	2.5	0.72284	3.76248	0.715888	0.51221	0.12246	0.512106
samp. 93L112	[6404] KIRSTEIN L. A. (2000)	PARANA / SOUTHERN PARANA PROVINCE / LAVALLEJA SERIES	-33	-53.5	-34	-54.5	RHYOLITE	130	0.21	222	74
samp. 92-U15	[12774] TURNER SIMON P. (1999)	PARANA / SOUTHERN PARANA PROVINCE	-33.6	-53.5	-34.5	-55	RHYOLITE	130	0.2	168	134				24	14
samp. 92-U16	[6404] KIRSTEIN L. A. (2000)	PARANA / SOUTHERN PARANA PROVINCE / LAVALLEJA SERIES	-33	-53.5	-34	-54.5	RHYOLITE	130	0.2	168	123	55.5	58.8	13		15	2.16	0.72488	3.9584	0.717566	0.51234	0.133075	0.512227
samp. 92-U16	[12774] TURNER SIMON P. (1999)	PARANA / SOUTHERN PARANA PROVINCE	-33.6	-53.5	-34.5	-55	RHYOLITE	130	0.2	168	123	55.5	58.8	13	23	16	2.16	0.72488	3.9584	0.717566	0.512344	0.133075	0.512231	18.775	15.721	39.146	6.0579	0.043936	46.3686	7.65424	18.6516	15.7202	39.1029
samp. 93L110	[6404] KIRSTEIN L. A. (2000)	PARANA / SOUTHERN PARANA PROVINCE / LAVALLEJA SERIES	-33	-53.5	-34	-54.5	RHYOLITE	130	0.19	196	100
samp. 93L109	[6404] KIRSTEIN L. A. (2000)	PARANA / SOUTHERN PARANA PROVINCE / LAVALLEJA SERIES	-33	-53.5	-34	-54.5	RHYOLITE	130	0.18	200	118	71.7	68.8	12.9		19.2	1.9	0.72946	4.91426	0.72038	0.51201	0.112858	0.511914
samp. 93L51	[6404] KIRSTEIN L. A. (2000)	PARANA / SOUTHERN PARANA PROVINCE / AIG‹A SERIES	-33	-53.5	-34	-54.5	RHYOLITE	130	0.15	175	55
samp. 93L99	[6404] KIRSTEIN L. A. (2000)	PARANA / SOUTHERN PARANA PROVINCE / LAVALLEJA SERIES	-33	-53.5	-34	-54.5	RHYOLITE	130	0.11	212	61	66.2	57.6	10.9		20.1	2.12	0.74109	10.0881	0.72245	0.51199	0.113903	0.511893
samp. 93L113	[6404] KIRSTEIN L. A. (2000)	PARANA / SOUTHERN PARANA PROVINCE / LAVALLEJA SERIES	-33	-53.5	-34	-54.5	RHYOLITE	130	0.1	167	132
samp. 93L21	[6404] KIRSTEIN L. A. (2000)	PARANA / SOUTHERN PARANA PROVINCE / AIG‹A SERIES	-33	-53.5	-34	-54.5	RHYOLITE	130	0.1	155	39	52.3	47.3	9.27		14.6	2.07	0.72848	11.5222	0.70719	0.51166	0.117964	0.51156
samp. MAR48	[7504] LUSTRINO M. (2005)	PARANA / SOUTHERN PARANA PROVINCE / VALLE CHICO IGNEOUS COMPLEX	-33.98	-54.58	-33.98	-54.58	RHYOLITE	130	0.09	309	10	440	318
samp. MAR35	[7504] LUSTRINO M. (2005)	PARANA / SOUTHERN PARANA PROVINCE / VALLE CHICO IGNEOUS COMPLEX	-33.98	-54.58	-33.98	-54.58	RHYOLITE	130	0.09	189	13	27	36	9.07	17.3	32.79	7.42
samp. 92-U14	[6404] KIRSTEIN L. A. (2000)	PARANA / SOUTHERN PARANA PROVINCE / LAVALLEJA SERIES	-33	-53.5	-34	-54.5	RHYOLITE	130	0.08	209	72	65.7	60.6	11.6		20.5	3.48	0.72383	8.41173	0.708288	0.51206	0.115217	0.511962
samp. 92-U14	[12774] TURNER SIMON P. (1999)	PARANA / SOUTHERN PARANA PROVINCE	-33.6	-53.5	-34.5	-55	RHYOLITE	130	0.08	209	71.5	65.7	60.6	11.6	31	21	3.48	0.73828	8.48251	0.722607	0.512061	0.115217	0.511963	18.576	15.69	39.157	7.22013	0.0523653	45.0216	6.23556	18.4289	15.689	39.1156
samp. 93L28	[6404] KIRSTEIN L. A. (2000)	PARANA / SOUTHERN PARANA PROVINCE / AIG‹A SERIES	-33	-53.5	-34	-54.5	RHYOLITE	130	0.06	437	4.8
samp. MAR51	[7504] LUSTRINO M. (2005)	PARANA / SOUTHERN PARANA PROVINCE / VALLE CHICO IGNEOUS COMPLEX	-33.98	-54.58	-33.98	-54.58	RHYOLITE	130	0.05	332	7	160	169
samp. 93L36	[6404] KIRSTEIN L. A. (2000)	PARANA / SOUTHERN PARANA PROVINCE / AIG‹A SERIES	-33	-53.5	-34	-54.5	RHYOLITE	130	0.05	324	4	79.6	60.7	14.4		37.3	4.3				0.51184	0.142792	0.511719
samp. 93L22	[6404] KIRSTEIN L. A. (2000)	PARANA / SOUTHERN PARANA PROVINCE / AIG‹A SERIES	-33	-53.5	-34	-54.5	RHYOLITE	130	0.05	164	25	48.5	43.5	7.74		13.7	1.6	0.74093	19.0415	0.705747	0.51166	0.107098	0.511569
samp. 93L80	[6404] KIRSTEIN L. A. (2000)	PARANA / SOUTHERN PARANA PROVINCE / AIG‹A SERIES	-33	-53.5	-34	-54.5	RHYOLITE	130	0.05	220	11	89.6	74.1	11.7		18	2.8				0.51185	0.0950384	0.511769
samp. MAR37	[7504] LUSTRINO M. (2005)	PARANA / SOUTHERN PARANA PROVINCE / VALLE CHICO IGNEOUS COMPLEX	-33.98	-54.58	-33.98	-54.58	RHYOLITE	130	0.04	150	4	97	118
samp. MAR46	[7504] LUSTRINO M. (2005)	PARANA / SOUTHERN PARANA PROVINCE / VALLE CHICO IGNEOUS COMPLEX	-33.98	-54.58	-33.98	-54.58	RHYOLITE	130	0.04	261	5	46	77	19.15	42.79	49.8	12.19	0.92401	154.224	0.63905	0.512044
samp. MAR13	[7504] LUSTRINO M. (2005)	PARANA / SOUTHERN PARANA PROVINCE / VALLE CHICO IGNEOUS COMPLEX	-33.98	-54.58	-33.98	-54.58	RHYOLITE	130	0.04	362	5	76	92
samp. 93L29	[6404] KIRSTEIN L. A. (2000)	PARANA / SOUTHERN PARANA PROVINCE / AIG‹A SERIES	-33	-53.5	-34	-54.5	RHYOLITE	130	0.03	479	3
samp. 93L118	[6404] KIRSTEIN L. A. (2000)	PARANA / SOUTHERN PARANA PROVINCE / LAVALLEJA SERIES	-33	-53.5	-34	-54.5	RHYOLITE	130	0.03	253	33
samp. MAR50	[7504] LUSTRINO M. (2005)	PARANA / SOUTHERN PARANA PROVINCE / VALLE CHICO IGNEOUS COMPLEX	-33.98	-54.58	-33.98	-54.58	RHYOLITE	130	0	391	4	183	182	34.3	55.9	41.77	10.19	0.711238	282.914	0.188497	0.512001	0.113437	0.511905
samp. MAR52	[7504] LUSTRINO M. (2005)	PARANA / SOUTHERN PARANA PROVINCE / VALLE CHICO IGNEOUS COMPLEX	-33.98	-54.58	-33.98	-54.58	RHYOLITE	130	0	249	4	89	88					0
samp. MAR47	[7504] LUSTRINO M. (2005)	PARANA / SOUTHERN PARANA PROVINCE / VALLE CHICO IGNEOUS COMPLEX	-33.98	-54.58	-33.98	-54.58	RHYOLITE	130	0	231	6	93	91					0
samp. 93L25	[6404] KIRSTEIN L. A. (2000)	PARANA / SOUTHERN PARANA PROVINCE / AIG‹A SERIES	-33	-53.5	-34	-54.5	RHYOLITE	130	0	171	21	99.7	84.5	14.2		12.5	1.7	0.75098	23.6591	0.707265	0.51167	0.101149	0.511584
samp. B3022	[2949] IACUMIN P. (1991)	PARANA / SOUTHERN PARANA PROVINCE	-25.386	-54.514	-25.386	-54.514	THOLEIITE	130
samp. BGB57DA	[2949] IACUMIN P. (1991)	PARANA / SOUTHERN PARANA PROVINCE	-28.361	-49.604	-28.361	-49.604	THOLEIITE	130													0.51233
samp. B88	[2949] IACUMIN P. (1991)	PARANA / NORTHERN PARANA PROVINCE	-19.709	-47.961	-19.709	-47.961	THOLEIITE	130													0.51246
samp. B3006	[16286] ROCHA-JUNIOR E. R. V. (2012); [2949] IACUMIN P. (1991)	PARANA / SOUTHERN PARANA PROVINCE	-25.43	-55.117	-25.43	-55.117	BASALT, THOLEIITIC	130
samp. B3006	[16286] ROCHA-JUNIOR E. R. V. (2012); [2949] IACUMIN P. (1991)	PARANA / SOUTHERN PARANA PROVINCE	-25.43	-55.117	-25.43	-55.117	BASALT, THOLEIITIC	130
samp. B167	[2949] IACUMIN P. (1991)	PARANA / NORTHERN PARANA PROVINCE	-23.273	-47.936	-23.273	-47.936	THOLEIITE	130													0.51242
samp. B104	[2872] CORDANI U. G. (1988); [2949] IACUMIN P. (1991)	PARANA / NORTHERN PARANA PROVINCE	-22.891	-47.078	-22.891	-47.078	BASALT, THOLEIITIC	130		23	357										0.51244
samp. B104	[2872] CORDANI U. G. (1988); [2949] IACUMIN P. (1991)	PARANA / NORTHERN PARANA PROVINCE	-22.891	-47.078	-22.891	-47.078	THOLEIITE	130		23	357										0.51244
samp. B420	[2949] IACUMIN P. (1991)	PARANA / SOUTHERN PARANA PROVINCE	-25.695	-52.267	-25.695	-52.267	THOLEIITE	130
samp. B193	[2949] IACUMIN P. (1991)	PARANA / NORTHERN PARANA PROVINCE	-23.218	-50.951	-23.218	-50.951	THOLEIITE	130
samp. B24	[2949] IACUMIN P. (1991)	PARANA / NORTHERN PARANA PROVINCE	-21.336	-47.686	-21.336	-47.686	THOLEIITE	130													0.51243
samp. LR-10	[2949] IACUMIN P. (1991)	PARANA / NORTHERN PARANA PROVINCE	-23.405	-45.015	-23.405	-45.015	NOT GIVEN	130
samp. B435	[2949] IACUMIN P. (1991)	PARANA / SOUTHERN PARANA PROVINCE	-25.399	-52.438	-25.399	-52.438	THOLEIITE	130													0.51243
samp. B567	[2949] IACUMIN P. (1991)	PARANA / SOUTHERN PARANA PROVINCE	-25.563	-51.009	-25.563	-51.009	THOLEIITE	130
samp. B106	[2949] IACUMIN P. (1991)	PARANA / NORTHERN PARANA PROVINCE	-22.891	-47.078	-22.891	-47.078	THOLEIITE	130													0.51235
samp. B78	[2949] IACUMIN P. (1991)	PARANA / NORTHERN PARANA PROVINCE	-20	-47.784	-20	-47.784	THOLEIITE	130													0.51243
samp. B80	[2949] IACUMIN P. (1991)	PARANA / NORTHERN PARANA PROVINCE	-20	-47.784	-20	-47.784	THOLEIITE	130													0.51244
samp. B83	[2949] IACUMIN P. (1991)	PARANA / NORTHERN PARANA PROVINCE	-19.818	-47.882	-19.818	-47.882	THOLEIITE	130													0.51242
samp. B3031	[2949] IACUMIN P. (1991)	PARANA / SOUTHERN PARANA PROVINCE	-25.386	-54.223	-25.386	-54.223	THOLEIITE	130
samp. BGB28AB	[2949] IACUMIN P. (1991)	PARANA / SOUTHERN PARANA PROVINCE	-28.361	-49.604	-28.361	-49.604	THOLEIITE	130													0.51244
samp. B650	[2872] CORDANI U. G. (1988); [2949] IACUMIN P. (1991)	PARANA / SOUTHERN PARANA PROVINCE	-32.649	-56.548	-32.649	-56.548	BASALT, THOLEIITIC	130		13	190
samp. B650	[2872] CORDANI U. G. (1988); [2949] IACUMIN P. (1991)	PARANA / SOUTHERN PARANA PROVINCE	-32.649	-56.548	-32.649	-56.548	THOLEIITE	130		13	190
samp. LR6-BE	[2949] IACUMIN P. (1991)	PARANA / NORTHERN PARANA PROVINCE	-23.73	45.99	-23.73	45.99	NOT GIVEN	130
samp. BGB20A	[2949] IACUMIN P. (1991)	PARANA / SOUTHERN PARANA PROVINCE	28.361	-49.604	28.361	-49.604	THOLEIITE	130													0.51241
samp. B3007	[2949] IACUMIN P. (1991)	PARANA / SOUTHERN PARANA PROVINCE	-25.45	-55	-25.45	-55	THOLEIITE	130
samp. B72	[2949] IACUMIN P. (1991)	PARANA / NORTHERN PARANA PROVINCE	-20	-47.784	-20	-47.784	THOLEIITE	130													0.5124
samp. B328	[2872] CORDANI U. G. (1988); [2949] IACUMIN P. (1991)	PARANA / SOUTHERN PARANA PROVINCE	-29.417	-51.139	-29.417	-51.139	BASALT, THOLEIITIC	130		29	242										0.51221
samp. B328	[2872] CORDANI U. G. (1988); [2949] IACUMIN P. (1991)	PARANA / SOUTHERN PARANA PROVINCE	-29.417	-51.139	-29.417	-51.139	BASALT, THOLEIITIC	130		29	242										0.51221
samp. BGB269	[2949] IACUMIN P. (1991)	PARANA / SOUTHERN PARANA PROVINCE / GRAMADO FORMATION	-28.361	-49.604	-28.361	-49.604	THOLEIITE	130
samp. BPC54	[2949] IACUMIN P. (1991)	PARANA / SOUTHERN PARANA PROVINCE	-29.13	-50.08	-29.13	-50.08	THOLEIITE	130													0.51246
samp. BPC55	[2949] IACUMIN P. (1991)	PARANA / SOUTHERN PARANA PROVINCE	-29.13	-50.08	-29.13	-50.08	THOLEIITE	130
samp. B359	[2949] IACUMIN P. (1991)	PARANA / SOUTHERN PARANA PROVINCE	-29.051	-51.558	-29.051	-51.558	THOLEIITE	130
samp. BPC46	[2949] IACUMIN P. (1991)	PARANA / SOUTHERN PARANA PROVINCE	-29.13	-50.08	-29.13	-50.08	THOLEIITE	130													0.51247
samp. BPC5L	[2949] IACUMIN P. (1991)	PARANA / SOUTHERN PARANA PROVINCE	-29.13	-50.08	-29.13	-50.08	THOLEIITE	130
samp. B204	[2949] IACUMIN P. (1991)	PARANA / SOUTHERN PARANA PROVINCE	-25.355	-51.201	-25.355	-51.201	THOLEIITE	130													0.51243
samp. SCMB-19A	[2949] IACUMIN P. (1991)	PARANA / SOUTHERN PARANA PROVINCE	-27.874	-48.853	-27.874	-48.853	NOT GIVEN	130
samp. B346	[2949] IACUMIN P. (1991)	PARANA / SOUTHERN PARANA PROVINCE	-29.335	-51.416	-29.335	-51.416	THOLEIITE	130													0.51227
samp. B288	[2949] IACUMIN P. (1991)	PARANA / SOUTHERN PARANA PROVINCE	-29.235	-50.186	-29.235	-50.186	THOLEIITE	130
samp. B603	[2949] IACUMIN P. (1991)	PARANA / SOUTHERN PARANA PROVINCE	-29.108	-52.299	-29.108	-52.299	THOLEIITE	130
samp. BU676	[2949] IACUMIN P. (1991)	PARANA / SOUTHERN PARANA PROVINCE	-30.432	-56.339	-30.432	-56.339	THOLEIITE	130
samp. LR6-BC	[2949] IACUMIN P. (1991)	PARANA / NORTHERN PARANA PROVINCE	-23.73	45.99	-23.73	45.99	NOT GIVEN	130
samp. BU678	[2949] IACUMIN P. (1991)	PARANA / SOUTHERN PARANA PROVINCE	-30.532	-56.189	-30.532	-56.189	THOLEIITE	130													0.51237
samp. B337	[2949] IACUMIN P. (1991)	PARANA / SOUTHERN PARANA PROVINCE	-29.491	-51.358	-29.491	-51.358	THOLEIITE	130
samp. LR-8	[2949] IACUMIN P. (1991)	PARANA / NORTHERN PARANA PROVINCE	-23.73	45.99	-23.73	45.99	NOT GIVEN	130
samp. B851	[2949] IACUMIN P. (1991)	PARANA / SOUTHERN PARANA PROVINCE	-26.956	-51.823	-26.956	-51.823	THOLEIITE	130													0.51232
samp. B457	[2949] IACUMIN P. (1991)	PARANA / SOUTHERN PARANA PROVINCE	-26.033	-51.722	-26.033	-51.722	THOLEIITE	130
samp. B721	[2949] IACUMIN P. (1991)	PARANA / SOUTHERN PARANA PROVINCE	-29.637	-53.79	-29.637	-53.79	THOLEIITE	130													0.51222
samp. BBM2CA	[2949] IACUMIN P. (1991)	PARANA / SOUTHERN PARANA PROVINCE	-29.563	-50.184	-29.563	-50.184	THOLEIITE	130													0.5122
samp. SCMB-42C	[2949] IACUMIN P. (1991)	PARANA / SOUTHERN PARANA PROVINCE	-26.909	-49.142	-26.909	-49.142	NOT GIVEN	130
samp. SCMB-41C	[2949] IACUMIN P. (1991)	PARANA / SOUTHERN PARANA PROVINCE	-26.909	-49.142	-26.909	-49.142	NOT GIVEN	130
samp. SCM-38E	[2949] IACUMIN P. (1991)	PARANA / SOUTHERN PARANA PROVINCE	-26.909	-49.142	-26.909	-49.142	NOT GIVEN	130
samp. SCMB-310A	[2949] IACUMIN P. (1991)	PARANA / SOUTHERN PARANA PROVINCE	-26.716	-48.905	-26.716	-48.905	NOT GIVEN	130
samp. LR-9	[2949] IACUMIN P. (1991)	PARANA / NORTHERN PARANA PROVINCE	-23.473	-45.142	-23.473	-45.142	NOT GIVEN	130
samp. L-5	[2949] IACUMIN P. (1991)	PARANA / SOUTHERN PARANA PROVINCE	-24.774	-49.292	-24.774	-49.292	NOT GIVEN	130
samp. L-4	[2949] IACUMIN P. (1991)	PARANA / SOUTHERN PARANA PROVINCE	-25.593	-49.022	-25.593	-49.022	NOT GIVEN	130
samp. L-3	[2949] IACUMIN P. (1991)	PARANA / SOUTHERN PARANA PROVINCE	-25.344	-48.871	-25.344	-48.871	NOT GIVEN	130
samp. SCMB-2B	[2949] IACUMIN P. (1991)	PARANA / SOUTHERN PARANA PROVINCE	-27.884	-48.54	-27.884	-48.54	NOT GIVEN	130
samp. LR-7	[2949] IACUMIN P. (1991)	PARANA / NORTHERN PARANA PROVINCE	-23.73	45.99	-23.73	45.99	NOT GIVEN	130
samp. SCMB-30C	[2949] IACUMIN P. (1991)	PARANA / SOUTHERN PARANA PROVINCE	-27.464	-48.864	-27.464	-48.864	NOT GIVEN	130
samp. SCMB-109A	[2949] IACUMIN P. (1991)	PARANA / SOUTHERN PARANA PROVINCE	-27.516	-49.026	-27.516	-49.026	NOT GIVEN	130
samp. L-2	[2949] IACUMIN P. (1991)	PARANA / SOUTHERN PARANA PROVINCE	-25.344	-48.871	-25.344	-48.871	NOT GIVEN	130
samp. SCMB-23D	[2949] IACUMIN P. (1991)	PARANA / SOUTHERN PARANA PROVINCE	-27.857	-48.968	-27.857	-48.968	NOT GIVEN	130
samp. LR-11	[2949] IACUMIN P. (1991)	PARANA / NORTHERN PARANA PROVINCE	-23.599	-45.363	-23.599	-45.363	NOT GIVEN	130
samp. L-1	[2949] IACUMIN P. (1991)	PARANA / SOUTHERN PARANA PROVINCE	-25.344	-48.871	-25.344	-48.871	NOT GIVEN	130
samp. 167	[12771] MARQUES L. S. (1999)	PARANA / NORTHERN PARANA PROVINCE	-23.273	-47.936	-23.273	-47.936	THOLEIITE	130							3388	2.49	0.55							18.022	15.547	38.43	0.0102414	7.42779e-05	0.0479108	4.67813	18.0218	15.547	38.43
samp. 17A	[4741] SARTORI P. L. P. (1982)	PARANA / SOUTHERN PARANA PROVINCE	-26.33	-51.17	-27.33	-52.42	NOT GIVEN	130		230.9	78.6							0.742	8.52792	0.726243
samp. 19	[4741] SARTORI P. L. P. (1982)	PARANA / SOUTHERN PARANA PROVINCE	-26.33	-51.17	-27.33	-52.42	NOT GIVEN	130		105.9	353.2							0.707	0.867426	0.705397
samp. 192	[12771] MARQUES L. S. (1999)	PARANA / NORTHERN PARANA PROVINCE	-23.227	-50.863	-23.227	-50.863	THOLEIITE	130							2.83	1.98	0.32							17.96	15.541	38.439	7.12782	0.0516958	45.573	6.39368	17.8148	15.5401	38.3985
samp. 196	[12771] MARQUES L. S. (1999)	PARANA / NORTHERN PARANA PROVINCE	-23.355	-51.157	-23.355	-51.157	THOLEIITE	130							2.641	1.79	0.27							17.945	15.548	38.448	6.44459	0.0467406	44.1489	6.85054	17.8137	15.5472	38.4088
samp. 19A	[4741] SARTORI P. L. P. (1982)	PARANA / SOUTHERN PARANA PROVINCE	-26.33	-51.17	-27.33	-52.42	NOT GIVEN	130		212.2	105.9							0.734	5.81235	0.72326
samp. 1CS-783	[1803] TURNER SIMON P. (1994)	PARANA / SOUTHERN PARANA PROVINCE / GRAMADO FORMATION	-28.36	-49.6	-28.36	-49.6	BASALT	130
samp. 1CS-783SH	[1803] TURNER SIMON P. (1994)	PARANA / SOUTHERN PARANA PROVINCE / GRAMADO FORMATION	-28.36	-49.6	-28.36	-49.6	BASALT	130
samp. 201	[2588] HALPERN M. (1974)	PARANA / SOUTHERN PARANA PROVINCE	-29	-49.5	-30	-50.5	BASALT	130		39.7	688							0.7029	0.166872	0.702592
samp. 203	[2588] HALPERN M. (1974)	PARANA / SOUTHERN PARANA PROVINCE	-29	-49.5	-30	-50.5	BASALT	130		37	730							0.7042	0.146594	0.703929
samp. 203	[2588] HALPERN M. (1974)	PARANA / SOUTHERN PARANA PROVINCE	-29	-49.5	-30	-50.5	BASALT	130		37	730							0.7039	0.14659	0.703629
samp. 204	[2588] HALPERN M. (1974)	PARANA / SOUTHERN PARANA PROVINCE	-29	-49.5	-30	-50.5	DACITE	130		154	143							0.7201	3.11959	0.714336
samp. 205	[2588] HALPERN M. (1974)	PARANA / SOUTHERN PARANA PROVINCE	-29	-49.5	-30	-50.5	BASALT	130		40	204							0.7086	0.567355	0.707552
samp. 206	[2588] HALPERN M. (1974)	PARANA / SOUTHERN PARANA PROVINCE	-29	-49.5	-30	-50.5	DACITE	130		164	170							0.722	2.79504	0.716836
samp. 207	[2588] HALPERN M. (1974)	PARANA / SOUTHERN PARANA PROVINCE	-29	-49.5	-30	-50.5	DACITE	130		164	148							0.7239	3.21112	0.717967
samp. 208	[12771] MARQUES L. S. (1999)	PARANA / SOUTHERN PARANA PROVINCE	-25.345	-51.369	-25.345	-51.369	THOLEIITE	130							2.92	1.9	0.38							18.328	15.635	38.732	8.28817	0.0601115	42.8218	5.16661	18.1592	15.6339	38.6932
samp. 2CB-1902	[1803] TURNER SIMON P. (1994)	PARANA / NORTHERN PARANA PROVINCE / PITANGA FORMATION	-22.303	-52.039	-22.303	-52.039	BASALT	130
samp. 2CB-234	[1803] TURNER SIMON P. (1994)	PARANA / NORTHERN PARANA PROVINCE / PARANAPANEMA FORMATION	-22.303	-52.039	-22.303	-52.039	BASALT	130
samp. 3006	[12771] MARQUES L. S. (1999)	PARANA / SOUTHERN PARANA PROVINCE	-25.43	-55.117	-25.43	-55.117	THOLEIITE	130							1.863	1	0.2							18.442	15.625	38.548	6.8296	0.049533	35.2859	5.16661	18.3029	15.6241	38.5158
samp. 3064	[12771] MARQUES L. S. (1999)	PARANA / SOUTHERN PARANA PROVINCE	-27.444	-56.732	-27.444	-56.732	THOLEIITE	130							1.394	0.99	0.19							18.379	15.613	38.501	8.65666	0.062784	46.6088	5.38415	18.2027	15.6119	38.4586
samp. 408	[12771] MARQUES L. S. (1999)	PARANA / SOUTHERN PARANA PROVINCE	-25.683	-52.15	-25.683	-52.15	THOLEIITE	130							4.21	2.7	0.64							17.878	15.533	38.363	9.56099	0.0693428	41.6795	4.35933	17.6832	15.5318	38.3261
samp. 418	[12771] MARQUES L. S. (1999)	PARANA / SOUTHERN PARANA PROVINCE	-25.733	-52.249	-25.733	-52.249	THOLEIITE	130		10	142.3				1.211	0.85	0.27	0.705044	0.203268	0.704668				18.387	15.609	38.52	14.1649	0.102734	46.0793	3.25305	18.0984	15.6071	38.4781
samp. 420	[12771] MARQUES L. S. (1999)	PARANA / SOUTHERN PARANA PROVINCE	-25.695	-52.267	-25.695	-52.267	THOLEIITE	130							3.46	2.3	0.59							17.872	15.534	38.382	10.7267	0.0777972	43.2092	4.02821	17.6535	15.5326	38.3438
samp. 462	[12771] MARQUES L. S. (1999)	PARANA / SOUTHERN PARANA PROVINCE	-26.419	-51.408	-26.419	-51.408	THOLEIITE	130		34	171.4				4.79	2.7	0.71	0.709096	0.574003	0.708035				18.595	15.63	38.726	9.47278	0.0687031	37.2236	3.92954	18.402	15.6287	38.6917
samp. 47	[4741] SARTORI P. L. P. (1982)	PARANA / SOUTHERN PARANA PROVINCE	-26.33	-51.17	-27.33	-52.42	NOT GIVEN	130		43.1	693.9							0.707	0.179696	0.706668
samp. 502-1008	[6404] KIRSTEIN L. A. (2000)	PARANA / SOUTHERN PARANA PROVINCE	-33	-53.5	-34	-54.5	NOT GIVEN	130				19.6	19.6	4.56		3.66	0.73	0.71214			0.51258	0.140036	0.512461
samp. 502-306	[6404] KIRSTEIN L. A. (2000)	PARANA / SOUTHERN PARANA PROVINCE	-33	-53.5	-34	-54.5	NOT GIVEN	130				27.3	28.2	6.71		8.42	2.34	0.72247			0.51228	0.14322	0.512158
samp. 502-403	[6404] KIRSTEIN L. A. (2000)	PARANA / SOUTHERN PARANA PROVINCE	-33	-53.5	-34	-54.5	NOT GIVEN	130				27.2	26.5	6.2		8.44	1.73	0.72436			0.51241	0.140824	0.51229
samp. 502-657	[6404] KIRSTEIN L. A. (2000)	PARANA / SOUTHERN PARANA PROVINCE	-33	-53.5	-34	-54.5	NOT GIVEN	130				22	22.1	5.14		6.91	1.17	0.71854			0.51223	0.139992	0.512111
samp. 502-936	[6404] KIRSTEIN L. A. (2000)	PARANA / SOUTHERN PARANA PROVINCE	-33	-53.5	-34	-54.5	NOT GIVEN	130				17.2	17.6	4.61		5.11	0.65	0.71705			0.51229	0.157659	0.512156
samp. 59	[4741] SARTORI P. L. P. (1982)	PARANA / SOUTHERN PARANA PROVINCE	-26.33	-51.17	-27.33	-52.42	NOT GIVEN	130		183.9	174.2							0.726	3.05983	0.720346
samp. 66	[4741] SARTORI P. L. P. (1982)	PARANA / SOUTHERN PARANA PROVINCE	-26.33	-51.17	-27.33	-52.42	NOT GIVEN	130		41.8	873.6							0.706	0.138413	0.705744
samp. 75	[4741] SARTORI P. L. P. (1982)	PARANA / SOUTHERN PARANA PROVINCE	-26.33	-51.17	-27.33	-52.42	NOT GIVEN	130		169.8	122.2							0.727	4.02784	0.719558
samp. 9250-B20	[1803] TURNER SIMON P. (1994)	PARANA / NORTHERN PARANA PROVINCE / PARANAPANEMA FORMATION	-17.781	-51.51	-17.781	-51.51	BASALT	130
samp. 9250-B20SH	[1803] TURNER SIMON P. (1994)	PARANA / NORTHERN PARANA PROVINCE / PARANAPANEMA FORMATION	-17.781	-51.51	-17.781	-51.51	BASALT	130
samp. 92-U10	[1803] TURNER SIMON P. (1994)	PARANA / SOUTHERN PARANA PROVINCE / GRAMADO FORMATION	-28.36	-49.6	-28.36	-49.6	BASALT	130
samp. 92-U6	[1803] TURNER SIMON P. (1994)	PARANA / SOUTHERN PARANA PROVINCE / GRAMADO FORMATION	-28.36	-49.6	-28.36	-49.6	BASALT	130
samp. 93L74	[6404] KIRSTEIN L. A. (2000)	PARANA / SOUTHERN PARANA PROVINCE / LAVALLEJA SERIES	-33	-53.5	-34	-54.5	NOT GIVEN	130				232	201	35.7		9.98	2.3
samp. AG-31	[2868] ROCHA-CAMPOS A. C. (1988)	PARANA / NORTHERN PARANA PROVINCE	-23.47	-48.45	-23.47	-48.45	DIABASE	130
samp. AN-1254	[1797] STEWART K. (1996)	PARANA / NORTHERN PARANA PROVINCE / PITANGA FORMATION	-23.8503	-53.8075	-23.8503	-53.8075	BASALT	130
samp. AT2	[1793] HARRIS C. (1990)	PARANA / SOUTHERN PARANA PROVINCE	-20	-45	-35	-60	RHYOLITE	130		150	146
samp. B106	[2872] CORDANI U. G. (1988)	PARANA / NORTHERN PARANA PROVINCE	-22.891	-47.078	-22.891	-47.078	BASALT, ANDESITIC, THOLEIITIC	130		26	339										0.51235
samp. B-12-C	[1594] CROCKET J. H. (1966)	PARANA / NORTHERN PARANA PROVINCE / SERRA GERAL FORMATION	-23.98	-48.5	-23.98	-48.5	DIABASE	130
samp. B-12-H	[1594] CROCKET J. H. (1966)	PARANA / NORTHERN PARANA PROVINCE / SERRA GERAL FORMATION	-23.5	-46.6	-23.5	-46.6	BASALT	130
samp. B-12-K	[1594] CROCKET J. H. (1966)	PARANA / NORTHERN PARANA PROVINCE / SERRA GERAL FORMATION	-21.05	-48.08	-21.05	-48.08	BASALT	130
samp. B146	[1797] STEWART K. (1996)	PARANA / SOUTHERN PARANA PROVINCE / PARANAPANEMA FORMATION	-24.5836	-56.3333	-24.5836	-56.3333	BASALT	130
samp. B167	[2872] CORDANI U. G. (1988)	PARANA / NORTHERN PARANA PROVINCE	-23.273	-47.936	-23.273	-47.936	BASALT, ANDESITIC, THOLEIITIC	130		24	361										0.51242
samp. B24	[2872] CORDANI U. G. (1988)	PARANA / NORTHERN PARANA PROVINCE	-21.336	-47.686	-21.336	-47.686	BASALT, ANDESITIC, THOLEIITIC	130		26	377										0.51243
samp. B288	[2872] CORDANI U. G. (1988)	PARANA / SOUTHERN PARANA PROVINCE	-29.235	-50.186	-29.235	-50.186	BASALT, ANDESITIC, THOLEIITIC	130		22	220
samp. B3007	[2872] CORDANI U. G. (1988)	PARANA / SOUTHERN PARANA PROVINCE	-25.45	-55	-25.45	-55	BASALT, ANDESITIC, THOLEIITIC	130		27	504										0.51239
samp. B3022	[2872] CORDANI U. G. (1988)	PARANA / SOUTHERN PARANA PROVINCE	-25.386	-54.514	-25.386	-54.514	BASALT, ANDESITIC, THOLEIITIC	130		29	361										0.51238
samp. B3031	[2872] CORDANI U. G. (1988)	PARANA / SOUTHERN PARANA PROVINCE	-25.386	-54.223	-25.386	-54.223	BASALT, ANDESITIC, THOLEIITIC	130		38	412
samp. B306	[2872] CORDANI U. G. (1988)	PARANA / SOUTHERN PARANA PROVINCE	-28.33	-49.9	-29.48	-50.68	ANDESITE	130		94	170
samp. B330	[2872] CORDANI U. G. (1988)	PARANA / SOUTHERN PARANA PROVINCE	-28.33	-49.9	-29.43	-51.14	ANDESITE	130		98	173
samp. B332	[2872] CORDANI U. G. (1988)	PARANA / SOUTHERN PARANA PROVINCE	-28.33	-49.9	-29.45	-51.15	ANDESITE	130		81	255
samp. B337	[2872] CORDANI U. G. (1988)	PARANA / SOUTHERN PARANA PROVINCE	-29.491	-51.358	-29.491	-51.358	ANDESITE	130		94	229
samp. B338	[2872] CORDANI U. G. (1988)	PARANA / SOUTHERN PARANA PROVINCE	-29.488	-51.358	-29.488	-51.358	ANDESITE	130		88	248
samp. B359	[2872] CORDANI U. G. (1988)	PARANA / SOUTHERN PARANA PROVINCE	-29.051	-51.558	-29.051	-51.558	BASALT, ANDESITIC, THOLEIITIC	130		34	235
samp. B364	[2872] CORDANI U. G. (1988)	PARANA / SOUTHERN PARANA PROVINCE	-29.018	-51.558	-29.018	-51.558	DACITE	130		125	170
samp. B420	[2872] CORDANI U. G. (1988)	PARANA / SOUTHERN PARANA PROVINCE	-25.695	-52.267	-25.695	-52.267	BASALT, ANDESITIC, THOLEIITIC	130		16	452
samp. B435	[2872] CORDANI U. G. (1988)	PARANA / SOUTHERN PARANA PROVINCE	-25.399	-52.438	-25.399	-52.438	BASALT, ANDESITIC, THOLEIITIC	130		25	322										0.51243
samp. B441	[2872] CORDANI U. G. (1988)	PARANA / SOUTHERN PARANA PROVINCE	-25.467	-51.649	-25.467	-51.649	BASALT, ANDESITIC, THOLEIITIC	130		78	154
samp. B457	[2872] CORDANI U. G. (1988)	PARANA / SOUTHERN PARANA PROVINCE	-26.033	-51.722	-26.033	-51.722	ANDESITE	130		86	406
samp. B486	[2872] CORDANI U. G. (1988)	PARANA / SOUTHERN PARANA PROVINCE	-26.493	-51.225	-26.493	-51.225	BASALT, ANDESITIC, THOLEIITIC	130		88	179
samp. B509	[16286] ROCHA-JUNIOR E. R. V. (2012)	PARANA / SOUTHERN PARANA PROVINCE	-26.767	-51.121	-26.767	-51.121	BASALT, THOLEIITIC	130
samp. B509	[16286] ROCHA-JUNIOR E. R. V. (2012)	PARANA / SOUTHERN PARANA PROVINCE	-26.767	-51.121	-26.767	-51.121	BASALT, THOLEIITIC	130
samp. B567	[2872] CORDANI U. G. (1988)	PARANA / SOUTHERN PARANA PROVINCE	-25.563	-51.009	-25.563	-51.009	BASALT, ANDESITIC, THOLEIITIC	130		29	336										0.5124
samp. B636	[2872] CORDANI U. G. (1988)	PARANA / SOUTHERN PARANA PROVINCE	-28.33	-49.9	-33.43	-56.45	BASALT, ANDESITIC, THOLEIITIC	130		26	86
samp. B649	[2872] CORDANI U. G. (1988)	PARANA / SOUTHERN PARANA PROVINCE	-32.69	-56.58	-32.69	-56.58	BASALT, THOLEIITIC	130		21	208
samp. B651	[2872] CORDANI U. G. (1988)	PARANA / SOUTHERN PARANA PROVINCE	-28.33	-49.9	-32.64	-56.55	BASALT, THOLEIITIC	130		29	188
samp. B652	[2872] CORDANI U. G. (1988)	PARANA / SOUTHERN PARANA PROVINCE	-28.33	-49.9	-32.6	-56.51	BASALT, THOLEIITIC	130		16	196
samp. B656	[2872] CORDANI U. G. (1988)	PARANA / SOUTHERN PARANA PROVINCE	-28.33	-49.9	-31.14	-56.03	DACITE	130		106	188
samp. B659	[2872] CORDANI U. G. (1988)	PARANA / SOUTHERN PARANA PROVINCE	-28.33	-49.9	-30.81	-56.17	ANDESITE	130		87	189
samp. B662	[2872] CORDANI U. G. (1988)	PARANA / SOUTHERN PARANA PROVINCE	-28.33	-49.9	-31	-56.9	BASALT, THOLEIITIC	130		29	218
samp. B668	[2872] CORDANI U. G. (1988)	PARANA / SOUTHERN PARANA PROVINCE	-28.33	-49.9	-30.73	-56.73	DACITE	130		110	183
samp. B676	[2872] CORDANI U. G. (1988)	PARANA / SOUTHERN PARANA PROVINCE	-28.33	-49.9	-30.43	-56.34	BASALT, ANDESITIC, THOLEIITIC	130		20	236
samp. B691	[2872] CORDANI U. G. (1988)	PARANA / NORTHERN PARANA PROVINCE	-20.31	-47.8	-20.31	-47.8	BASALT, ANDESITIC, THOLEIITIC	130		33	452										0.51238
samp. B700	[2872] CORDANI U. G. (1988)	PARANA / SOUTHERN PARANA PROVINCE	-29.48	-50.08	-29.48	-50.08	ANDESITE	130		153	175
samp. B72	[2872] CORDANI U. G. (1988)	PARANA / NORTHERN PARANA PROVINCE	-20	-47.784	-20	-47.784	BASALT, ANDESITIC, THOLEIITIC	130		25	470										0.51244
samp. B721	[2872] CORDANI U. G. (1988)	PARANA / SOUTHERN PARANA PROVINCE	-29.637	-53.79	-29.637	-53.79	DACITE	130		109	182
samp. B767	[2872] CORDANI U. G. (1988)	PARANA / SOUTHERN PARANA PROVINCE / PONTA GROSSA ALKALINE IGNEOUS PROVINCE	-23.3	-49.1	-25.7	-51.3	BASALT, ANDESITIC, THOLEIITIC	130		27	344
samp. B777	[2872] CORDANI U. G. (1988)	PARANA / SOUTHERN PARANA PROVINCE / PONTA GROSSA ALKALINE IGNEOUS PROVINCE	-23.3	-49.1	-25.7	-51.3	BASALT, ANDESITIC, THOLEIITIC	130		19	254
samp. B779	[2872] CORDANI U. G. (1988)	PARANA / SOUTHERN PARANA PROVINCE / PONTA GROSSA ALKALINE IGNEOUS PROVINCE	-23.3	-49.1	-25.7	-51.3	BASALT, ANDESITIC, THOLEIITIC	130		18	251
samp. B78	[2872] CORDANI U. G. (1988)	PARANA / NORTHERN PARANA PROVINCE	-20	-47.784	-20	-47.784	BASALT, ANDESITIC, THOLEIITIC	130		27	441										0.51243
samp. B788	[2872] CORDANI U. G. (1988)	PARANA / SOUTHERN PARANA PROVINCE / PONTA GROSSA ALKALINE IGNEOUS PROVINCE	-23.3	-49.1	-25.7	-51.3	BASALT, ANDESITIC, THOLEIITIC	130		17	243
samp. B80	[2872] CORDANI U. G. (1988)	PARANA / NORTHERN PARANA PROVINCE	-20	-47.784	-20	-47.784	BASALT, ANDESITIC, THOLEIITIC	130		27	472										0.51244
samp. B816	[2872] CORDANI U. G. (1988)	PARANA / SOUTHERN PARANA PROVINCE	-25.68	-53.568	-25.68	-53.568	BASALT, ANDESITIC, THOLEIITIC	130													0.51248
samp. B83	[2872] CORDANI U. G. (1988)	PARANA / NORTHERN PARANA PROVINCE	-19.818	-47.882	-19.818	-47.882	BASALT, ANDESITIC, THOLEIITIC	130		22	497										0.51242
samp. B851	[2872] CORDANI U. G. (1988)	PARANA / SOUTHERN PARANA PROVINCE	-26.956	-51.823	-26.956	-51.823	ANDESITE, THOLEIITIC	130		91	142
samp. B857	[2872] CORDANI U. G. (1988)	PARANA / SOUTHERN PARANA PROVINCE / PONTA GROSSA ALKALINE IGNEOUS PROVINCE	-23.3	-49.1	-25.7	-51.3	BASALT, ANDESITIC, THOLEIITIC	130		27	482
samp. B872	[2872] CORDANI U. G. (1988)	PARANA / SOUTHERN PARANA PROVINCE / PONTA GROSSA ALKALINE IGNEOUS PROVINCE	-23.3	-49.1	-25.7	-51.3	BASALT, ANDESITIC, THOLEIITIC	130		24	655
samp. B88	[2872] CORDANI U. G. (1988)	PARANA / NORTHERN PARANA PROVINCE	-19.709	-47.961	-19.709	-47.961	BASALT, ANDESITIC, THOLEIITIC	130		19	503										0.51246
samp. B915	[2872] CORDANI U. G. (1988)	PARANA / SOUTHERN PARANA PROVINCE	-25.37	-49.88	-25.37	-49.88	BASALT, ANDESITIC, THOLEIITIC	130		18	352
samp. B918	[2655] PICCIRILLO E. M. (1990)	PARANA / SOUTHERN PARANA PROVINCE / PONTA GROSSA ALKALINE IGNEOUS PROVINCE	-23.3	-49.1	-25.7	-51.3	BASALT, THOLEIITIC	130
samp. B919	[2872] CORDANI U. G. (1988)	PARANA / SOUTHERN PARANA PROVINCE	-25.39	-48.89	-25.39	-48.89	BASALT, ANDESITIC, THOLEIITIC	130		26	468
samp. B920	[2872] CORDANI U. G. (1988)	PARANA / SOUTHERN PARANA PROVINCE	-25.39	-48.87	-25.39	-48.87	BASALT, ANDESITIC, THOLEIITIC	130		18	241
samp. B927	[2872] CORDANI U. G. (1988)	PARANA / SOUTHERN PARANA PROVINCE	-25.53	-48.86	-25.53	-48.86	BASALT, ANDESITIC, THOLEIITIC	130		17	311
samp. B937	[2872] CORDANI U. G. (1988)	PARANA / SOUTHERN PARANA PROVINCE	-24.75	-49.98	-24.75	-49.98	BASALT, ANDESITIC, THOLEIITIC	130		16	299
samp. B953	[2872] CORDANI U. G. (1988)	PARANA / SOUTHERN PARANA PROVINCE / PONTA GROSSA ALKALINE IGNEOUS PROVINCE	-24.51	-50.44	-24.51	-50.44	BASALT, ANDESITIC, THOLEIITIC	130		20	347
samp. B957	[2872] CORDANI U. G. (1988)	PARANA / SOUTHERN PARANA PROVINCE / PONTA GROSSA ALKALINE IGNEOUS PROVINCE	-24.73	-49.5	-24.85	-49.83	RHYODACITE	130		98	467
samp. B961	[2872] CORDANI U. G. (1988)	PARANA / SOUTHERN PARANA PROVINCE / PONTA GROSSA ALKALINE IGNEOUS PROVINCE	-24.73	-49.5	-24.85	-49.83	RHYOLITE	130		95	459
samp. B967	[2872] CORDANI U. G. (1988)	PARANA / SOUTHERN PARANA PROVINCE / PONTA GROSSA ALKALINE IGNEOUS PROVINCE	-24.73	-49.5	-24.85	-49.83	BASALT, ANDESITIC, THOLEIITIC	130		26	482
samp. BBM2EA	[2872] CORDANI U. G. (1988)	PARANA / SOUTHERN PARANA PROVINCE	-29.563	-50.184	-29.563	-50.184	ANDESITE	130		96	203
samp. BGB254	[2872] CORDANI U. G. (1988)	PARANA / SOUTHERN PARANA PROVINCE / GRAMADO FORMATION	-28.36	-49.6	-28.36	-49.6	BASALT, ANDESITIC, THOLEIITIC	130		35	288
samp. BGB256	[2872] CORDANI U. G. (1988)	PARANA / SOUTHERN PARANA PROVINCE / GRAMADO FORMATION	-28.36	-49.6	-28.36	-49.6	BASALT, ANDESITIC, THOLEIITIC	130		56	619
samp. BGB257	[2872] CORDANI U. G. (1988)	PARANA / SOUTHERN PARANA PROVINCE / GRAMADO FORMATION	-28.36	-49.6	-28.36	-49.6	BASALT, ANDESITIC, THOLEIITIC	130		50	635
samp. BM-14D-A2-755	[2868] ROCHA-CAMPOS A. C. (1988)	PARANA / SOUTHERN PARANA PROVINCE	-28.8	-49.94	-28.8	-49.94	NOT GIVEN	130
samp. BM-2C-A1-210	[2868] ROCHA-CAMPOS A. C. (1988)	PARANA / SOUTHERN PARANA PROVINCE	-28.8	-49.94	-28.8	-49.94	NOT GIVEN	130
samp. BM-3GA-2-235	[2868] ROCHA-CAMPOS A. C. (1988)	PARANA / SOUTHERN PARANA PROVINCE	-28.8	-49.94	-28.8	-49.94	NOT GIVEN	130
samp. BM-4A-A1	[2868] ROCHA-CAMPOS A. C. (1988)	PARANA / SOUTHERN PARANA PROVINCE	-28.8	-49.94	-28.8	-49.94	NOT GIVEN	130
samp. BM-5B-A1-335	[2868] ROCHA-CAMPOS A. C. (1988)	PARANA / SOUTHERN PARANA PROVINCE	-28.8	-49.94	-28.8	-49.94	NOT GIVEN	130
samp. BM-8C-A2-450	[2868] ROCHA-CAMPOS A. C. (1988)	PARANA / SOUTHERN PARANA PROVINCE	-28.8	-49.94	-28.8	-49.94	NOT GIVEN	130
samp. BM-8I-A2-495	[2868] ROCHA-CAMPOS A. C. (1988)	PARANA / SOUTHERN PARANA PROVINCE	-28.8	-49.94	-28.8	-49.94	NOT GIVEN	130
samp. BPC46	[2872] CORDANI U. G. (1988)	PARANA / SOUTHERN PARANA PROVINCE	-29.13	-50.08	-29.13	-50.08	BASALT, ANDESITIC, THOLEIITIC	130		37	325
samp. BPC54	[2872] CORDANI U. G. (1988)	PARANA / SOUTHERN PARANA PROVINCE	-29.13	-50.08	-29.13	-50.08	BASALT, ANDESITIC, THOLEIITIC	130		35	336
samp. BPC55	[2872] CORDANI U. G. (1988)	PARANA / SOUTHERN PARANA PROVINCE	-29.13	-50.08	-29.13	-50.08	BASALT, ANDESITIC, THOLEIITIC	130		36	324
samp. BRA1	[1675] BRISTOW J. W. (1984)	PARANA / SOUTHERN PARANA PROVINCE	-27	-50	-30	-53	LATITE, QUARTZ	130		176	121							0.72787	4.21667	0.720079
samp. BRA12	[1675] BRISTOW J. W. (1984)	PARANA / SOUTHERN PARANA PROVINCE	-27	-50	-30	-53	LATITE, QUARTZ	130		170	136							0.72684	3.62334	0.720145
samp. BRA7C	[2872] CORDANI U. G. (1988)	PARANA / SOUTHERN PARANA PROVINCE	-28.78	-49.89	-28.78	-49.89	BASALT, ANDESITIC, THOLEIITIC	130		100	831
samp. CA-1-PR-2782	[2868] ROCHA-CAMPOS A. C. (1988)	PARANA / NORTHERN PARANA PROVINCE	-23.5	-51.38	-23.5	-51.38	DIABASE	130
samp. CA-3	[2868] ROCHA-CAMPOS A. C. (1988)	PARANA / SOUTHERN PARANA PROVINCE	-26.25	-49.2	-26.25	-49.2	DIABASE	130
samp. CB-1608	[1797] STEWART K. (1996)	PARANA / NORTHERN PARANA PROVINCE / PITANGA FORMATION	-22.3033	-52.0394	-22.3033	-52.0394	BASALT	130
samp. CB-249	[1797] STEWART K. (1996)	PARANA / NORTHERN PARANA PROVINCE / PARANAPANEMA FORMATION	-22.3033	-52.0394	-22.3033	-52.0394	BASALT	130
samp. CB-634	[1797] STEWART K. (1996)	PARANA / NORTHERN PARANA PROVINCE / PARANAPANEMA FORMATION	-22.3033	-52.0394	-22.3033	-52.0394	BASALT	130
samp. CS-348	[1797] STEWART K. (1996)	PARANA / SOUTHERN PARANA PROVINCE / PITANGA FORMATION	-24.9806	-51.9431	-24.9806	-51.9431	BASALT	130
samp. CS-531	[1797] STEWART K. (1996)	PARANA / SOUTHERN PARANA PROVINCE / PITANGA FORMATION	-24.9806	-51.9431	-24.9806	-51.9431	BASALT	130
samp. DAB-03	[14983] PEATE D. W. (1999)	PARANA / SOUTHERN PARANA PROVINCE / URUBICI FORMATION	-27.9	-49.58	-27.9	-49.58	BASALT	130										0.70584			0.512467
samp. DGB-16	[1803] TURNER SIMON P. (1994)	PARANA / SOUTHERN PARANA PROVINCE / GRAMADO FORMATION	-28.36	-49.6	-28.36	-49.6	BASALT	130
samp. DSM-23	[1803] TURNER SIMON P. (1994)	PARANA / NORTHERN PARANA PROVINCE / PARANAPANEMA FORMATION	-22.303	-52.039	-22.303	-52.039	BASALT	130
samp. DUP-01	[1803] TURNER SIMON P. (1994)	PARANA / SOUTHERN PARANA PROVINCE / URUBICI FORMATION	-28.137	-49.663	-28.137	-49.663	BASALT	130
samp. DUP-29	[1803] TURNER SIMON P. (1994)	PARANA / SOUTHERN PARANA PROVINCE / URUBICI FORMATION	-28.137	-49.663	-28.137	-49.663	BASALT	130
samp. DUP-34	[1803] TURNER SIMON P. (1994)	PARANA / SOUTHERN PARANA PROVINCE / URUBICI FORMATION	-28.137	-49.663	-28.137	-49.663	BASALT	130
samp. FEG-91-38	[1797] STEWART K. (1996)	PARANA / SOUTHERN PARANA PROVINCE / PARANAPANEMA FORMATION	-27.9069	-52.0019	-27.9069	-52.0019	BASALT	130
samp. FEG-91-46E	[1803] TURNER SIMON P. (1994)	PARANA / SOUTHERN PARANA PROVINCE / PALMAS RHYOLITE	-27.616	-51.48	-27.616	-51.48	RHYOLITE	130
samp. FEG-92-01	[1803] TURNER SIMON P. (1994)	PARANA / NORTHERN PARANA PROVINCE / CHAPECO FORMATION	-23.133	-49.522	-23.133	-49.522	RHYOLITE	130
samp. FL-98	[16286] ROCHA-JUNIOR E. R. V. (2012)	PARANA / NORTHERN PARANA PROVINCE	-16.5	-50	-20	-52	BASALT, THOLEIITIC	130										0.704704			0.5125			17.909	15.536	38.307
samp. FL-98	[16286] ROCHA-JUNIOR E. R. V. (2012)	PARANA / NORTHERN PARANA PROVINCE	-16.5	-50	-20	-52	BASALT, THOLEIITIC	130
samp. G0-456	[1797] STEWART K. (1996)	PARANA / SOUTHERN PARANA PROVINCE / GRAMADO FORMATION	-26.3828	-52.7097	-26.3828	-52.7097	BASALT	130
samp. GB13AF	[12771] MARQUES L. S. (1999)	PARANA / SOUTHERN PARANA PROVINCE	-25	-51	-26	-51.5	THOLEIITE	130							6.48	4	0.81							17.58	15.503	38.158	7.80421	0.0566015	39.8235	5.10283	17.421	15.502	38.1233
samp. GB18AC	[12771] MARQUES L. S. (1999)	PARANA / SOUTHERN PARANA PROVINCE	-25	-51	-26	-51.5	THOLEIITE	130							5.17	3.5	0.66							18.576	15.654	38.844	8.17209	0.0592695	44.7809	5.47974	18.4095	15.6529	38.8028
samp. GB30AC	[12771] MARQUES L. S. (1999)	PARANA / SOUTHERN PARANA PROVINCE	-25	-51	-26	-51.5	THOLEIITE	130							5.22	3.9	0.87							17.562	15.506	38.222	10.4127	0.0755201	48.2331	4.63213	17.3499	15.5047	38.1801
samp. GB45AC	[2952] HAWKESWORTH C. J. (1986)	PARANA / SOUTHERN PARANA PROVINCE / GRAMADO FORMATION	-28.36	-49.6	-28.36	-49.6	ANDESITE, THOLEIITIC	130										0.7054			0.512351			16.629	15.501	38.132
samp. GB6AC	[2952] HAWKESWORTH C. J. (1986)	PARANA / SOUTHERN PARANA PROVINCE / GRAMADO FORMATION	-28.36	-49.6	-28.36	-49.6	ANDESITE, THOLEIITIC	130					28.7	6.61				0.71196			0.512184	0.138628	0.512066	18.521	15.633	38.855
samp. HT-3-D	[2868] ROCHA-CAMPOS A. C. (1988)	PARANA / NORTHERN PARANA PROVINCE	-23.47	-45.05	-23.47	-45.05	DIABASE	130
samp. I-6	[4758] SARTORI P. L. P. (1975)	PARANA / SOUTHERN PARANA PROVINCE	-29.65	-53.78	-29.65	-53.78	NOT GIVEN	130
samp. II-8	[4758] SARTORI P. L. P. (1975)	PARANA / SOUTHERN PARANA PROVINCE	-29.65	-53.78	-29.65	-53.78	NOT GIVEN	130
samp. IV-4	[4758] SARTORI P. L. P. (1975)	PARANA / SOUTHERN PARANA PROVINCE	-29.65	-53.78	-29.65	-53.78	NOT GIVEN	130
samp. KS-624	[16286] ROCHA-JUNIOR E. R. V. (2012)	PARANA / NORTHERN PARANA PROVINCE	-16.5	-50	-20	-52	BASALT, THOLEIITIC	130										0.706018			0.512382			17.889	15.546	38.369
samp. KS-624	[16286] ROCHA-JUNIOR E. R. V. (2012)	PARANA / NORTHERN PARANA PROVINCE	-16.5	-50	-20	-52	BASALT, THOLEIITIC	130										0.706018			0.512382			17.889	15.546	38.369
samp. KS-660	[16286] ROCHA-JUNIOR E. R. V. (2012)	PARANA / NORTHERN PARANA PROVINCE	-16.5	-50	-20	-52	BASALT, THOLEIITIC	130										0.706159			0.512385			17.887	15.513	38.26
samp. KS-660	[16286] ROCHA-JUNIOR E. R. V. (2012)	PARANA / NORTHERN PARANA PROVINCE	-16.5	-50	-20	-52	BASALT, THOLEIITIC	130										0.706159			0.512385			17.887	15.513	38.26
samp. KS-685	[16286] ROCHA-JUNIOR E. R. V. (2012)	PARANA / NORTHERN PARANA PROVINCE	-16.5	-50	-20	-52	BASALT, THOLEIITIC	130										0.705801			0.512379			17.907	15.537	38.341
samp. KS-685	[16286] ROCHA-JUNIOR E. R. V. (2012)	PARANA / NORTHERN PARANA PROVINCE	-16.5	-50	-20	-52	BASALT, THOLEIITIC	130										0.705801			0.512379			17.907	15.537	38.341
samp. KS-700	[16286] ROCHA-JUNIOR E. R. V. (2012)	PARANA / NORTHERN PARANA PROVINCE	-16.5	-50	-20	-52	BASALT, THOLEIITIC	130										0.70565			0.512359			17.882	15.532	38.326
samp. KS-700	[16286] ROCHA-JUNIOR E. R. V. (2012)	PARANA / NORTHERN PARANA PROVINCE	-16.5	-50	-20	-52	BASALT, THOLEIITIC	130										0.70565			0.512359			17.882	15.532	38.326
samp. LI-1-SP-120	[2868] ROCHA-CAMPOS A. C. (1988)	PARANA / NORTHERN PARANA PROVINCE	-21.72	-49.73	-21.72	-49.73	NOT GIVEN	130
samp. LI-1-SP-600	[2868] ROCHA-CAMPOS A. C. (1988)	PARANA / NORTHERN PARANA PROVINCE	-21.72	-49.73	-21.72	-49.73	NOT GIVEN	130
samp. LS-1-PR-110	[2868] ROCHA-CAMPOS A. C. (1988)	PARANA / SOUTHERN PARANA PROVINCE	-25.35	-52.43	-25.35	-52.43	NOT GIVEN	130
samp. MR-8931	[1803] TURNER SIMON P. (1994)	PARANA / NORTHERN PARANA PROVINCE / CHAPECO FORMATION	-23.774	-50.011	-23.774	-50.011	RHYOLITE	130
samp. MU-11/CH32	[2868] ROCHA-CAMPOS A. C. (1988)	PARANA / SOUTHERN PARANA PROVINCE	-30.42	-56.47	-30.42	-56.47	NOT GIVEN	130
samp. MU-12/CH373	[2868] ROCHA-CAMPOS A. C. (1988)	PARANA / SOUTHERN PARANA PROVINCE	-30.42	-56.47	-30.42	-56.47	NOT GIVEN	130
samp. MU-13/CH712	[2868] ROCHA-CAMPOS A. C. (1988)	PARANA / SOUTHERN PARANA PROVINCE	-30.42	-56.47	-30.42	-56.47	NOT GIVEN	130
samp. MU-2	[2868] ROCHA-CAMPOS A. C. (1988)	PARANA / SOUTHERN PARANA PROVINCE	-34.27	-55.33	-34.27	-55.33	NOT GIVEN	130
samp. P20	[1793] HARRIS C. (1990)	PARANA / SOUTHERN PARANA PROVINCE	-20	-45	-35	-60	RHYOLITE	130		100	367
samp. P26	[1793] HARRIS C. (1990)	PARANA / SOUTHERN PARANA PROVINCE	-20	-45	-35	-60	RHYOLITE	130		99	363
samp. P5	[1793] HARRIS C. (1990)	PARANA / SOUTHERN PARANA PROVINCE	-20	-45	-35	-60	RHYOLITE	130		135	311
samp. PA-1	[1799] RENNE P. R. (1996)	PARANA / SOUTHERN PARANA PROVINCE / PONTA GROSSA ALKALINE IGNEOUS PROVINCE	-23.3	-49.1	-25.7	-49.5	NOT GIVEN	130
samp. PA-2	[1799] RENNE P. R. (1996)	PARANA / SOUTHERN PARANA PROVINCE / PONTA GROSSA ALKALINE IGNEOUS PROVINCE	-23.3	-49.1	-25.7	-49.5	NOT GIVEN	130
samp. PA-5	[1799] RENNE P. R. (1996)	PARANA / SOUTHERN PARANA PROVINCE / PONTA GROSSA ALKALINE IGNEOUS PROVINCE	-24.1	-49.1	-25.7	-50.9	NOT GIVEN	130
samp. PA-7	[1799] RENNE P. R. (1996)	PARANA / SOUTHERN PARANA PROVINCE / PONTA GROSSA ALKALINE IGNEOUS PROVINCE	-25.7	-49.1	-25.7	-49.1	NOT GIVEN	130
samp. PAR-12	[1797] STEWART K. (1996)	PARANA / SOUTHERN PARANA PROVINCE / PARANAPANEMA FORMATION	-29	-58.2667	-29	-58.2667	BASALT	130
samp. PAR-19	[1803] TURNER SIMON P. (1994)	PARANA / SOUTHERN PARANA PROVINCE / PARANAPANEMA FORMATION	-27.11	-55.3	-27.11	-55.3	BASALT	130
samp. PE-1-SP-1409	[2868] ROCHA-CAMPOS A. C. (1988)	PARANA / NORTHERN PARANA PROVINCE	-21.75	-52.1	-21.75	-52.1	NOT GIVEN	130
samp. PR93-17B	[1799] RENNE P. R. (1996)	PARANA / SOUTHERN PARANA PROVINCE / PONTA GROSSA ALKALINE IGNEOUS PROVINCE	-23.3	-49.1	-25.7	-49.5	RHYOLITE	130
samp. PR93-33A	[1799] RENNE P. R. (1996)	PARANA / SOUTHERN PARANA PROVINCE / PONTA GROSSA ALKALINE IGNEOUS PROVINCE	-25.1	-49.1	-25.7	-49.3	RHYOLITE	130
samp. RA-18C-845	[2868] ROCHA-CAMPOS A. C. (1988)	PARANA / SOUTHERN PARANA PROVINCE	-28.8	-49.94	-28.8	-49.94	NOT GIVEN	130
samp. RA-25A-1060	[2868] ROCHA-CAMPOS A. C. (1988)	PARANA / SOUTHERN PARANA PROVINCE	-28.8	-49.94	-28.8	-49.94	NOT GIVEN	130
samp. RA-25B-1060	[2868] ROCHA-CAMPOS A. C. (1988)	PARANA / SOUTHERN PARANA PROVINCE	-28.8	-49.94	-28.8	-49.94	NOT GIVEN	130
samp. RA-27	[2868] ROCHA-CAMPOS A. C. (1988)	PARANA / SOUTHERN PARANA PROVINCE	-28.8	-49.94	-28.8	-49.94	NOT GIVEN	130
[truncated: 87 more rows]

## Sheet: References
ETENDEKA
[1675] BRISTOW J. W., ALLSOPP H. L., ERLANK A. J., MARSH J. S., ARMSTRONG R. A. ; STRONTIUM ISOTOPE CHARACTERIZATION OF KAROO VOLCANIC ROCKS ; SPEC. PUBL. GEOL. SOC. S. AFR. 13 [1984] 295-329
[1677] ALLSOPP H. L., BRISTOW J. W., LOGAN C. T., EALES H. V., ERLANK A. J. ; RB-SR GEOCHRONOLOGY OF THREE KAROO-RELATED INTRUSIVE COMPLEXES ; SPEC. PUBL. GEOL. SOC. S. AFR. 13 [1984] 281-287
[1678] ALLSOPP H. L., MANTON W. I., BRISTOW J. W., ERLANK A. J. ; RB-SR GEOCHRONOLOGY OF KAROO FELSIC VOLCANICS ; SPEC. PUBL. GEOL. SOC. S. AFR. 13 [1984] 273-280
[1679] HAWKESWORTH C. J., MARSH J. S., DUNCAN A. R., ERLANK A. J., NORRY M. J. ; THE ROLE OF CONTINENTAL LITHOSPHERE IN THE GENERATION OF THE KAROO VOLCANIC ROCKS: EVIDENCE FROM COMBINED ND- AND SR-ISOTOPE STUDIES ; SPEC. PUBL. GEOL. SOC. S. AFR. 13 [1984] 341-354
[1702] GIBSON S. A., THOMPSON R. N., DICKIN A. P. ; FERROPICRITES: GEOCHEMICAL EVIDENCE FOR FE-RICH STREAKS IN UPWELLING MANTLE PLUMES ; EARTH PLANET. SCI. LETT. 174 [2000] 355-374
[1790] ERLANK A. J., MARSH J. S., DUNCAN A. R., MILLER R. MCG., HAWKESWORTH C. J., BETTON P. J., REX D. C. ; GEOCHEMISTRY AND PETROGENESIS OF THE ETENDEKA VOLCANIC ROCKS FROM SWA/NAMIBIA ; SPEC. PUBL. GEOL. SOC. S. AFR. 13 [1984] 195-245
[1793] HARRIS C., WHITTINGHAM A. M., MILNER S. C., ARMSTRONG R. A. ; OXYGEN ISOTOPE GEOCHEMISTRY OF THE SILICIC VOLCANIC ROCKS OF THE ETENDEKA-PARANA PROVINCE: SOURCE CONSTRAINTS ; GEOLOGY 18 [1990] 1119-1121
[1797] STEWART K., TURNER SIMON P., KELLEY S. P., HAWKESWORTH C. J., KIRSTEIN L. A., MANTOVANI M. S. M. ; 3D 4OAR/39AR GEOCHRONOLOGY IN THE PARANA CONTINENTAL FLOOD BASALT PROVINCE ; EARTH PLANET. SCI. LETT. 143 [1996] 95-109
[1800] HARRIS C., MARSH J. S., MILNER S. C. ; PETROLOGY OF THE ALKALINE CORE OF THE MESSUM IGNEOUS COMPLEX, NAMIBIA: EVIDENCE FOR THE PROGRESSIVE DECREASING EFFECT OF CRUSTAL CONTAMINATION ; J. PETROL. 40 [1999] 1377-1397
[2414] EWART A., MILNER S. C., ARMSTRONG R. A., DUNCAN R. A. ; ETENDEKA VOLCANISM OF THE GOBOBOSEB MOUNTAINS AND MESSUM IGNEOUS COMPLEX, NAMIBIA, PART 1. GEOCHEMICAL EVIDENCE OF EARLY CRETACEOUS TRISTAN PLUME MELTS AND THE ROLE OF CRUSTAL CONTAMINATION IN THE PARAN¡-ETENDEKA CFB ; J. PETROL. 39 [1998] 191-225
[2421] LE ROEX A. P., LANYON R. ; ISOTOPE AND TRACE ELEMENT GEOCHEMISTRY OF CRETACEOUS DAMARALAND LAMPROPHYRES AND CARBONATITES, NORTHWESTERN NAMIBIA: EVIDENCE FOR PLUME-LITHOSPHERE INTERACTIONS ; J. PETROL. 39 [1998] 1117-1146
[2444] SIEDNER G., MITCHELL J. G. ; EPISODIC MESOZOIC VOLCANISM IN NAMIBIA AND BRAZIL: A K-AR ISOCHRON STUDY BEARING ON THE OPENING OF THE SOUTH ATLANTIC ; EARTH PLANET. SCI. LETT. 30 [1976] 292-302
[2748] MILNER S. C., LE ROEX A. P., O^CONNOR J. M. ; AGE OF MESOZOIC IGNEOUS ROCKS IN NORTHWESTERN NAMIBIA, AND THEIR RELATIONSHIP TO CONTINENTAL BREAKUP ; J. GEOL. SOC. LONDON 152 [1995] 97-104
[2752] HARRIS C. ; OXYGEN ISOTOPE GEOCHEMISTRY OF THE MESOZOIC ANOROGENIC COMPLEXES OF DAMARALAND, NORTHWEST NAMIBIA: EVIDENCE FOR CRUSTAL CONTAMINATION AND ITS EFFECT ON SILICA SATURATION ; CONTRIB. MINERAL. PETROL. 122 [1995] 308-321
[2756] SIEDNER G., MILLER JODIE A. ; K-AR AGE DETERMINATIONS ON BASALTIC ROCKS FROM SOUTH WEST AFRICA AND THEIR BEARING ON CONTINENTAL DRIFT ; EARTH PLANET. SCI. LETT. 4 [1968] 451-458
[4291] MARSH J. S., EWART A., MILNER S. C., DUNCAN R. A., MILLER R. MCG. ; THE ETENDEKA IGNEOUS PROVINCE: MAGMA TYPES AND THEIR STRATIGRAPHIC DISTRIBUTION WITH IMPLICATIONS FOR THE EVOLUTION OF THE PARANA-ETENDEKA FLOOD BASALT PROVINCE ; BULL. VOLCANOL. 62 [2001] 464-486
[4586] THOMPSON R. N., GIBSON S. A., DICKIN A. P., SMITH P. M. ; EARLY CRETACEOUS BASALT AND PICRITE DYKES OF THE SOUTHERN ETENDEKA REGION, NW NAMIBIA: WINDOWS INTO THE ROLE OF THE TRISTAN MANTLE PLUME IN PARANA-ETENDEKA MAGMATISM ; J. PETROL. 42 [2001] 2049-2081
[4639] EWART A., MILNER S. C., ARMSTRONG R. A., DUNCAN R. A. ; ETENDEKA VOLCANISM OF THE GOBOBOSEB MOUNTAINS AND MESSUM IGNEOUS COMPLEX, NAMIBIA. PART II. VOLUMINOUS QUARTZ LATITE VOLCANISM OF THE AWAHAB MAGMA SYSTEM ; J. PETROL. 39 [1998] 227-253
[4755] MILNER S. C., DUNCAN A. R. ; GEOCHEMICAL CHARACTERIZATION OF QUARTZ LATITE UNITS IN THE ETENDEKA FORMATION ; COMMUNS GEOL. SURV. S.W. AFRICA/NAMIBIA 3 [1987] 83-90
[4761] PRINS P. ; THE GEOCHEMICAL EVOLUTION OF THE ALKALINE AND CARBONATITE COMPLEXES OF THE DAMARALAND IGNEOUS PROVINCE, SOUTH WEST AFRICA ; ANN. UNIV. STELLENBOSCH SER. A1 (GEOL.) 3 [1981] 145-278
[5145] THOMPSON R. N., GIBSON S. A. ; TRANSIENT HIGH TEMPERATURES IN MANTLE PLUME HEADS INFERRED FROM MAGNESIAN OLIVINES IN PHANEROZOIC PICRITES ; NATURE 407 [2000] 502-506
[6857] EWART A., MARSH J. S., MILNER D. M., DUNCAN A. R., KAMBER B. S., ARMSTRONG R. A. ; PETROLOGY AND GEOCHEMISTRY OF EARLY CRETACEOUS BIMODAL CONTINENTAL FLOOD VOLCANISM OF THE NW ETENDEKA, NAMIBIA. PART 1: INTRODUCTION, MAFIC LAVAS AND RE-EVALUATION OF MANTLE SOURCE COMPONENTS ; J. PETROL. 45 [2004] 59-105
[6919] EWART A., MARSH J. S., MILNER D. M., DUNCAN A. R., KAMBER B. S., ARMSTRONG R. A. ; PETROLOGY AND GEOCHEMISTRY OF EARLY CRETACEOUS BIMODAL CONTINENTAL FLOOD VOLCANISM OF THE NW ETENDEKA, NAMIBIA. PART 2: CHARACTERISTICS AND PETROGENESIS OF THE HIGH-TI LATITE AND HIGH-TI AND LOW-TI VOLUMINOUS QUARTZ LATITE ERUPTIVES ; J. PETROL. 45 [2004] 107-138
[6981] MAIER W. D., BARNES S.-J., MARSH J. S. ; THE CONCENTRATIONS OF THE NOBLE METALS IN SOUTH AFRICAN FLOOD-TYPE BASALTS AND MORB: IMPLICATIONS FOR PETROGENESIS AND MAGMATIC SULPHIDE EXPLORATION ; CONTRIB. MINERAL. PETROL. 146 [2003] 44-61
[10395] THOMPSON R. N., RICHES A. J. V., ANTOSHECHKINA P. M., PEARSON D. G., NOWELL G. M., OTTLEY C. J., DICKIN A. P., HARDS V. L., NGUNO A.-K., NIKU-PAAVOLA V. ; ORIGIN OF CFB MAGMATISM: MULTI-TIERED INTRACRUSTAL PICRITE-RHYOLITE MAGMATIC PLUMBING AT SPITZKOPPE, WESTERN NAMIBIA, DURING EARLY CRETACEOUS ETENDEKA MAGMATISM ; J. PETROL. 48 [2007] 1119-1154
[11644] MARSH J. S., MILNER S. C. ; STRATIGRAPHIC CORRELATION OF THE AWAHAB AND TAFELBERG FORMATIONS, ETENDEKA GROUP, NAMIBIA, AND LOCATION OF AN ERUPTIVE SITE FOR FLOOD BASALT VOLCANISM ; J. AFR. EARTH SCI. 48 [2007] 329-340
[12770] MARZOLI A., MELLUSO L., MORRA V., RENNE P. R., SGROSSO I., D^ANTONIO M., MORAIS L. D., MORAIS E. A. A., RICCI G. ; GEOCHRONOLOGY AND PETROLOGY OF CRETACEOUS BASALTIC MAGMATISM IN THE KWANZA BASIN (WESTERN ANGOLA), AND RELATIONSHIPS WITH THE PARAN¡-ETENDEKA CONTINENTAL FLOOD BASALT PROVINCE ; J. GEODYNAMICS 28 [1999] 341-356
[14234] GIBSON S. A., THOMPSON R. N., DAY J. A., HUMPHRIS S. E., DICKIN A. P. ; MELT-GENERATION PROCESSES ASSOCIATED WITH THE TRISTAN MANTLE PLUME: CONSTRAINTS ON THE ORIGIN OF EM-1 ; EARTH PLANET. SCI. LETT. 237 [2005] 744-MELT-GENERATION PROCESSES ASSOCIATED WITH THE TRISTAN MANTLE PLUME: CONSTRAINTS ON THE ORIGIN OF EM-1
PARANA
[1594] CROCKET J. H., SKIPPEN G. B. ; RADIOACTIVATION DETERMINATION OF PALLADIUM IN BASALTIC AND ULTRABASIC ROCKS ; GEOCHIM. COSMOCHIM. ACTA 30 [1966] 129-141
[1668] PEATE D. W., HAWKESWORTH C. J. ; LITHOSPHERIC TO ASTHENOSPHERIC TRANSITION IN LOW-TI FLOOD BASALTS FROM SOUTHERN PARANA, BRAZIL ; CHEM. GEOL. 127 [1996] 1-24
[1669] MANTOVANI M. S. M., MARQUES L. S., DE SOUSA M. A., CIVETTA L., ATALLA L., INNOCENTI F. ; TRACE ELEMENTS AND STRONTIUM ISOTOPE CONSTRAINTS ON THE ORIGIN AND EVOLUTION OF PARANA CONTINENTAL FLOOD BASALTS OF SANTA CATARINA STATE (SOUTHERN BRAZIL) ; J. PETROL. 26 [1985] 187-209
[1675] BRISTOW J. W., ALLSOPP H. L., ERLANK A. J., MARSH J. S., ARMSTRONG R. A. ; STRONTIUM ISOTOPE CHARACTERIZATION OF KAROO VOLCANIC ROCKS ; SPEC. PUBL. GEOL. SOC. S. AFR. 13 [1984] 295-329
[1698] HAWKESWORTH C. J., HARDING A. J., KELLEY S. P., MANTOVANI M. S. M., PEATE D. W., REGELOUS M., ROGERS N. W. ; PARAN¡ MAGMATISM AND THE OPENING OF THE SOUTH ATLANTIC ; SPEC. PUBL. GEOL. SOC. LONDON 68 [1992] 221-240
[1793] HARRIS C., WHITTINGHAM A. M., MILNER S. C., ARMSTRONG R. A. ; OXYGEN ISOTOPE GEOCHEMISTRY OF THE SILICIC VOLCANIC ROCKS OF THE ETENDEKA-PARANA PROVINCE: SOURCE CONSTRAINTS ; GEOLOGY 18 [1990] 1119-1121
[1797] STEWART K., TURNER SIMON P., KELLEY S. P., HAWKESWORTH C. J., KIRSTEIN L. A., MANTOVANI M. S. M. ; 3D 4OAR/39AR GEOCHRONOLOGY IN THE PARANA CONTINENTAL FLOOD BASALT PROVINCE ; EARTH PLANET. SCI. LETT. 143 [1996] 95-109
[1799] RENNE P. R., DECKART K., ERNESTO M., FERAUD G., PICCIRILLO E. M. ; AGE OF THE PONTE GROSSA DIKE SWARM (BRAZIL): AND IMPLICATIONS TO PARANA FLOOD VOLCANISM ; EARTH PLANET. SCI. LETT. 144 [1996] 199-211
[1803] TURNER SIMON P., REGELOUS M., KELLEY S. P., HAWKESWORTH C. J., MANTOVANI M. S. M. ; MAGMATISM AND CONTINENTAL BREAK-UP IN THE SOUTH ATLANTIC: HIGH PRECISION 4OAR/39AR GEOCHRONOLOGY ; EARTH PLANET. SCI. LETT. 121 [1994] 333-348
[1817] DECKART K., FERAUD G., MARQUES L. S., BERTRAND H. ; NEW TIME CONSTRAINTS ON DYKE SWARMS RELATED TO THE PARANA-ETENDEKA MAGMATIC PROVINCE, AND SUBSEQUENT SOUTH ATLANTIC OPENING, SOUTHEASTERN BRAZIL ; J. VOLCANOL. GEOTHERM. RES. 80 [1998] 67-83
[1827] HUGHES S. S., SCHMITT R. A., WANG Y. L., WASSERBURG G. J. ; TRACE ELEMENT AND SR-ND ISOTOPIC CONSTRAINTS ON THE COMPOSITIONS OF LITHOSPHERIC PRIMARY SOURCES OF SERRA GERAL CONTINENTAL FLOOD BASALTS, SOUTHERN BRAZIL ; GEOCHEM. J. 20 [1986] 173-189
[1832] FODOR R. V., CORWIN C., SIAL A. N. ; CRUSTAL SIGNATURES IN THE SERRA GERAL FLOOD-BASALT PROVINCE, SOUTHERN BRAZIL: O- AND SR-ISOTOPE EVIDENCE ; GEOLOGY 13 [1985] 763-765
[2381] LIU Y.-G., SCHMITT R. A. ; CHEMICAL PROFILES IN SEDIMENT AND BASALT SAMPLES FROM DEEP SEA DRILLING PROJECT LEG 74, HOLE 525A, WALVIS RIDGE ; INIT. REP. DEEP SEA DRILL. PROJ. 74 [1984] 713-730
[2422] GIBSON S. A., THOMPSON R. N., LEONARDOS O. H., DICKIN A. P., MITCHELL J. G. ; THE LIMITED EXTENT OF PLUME-LITHOSPHERE INTERACTION DURING CONTINENTAL FLOOD BASALT GENESIS: GEOCHEMICAL EVIDENCE FROM CRETACEOUS MAGMATISM IN SOUTHERN BRAZIL ; CONTRIB. MINERAL. PETROL. 137 [1999] 147-169
[2442] AMARAL G., CORDANI U. G., KAWASHITA K., REYNOLDS J. H. ; POTASSIUM-ARGON DATES OF BASALTIC ROCKS FROM SOUTHERN BRAZIL ; GEOCHIM. COSMOCHIM. ACTA 30 [1966] 159-189
[2443] MELFI A. J. ; POTASSIUM-ARGON DATES FOR CORE SAMPLES OF BASALTIC ROCKS, SOUTHERN BRAZIL ; GEOCHIM. COSMOCHIM. ACTA 31 [1967] 1079-1089
[2465] FODOR R. V., CORWIN C., ROISENBERG A. ; PETROLOGY OF SERRA GERAL (PARAN¡) CONTINENTAL FLOOD BASALTS, SOUTHERN BRAZIL: CRUSTAL CONTAMINATION, SOURCE MATERIAL, AND SOUTH ATLANTIC MAGMATISM ; CONTRIB. MINERAL. PETROL. 91 [1985] 54-65
[2466] BELLIENI G., BROTZU P., COMIN-CHIARAMONTI P., ERNESTO M., MELFI A. J., PACCA I. G., PICCIRILLO E. M. ; FLOOD BASALT TO RHYOLITE SUITES IN THE SOUTHERN PARAN¡ PLATEAU (BRAZIL): PALEOMAGNETISM, PETROGENESIS AND GEODYNAMIC IMPLICATIONS ; J. PETROL. 25 [1984] 579-618
[2473] COMIN-CHIARAMONTI P., GOMES C. B., PICCIRILLO E. M., RIVALENTI G. ; HIGH TIO2 BASALTIC DYKES IN THE COASTLINE OF SAO PAULO AND RIO DE JANEIRO STATES (BRAZIL) ; NEUES JAHRB. MINERAL. ABH. 146 [1983] 133-150
[2581] BELLIENI G., BROTZU P., COMIN-CHIARAMONTI P., ERNESTO M., MELFI A. J., PACCA I. G., PICCIRILLO E. M., STOLFA D. ; PETROLOGICAL AND PALEOMAGNETIC DATA ON THE PLATEAU BASALT TO RHYOLITE SEQUENCES OF THE SOUTHERN PARANA BASIN (BRAZIL) ; AN. ACAD. BRASIL. CIENC. 55 [1983] 355-383
[2588] HALPERN M., MUELLER P. A., BERENHOLC M. ; VARIATIONS IN STRONTIUM ISOTOPIC COMPOSITION OF PARANA BASIN VOLCANIC ROCKS OF BRAZIL ; REV. BRAS. GEOCIENC. 4 [1974] 223-227
[2620] CORDANI U. G., SARTORI P. L. P., KAWASHITA K. ; SR ISOTOPIC COMPOSITION AND EVOLUTION OF THE ATIVIDADE VOLCANICS OF THE CRETACEOUS PARANA BASIN (SOUTH BRAZIL) ; AN. ACAD. BRASIL. CIENC. 52 [1980] 811-818
[2651] GARLAND F. E., HAWKESWORTH C. J., MANTOVANI M. S. M. ; DESCRIPTION AND PETROGENESIS OF THE PARANA RHYOLITES ; J. PETROL. 36 [1995] 1193-1227
[2652] PETRINI R., CIVETTA L., PICCIRILLO E. M., BELLIENI G., COMIN-CHIARAMONTI P., MARQUES L. S., MELFI A. J. ; MANTLE HETEROGENEITY AND CRUSTAL CONTAMINATION IN THE GENESIS OF LOW-TI CONTINENTAL FLOOD BASALTS FROM THE PARANA PLATEAU (BRAZIL): SR-ND ISOTOPES AND GEOCHEMICAL EVIDENCE ; J. PETROL. 28 [1987] 701-726
[2654] PICCIRILLO E. M., CIVETTA L., PETRINI R., LONGINELLI G., BELLIENI G., COMIN-CHIARAMONTI P., MARQUES L. S., MELFI A. J. ; REGIONAL VARIATIONS WITHIN THE PARAN¡ FLOOD BASALTS (SOUTHERN BRAZIL): EVIDENCE FOR SUBCONTINENTAL MANTLE HETEROGENEITY AND CRUSTAL CONTAMINATION ; CHEM. GEOL. 75 [1989] 103-122
[2655] PICCIRILLO E. M., BELLIENI G., CAVAZZINI G., BELLIENI G., PETRINI R., MELFI A. J., PINESE J. P. P., ZANTADESCHI P., DE MIN A. ; LOWER CRETACEOUS THOLEIITIC DIKE SWARMS FROM THE PONTA GROSSA ARCH (SOUTHEAST BRAZIL): PETROLOGY, SR-ND ISOTOPES AND GENETIC RELATIONSHIPS WITH THE PARANA FLOOD VOLCANICS ; CHEM. GEOL. 89 [1990] 19-48
[2867] MANTOVANI M. S. M., PEATE D. W., HAWKESWORTH C. J. ; GEOCHEMICAL STRATIGRAPHY OF PARAN¡ CONTINENTAL FLOOD BASALTS: A CONTRIBUTION FROM BOREHOLE SAMPLES| THE MESOZOIC FLOOD VLCANISM OF THE PARAN¡ BASIN (PICCIRILLO, E. M., MELFI, A. J.), INSTITUTO ASTRONOMICO E GEOFISICO [1988] 15-24
[2868] ROCHA-CAMPOS A. C., CORDANI U. G., KAWASHITA K., SONOKI H. M., SONOKI I. K. ; AGE OF THE PARANA FLOOD VOLCANISM| THE MESOZOIC FLOOD VLCANISM OF THE PARAN¡ BASIN (PICCIRILLO, E. M., MELFI, A. J.), INSTITUTO ASTRONOMICO E GEOFISICO [1988] 25-45
[2870] SECCO L., CARBONIN S., DAL NEGRO A., MELLINI M., PICCIRILLO E. M. ; CRYSTAL CHEMISTRY OF PYROXENES FROM BASALTS AND RHYODACITES OF THE PARANA BASIN (BRAZIL)| THE MESOZOIC FLOOD VLCANISM OF THE PARAN¡ BASIN (PICCIRILLO, E. M., MELFI, A. J.), INSTITUTO ASTRONOMICO E GEOFISICO [1988] 93-106
[2871] PICCIRILLO E. M., COMIN-CHIARAMONTI P., MELFI A. J., STOLFA D., BELLIENI G., MARQUES L. S., GIARETTA A., NARDY A. J. R., PINESE J. P. P., RAPOSO M. I. B., ROISENBERG A. ; PETROCHEMISTRY OF CONTINENTAL FLOOD BASALT-RHYOLITE SUITES AND RELATED INTRUSIVES FROM THE PARANA BASIN (BRAZIL)| THE MESOZOIC FLOOD VLCANISM OF THE PARAN¡ BASIN (PICCIRILLO, E. M., MELFI, A. J.), INSTITUTO ASTRONOMICO E …
[2872] CORDANI U. G., CIVETTA L., MANTOVANI M. S. M., PEIRCE J. W., KAWASHITA K., HAWKESWORTH C. J., TAYLOR P., LONGINELLI G., CAVAZZINI G., PICCIRILLO E. M. ; ISOTOPE GEOCHEMISTRY OF FLOOD VOLCANICS FROM THE PARANA BASIN (BRAZIL)| THE MESOZOIC FLOOD VLCANISM OF THE PARAN¡ BASIN (PICCIRILLO, E. M., MELFI, A. J.), INSTITUTO ASTRONOMICO E GEOFISICO [1988] 157-178
[2949] IACUMIN P., PICCIRILLO E. M., LONGINELLI G. ; OXYGEN ISOTOPIC COMPOSITION OF LOWER CRETACEOUS THOLEIITES AND PRECAMBRIAN BASEMENT ROCKS FROM THE PARANA BASIN (BRAZIL): THE ROLE OF WATER-ROCK INTERACTION ; CHEM. GEOL. 86 [1991] 225-237
[2952] HAWKESWORTH C. J., MANTOVANI M. S. M., TAYLOR P. N., PALACZ Z. A. ; EVIDENCE FROM THE PARANA OF SOUTH BRAZIL FOR A CONTINENTAL CONTRIBUTION TO DUPAL BASALTS ; NATURE 322 [1986] 356-359
[4636] BELLIENI G., COMIN-CHIARAMONTI P., MARTINEZ L. A., MARQUES L. S., MELFI A. J., NARDY A. J. R., PICCIRILLO E. M., STOLFA D. ; CONTINENTAL FLOOD BASALTS FROM THE CENTRAL-WESTERN REGIONS OF THE PARANA PLATEAU (PARAGUAY AND ARGENTINA): PETROLOGY AND PETROGENETIC ASPECTS ; NEUES JAHRB. MINERAL. ABH. 154 [1986] 111-139
[4741] SARTORI P. L. P., BORTOLOTTO O. J., KAWASHITA K. ; PRINCIPAL VOLCANIC ROCK TYPES OF THE PARANA BASIN AT PLANALTO DE SANTA CATARINA ; CIENCIA E NATURA 4 [1982] 71-84
[4754] PICCIRILLO E. M., RAPOSO M. I. B., MELFI A. J., COMIN-CHIARAMONTI P., BELLIENI G., CORDANI U. G., KAWASHITA K. ; BIMODAL FISSURAL VOLCANIC SUITES FROM THE PARANA BASIN (BRAZIL): K-AR AGE, SR-ISOTOPES AND GEOCHEMISTRY ; GEOCHIMICA BRAS. 1 [1987] 53-69
[4756] PEATE D. W., MANTOVANI M. S. M., HAWKESWORTH C. J. ; GEOCHEMICAL STRATIGRAPHY OF THE PARANA CONTINENTAL FLOOD BASALTS: BOREHOLE EVIDENCE ; REV. BRAS. GEOCIENC. 18 [1988] 212-221
[4758] SARTORI P. L. P., FILHO C. M., MENEGOTTO E. ; CONTRIBUTION TO THE STUDY OF VOLCANIC ROCKS OF THE PARANA BASIN IN THE REGION OF SANTA MARIA ; REV. BRAS. GEOCIENC. 5 [1975] 141-159
[4759] MANTOVANI M. S. M., CORDANI U. G., ROISENBERG A. ; ISOTOPIC COMPOSITION OF ACID VOLCANIC ROCKS OF THE PARANA BASIN, AND GENETIC IMPLICATIONS ; REV. BRAS. GEOCIENC. 15 [1985] 61-65
[4760] MANTOVANI M. S. M., HAWKESWORTH C. J. ; CRUSTAL CONTAMINATON INVERTED: SOME PRELIMINARY RESULTS ; REV. BRAS. GEOCIENC. 18 [1988] 27-32
[4888] THOMPSON R. N., MORRISON M. A., DICKIN A. P., HENDRY G. L. ; CONTINENTGAL FLOOD BASALTS...ARACHNIDS RULE OK?| CONTINENTAL BASALTS AND MANTLE XENOLITHS (HAWKESWORTH, C. T., NORRY, M. J.), SHIVA PUBLISHING, UK [1983] 158-185
[6404] KIRSTEIN L. A., PEATE D. W., HAWKESWORTH C. J., TURNER SIMON P., HARRIS C., MANTOVANI M. S. M. ; EARLY CRETACEOUS BASALTIC AND RHYOLITIC MAGMATISM IN SOUTHERN URUGUAY ASSOCIATED WITH THE OPENING OF THE SOUTH ATLANTIC ; J. PETROL. 41 [2000] 1413-1438
[6475] SGARBI P. B. A., GASPAR J. C., VALENCA J. G. ; CLINOPYROXENE FROM BRAZILIAN KAMAFUGITES ; LITHOS 53 [2000] 101-116
[7504] LUSTRINO M., MELLUSO L., BROTZU P., GOMES C. B., MORBIDELLI L., MUZIO R., RUBERTI E., TASSINARI C. C. G. ; PETROGENESIS OF THE EARLY CRETACEOUS VALLE CHICO IGNEOUS COMPLEX (SE URUGUAY): RELATIONSHIPS WITH PARANA-ETENDEKA MAGMATISM ; LITHOS 82 [2005] 407-434
[8775] SCHENATO F., FORMOSO M. L. L., DUDOIGNON P., MEUNIER A., PROUST D., MAS A. ; ALTERATION PROCESSES OF A THICK BASALTIC LAVA FLOW OF THE PARAN¡ BASIN (BRAZIL): PETROGRAPHIC AND MINERALOGICAL STUDIES ; J. S. AMER. EARTH SCI. 16 [2003] 423-444
[11626] GARLAND F. E., TURNER SIMON P., HAWKESWORTH C. J. ; SHIFTS IN THE SOURCE OF THE PARAN¡ BASALTS THROUGH TIME ; LITHOS 37 [1996] 223-243
[12771] MARQUES L. S., DUPRE B., PICCIRILLO E. M. ; MANTLE SOURCE COMPOSITIONS OF THE PARAN¡ MAGMATIC PROVINCE (SOUTHERN BRAZIL): EVIDENCE FROM TRACE ELEMENT AND SR-ND-PB ISOTOPE GEOCHEMISTRY ; J. GEODYNAMICS 28 [1999] 439-458
[12773] TURNER SIMON P., PEATE D. W., HAWKESWORTH C. J., MANTOVANI M. S. M. ; CHEMICAL STRATIGRAPHY OF THE PARAN¡ BASALT SUCCESSION IN WESTERN URUGUAY: FURTHER EVIDENCE FOR THE DIACHRONOUS NATURE OF THE PARAN¡ MAGMA TYPES ; J. GEODYNAMICS 28 [1999] 459-469
[12774] TURNER SIMON P., KIRSTEIN L. A., HAWKESWORTH C. J., PEATE D. W., HALLINAN S., MANTOVANI M. S. M. ; PETROGENESIS OF AN 800 M LAVA SEQUENCE IN EASTERN URUGUAY: INSIGHTS INTO MAGMA CHAMBER PROCESSES BENEATH THE PARAN¡ FLOOD BASALT PROVINCE ; J. GEODYNAMICS 28 [1999] 471-487
[13166] MARSHALL A. S., MACDONALD R., ROGERS N. W., FITTON J. G., TINDLE A. G., NEJBERT K., HINTON R. W. ; FRACTIONATION OF PERALKALINE SILICIC MAGMAS: THE GREATER OLKARIA VOLCANIC COMPLEX, KENYA RIFT VALLEY ; J. PETROL. 50 [2009] 323-359
[13527] MARQUES L. S., PICCIRILLO E. M., MELFI A. J., COMIN-CHIARAMONTI P., BELLIENI G. ; DISTRIBUTION OF RARE EARTH AND OTHER TRACE ELEMENTS IN BASALTS OF THE PARANA BASIN (BRAZIL) ; GEOCHIMICA BRAS. 3 [1989] 33-50
[14432] MINCATO R. L. ; PLATINUM GROUP-ELEMENTS METALLOGENY BASED ON STRATIGRAPHY AND GEOCHEMISTRY OF THE PARANA CONTINENTAL IGNEOUS PROVINCE| THESIS UNIVERSIDADE ESTADUAL DE CAMPINAS, BRAZIL [2000] 1-172
[14527] THIEDE D. S., VASCONCELOS P. M. ; PARAN¡ FLOOD BASALTS: RAPID EXTRUSION HYPOTHESIS CONFIRMED BY NEW 40AR/39AR RESULTS ; GEOLOGY 38 [2010] 747-750
[14983] PEATE D. W., HAWKESWORTH C. J., MANTOVANI M. S. M., ROGERS N. W., TURNER SIMON P. ; PETROGENESIS AND STRATIGRAPHY OF THE HIGH-TI/Y URUBICI MAGMA TYPE IN THE PARAN¡ FLOOD BASALT PROVINCE AND IMPLICATIONS FOR THE NATURE OF ^DUPAL^-TYPE MANTLE IN THE SOUTH ATLANTIC REGION ; J. PETROL. 40 [1999] 451-473
[15030] JANASI V. A., DE FREITAS V. A., HEAMAN L. M. ; THE ONSET OF FLOOD BASALT VOLCANISM, NORTHERN PARAN¡ BASIN, BRAZIL: A PRECISE U-PB BADDELEYITE/ZIRCON AGE FOR A CHAPEC”-TYPE DACITE†† ; EARTH PLANET. SCI. LETT. 302 [2011] 147-153
[15031] PINTO V. M., HARTMANN L. A., SANTOS J. O. S., MCNAUGHTON N. J., WILDNER W. ; ZIRCON U-PB GEOCHRONOLOGY FROM THE PARAN¡ BIMODAL VOLCANIC PROVINCE SUPPORT A BRIEF ERUPTIVE CYCLE AT ~†135†MA ; CHEM. GEOL. 281 [2011] 93-102
[16286] ROCHA-JUNIOR E. R. V., PUCHTEL I. S., MARQUES L. S., WALKER R. J., MACHADO F. B., NARDY A. J. R., BABINSKI M., FIGUEIREDO A. M. G. ; RE-OS ISOTOPE AND HIGHLY SIDEROPHILE ELEMENT SYSTEMATICS OF THE PARAN¡ CONTINENTAL FLOOD BASALTS (BRAZIL) ; EARTH PLANET. SCI. LETT. 337-338 [2012] 164-173
[16319] HARTMANN L. A., AREANA K. R., DUARTE S. K. ; GEOLOGICAL RELATIONSHIPS OF BASALTS, ANDESITES AND SAND INJECTITES AT THE BASE OF THE PARAN¡ VOLCANIC PROVINCE, TORRES, BRAZIL ; J. VOLCANOL. GEOTHERM. RES. 237-238 [2012] 97-GEOLOGICAL RELATIONSHIPS OF BASALTS, ANDESITES AND SAND INJECTITES AT THE BASE OF THE PARAN¡ VOLCANIC PROVINCE, TORRES, BRAZIL
